# Supplementary material for: An integrative network analysis framework for identifying molecular functions in complex disorders examining major depressive disorder as a test case
Source: Sci Rep. 2021 May 6;11:9645. doi: 10.1038/s41598-021-89040-7 (PMC8102631; doi:10.1038/s41598-021-89040-7)
Supplement: Supplementary file 1 — Supplementary information 1. [file 41598_2021_89040_MOESM1_ESM.xlsx]

## Sheet: AntidepressantDrugs
	Suppl.Table 1: List of anti-depressant generic drug names, used for querying the gene expression databases for identifying relevant gene expression data.
	Generic Name	Starting Dose(mg/day)	Usual Dose(mg/day)
	Selective-serotonin-reuptake-inhibitors
	Citalopram	20	20–60
	Escitalopram	10	10–20
	Fluoxetine	20	20–60
	Paroxetine	20	20–60
	Paroxetine,extended release	12.5	25–75
	Sertraline	50	50–200
	Dopamine_norepinephrine_reuptake_inhibitor
	Bupropion,immediate release	150	300–450
	Bupropion,sustained release	150	300–400
	Bupropion,extended release	150	300–450
	Serotonin_norepinephrine_reuptake_inhibitors
	Venlafaxine,immediate release	37.5	75–375
	Venlafaxine,extended release	37.5	75–375
	Desvenlafaxine	50	50
	Duloxetine	60	60–120
	Serotonin_modulators
	Nefazodone	50	150–300
	Trazodoneg	150	150–600
	Norepinephrine-serotonin_modulator
	Mirtazapine	15	15–45
	Tricyclics-and-tetracyclics
	Amitriptyline	25–50	100–300
	Doxepin	25–50	100–300
	Imipramine	25–50	100–300
	Desipramine	25–50	100–300
	Nortriptyline	25	50–200
	Trimipramine	25–50	75–300
	Protriptyline	10–20	20–60
	Maprotiline	75	100–225
	Monoamine-oxidase-inhibitors-(MAOIs)
	Irreversible,nonselective_inhibitors
	Phenelzine	15	45–90
	Tranylcypromine	10	30–60
	Isocarboxazid	10–20	30–60
	Irreversible,MAOB_selective_inhibitor
	Selegiline_transdermalh	6	6–12
	Reversible_MAOA_selective_inhibitor
	Moclobemide	150	300–600
