# Supplementary material for: An integrative network analysis framework for identifying molecular functions in complex disorders examining major depressive disorder as a test case
Source: Sci Rep. 2021 May 6;11:9645. doi: 10.1038/s41598-021-89040-7 (PMC8102631; doi:10.1038/s41598-021-89040-7)
Supplement: Supplementary file 2 — Supplementary information 2. [file 41598_2021_89040_MOESM2_ESM.xlsx]

## Sheet: Review_Meta-analysis
	Suppl.Table_2a: Panel of protein and metabolite markers associated with MDD reported in the meta-analysis review by Carvallo AF et al.
	Ref: Carvalho AF, Solmi M, Sanches M, et al. Evidence-based umbrella review of 162 peripheral biomarkers for major mental disorders. Transl Psychiatry. 2020;10(1):152. Published 2020 May 18. doi:10.1038/s41398-020-0835-5
	Biomarker	Major depressive disorder
	Between-group meta-analyses		Protein Markers	HGNC Gene symbol
	BDNF	↓	BDNF	BDNF
	CRP	↑	CRP	CRP
	Fibroblast growth factor-2	↑	FGF2	FGF2
	Glutamate	↑	IGF1	IGF1
	IGF-1	↑	IL6	IL6
	IL-6	↑	TNFalpha	TNF
	sIL-2 receptor	↑	sIL-2 receptor	IL2RA
	TNF-Alpha	↑	Metabolite Marker	Metabolite name mapping for enrichment analysis
	Total cholesterol	↓	Total cholesterol	Hit	HMDBID	PUBCHEM	Kegg ID
	KYNA/3HK	↓	Kynurenic acid; KynA	L-Glutamic acid	HMDB0000148	33032	C00025
	KYNA/QUIN	↓	Glutamate	Cholesterol	HMDB0000067	5997	C00187
	KYN-ACID	↓	3-hydroxykynurenine; 3HK	Kynurenic acid	HMDB0000715	3845	C01717
	Within group meta-analyses		quinolinic acid; QUIN	Hydroxykynurenine	HMDB0000732	89	C02794
	IL-6	↓	Lipid peroxidation markers	Quinolinic acid	HMDB0000232	1066	C03722
	Lipid peroxidation Markers	↑		4-Hydroxynonenal	HMDB0004362	5283344
				Malondialdehyde	HMDB0006112	10964	C19440
				Prostaglandin F2a	HMDB0001139	5283078	C00639
