# Supplementary material for: An integrative network analysis framework for identifying molecular functions in complex disorders examining major depressive disorder as a test case
Source: Sci Rep. 2021 May 6;11:9645. doi: 10.1038/s41598-021-89040-7 (PMC8102631; doi:10.1038/s41598-021-89040-7)
Supplement: Supplementary file 3 — Supplementary information 3. [file 41598_2021_89040_MOESM3_ESM.xlsx]

## Sheet: Sheet1
	Suppl.Table_2b: Enrichment Analysis results from gprofiler platform
	source	term_name	term_id	adjusted_p_value	negative_log10_of_adjusted_p_value	term_size	query_size	intersection_size	effective_domain_size	intersections
	GO:MF	growth factor activity	GO:0008083	2.92185e-05	4.53434	163	7	4	18134	BDNF,FGF2,IGF1,IL6
	GO:MF	receptor ligand activity	GO:0048018	3.76366e-05	4.42439	488	7	5	18134	BDNF,FGF2,IGF1,IL6,TNF
	GO:MF	signaling receptor activator activity	GO:0030546	3.99954e-05	4.39799	494	7	5	18134	BDNF,FGF2,IGF1,IL6,TNF
	GO:MF	receptor regulator activity	GO:0030545	6.00035e-05	4.22182	536	7	5	18134	BDNF,FGF2,IGF1,IL6,TNF
	GO:MF	signaling receptor binding	GO:0005102	0.000480074	3.31869	1643	7	6	18134	BDNF,CRP,FGF2,IGF1,IL6,TNF
	GO:MF	cytokine activity	GO:0005125	0.00795032	2.09962	219	7	3	18134	FGF2,IL6,TNF
	GO:MF	molecular function regulator	GO:0098772	0.0254734	1.59391	1839	7	5	18134	BDNF,FGF2,IGF1,IL6,TNF
	GO:BP	positive regulation of smooth muscle cell proliferation	GO:0048661	3.73502e-05	4.42771	101	7	4	17916	FGF2,IGF1,IL6,TNF
	GO:BP	negative regulation of lipid storage	GO:0010888	6.37125e-05	4.19578	22	7	3	17916	CRP,IL6,TNF
	GO:BP	regulation of cell population proliferation	GO:0042127	9.9252e-05	4.00326	1760	7	7	17916	BDNF,CRP,FGF2,IGF1,IL6,TNF,IL2RA
	GO:BP	regulation of cell differentiation	GO:0045595	0.000198586	3.70205	1943	7	7	17916	BDNF,CRP,FGF2,IGF1,IL6,TNF,IL2RA
	GO:BP	positive regulation of cell differentiation	GO:0045597	0.000274113	3.56207	1033	7	6	17916	BDNF,FGF2,IGF1,IL6,TNF,IL2RA
	GO:BP	cell population proliferation	GO:0008283	0.000287204	3.54181	2048	7	7	17916	BDNF,CRP,FGF2,IGF1,IL6,TNF,IL2RA
	GO:BP	regulation of smooth muscle cell proliferation	GO:0048660	0.000311642	3.50634	171	7	4	17916	FGF2,IGF1,IL6,TNF
	GO:BP	smooth muscle cell proliferation	GO:0048659	0.000326526	3.48608	173	7	4	17916	FGF2,IGF1,IL6,TNF
	GO:BP	positive regulation of peptidyl-tyrosine phosphorylation	GO:0050731	0.000506257	3.29563	193	7	4	17916	BDNF,IGF1,IL6,TNF
	GO:BP	regulation of neuroinflammatory response	GO:0150077	0.000625501	3.20377	46	7	3	17916	IGF1,IL6,TNF
	GO:BP	acute-phase response	GO:0006953	0.000668037	3.1752	47	7	3	17916	CRP,IL6,TNF
	GO:BP	positive regulation of vascular associated smooth muscle cell proliferation	GO:1904707	0.000668037	3.1752	47	7	3	17916	FGF2,IGF1,TNF
	GO:BP	regulation of lipid storage	GO:0010883	0.000807088	3.09308	50	7	3	17916	CRP,IL6,TNF
	GO:BP	regulation of mononuclear cell proliferation	GO:0032944	0.00090248	3.04456	223	7	4	17916	CRP,IGF1,IL6,IL2RA
	GO:BP	positive regulation of leukocyte cell-cell adhesion	GO:1903039	0.00109393	2.96101	234	7	4	17916	IGF1,IL6,TNF,IL2RA
	GO:BP	regulation of leukocyte proliferation	GO:0070663	0.00113176	2.94625	236	7	4	17916	CRP,IGF1,IL6,IL2RA
	GO:BP	muscle cell proliferation	GO:0033002	0.00129288	2.88844	244	7	4	17916	FGF2,IGF1,IL6,TNF
	GO:BP	regulation of peptidyl-tyrosine phosphorylation	GO:0050730	0.00171747	2.76511	262	7	4	17916	BDNF,IGF1,IL6,TNF
	GO:BP	negative regulation of lipid localization	GO:1905953	0.00187925	2.72602	66	7	3	17916	CRP,IL6,TNF
	GO:BP	positive regulation of cell-cell adhesion	GO:0022409	0.00217519	2.6625	278	7	4	17916	IGF1,IL6,TNF,IL2RA
	GO:BP	positive regulation of developmental process	GO:0051094	0.00222689	2.6523	1469	7	6	17916	BDNF,FGF2,IGF1,IL6,TNF,IL2RA
	GO:BP	positive regulation of tyrosine phosphorylation of STAT protein	GO:0042531	0.0024468	2.6114	72	7	3	17916	IGF1,IL6,TNF
	GO:BP	mononuclear cell proliferation	GO:0032943	0.00253876	2.59538	289	7	4	17916	CRP,IGF1,IL6,IL2RA
	GO:BP	regulation of developmental process	GO:0050793	0.00258439	2.58764	2802	7	7	17916	BDNF,CRP,FGF2,IGF1,IL6,TNF,IL2RA
	GO:BP	response to external stimulus	GO:0009605	0.00312508	2.50514	2879	7	7	17916	BDNF,CRP,FGF2,IGF1,IL6,TNF,IL2RA
	GO:BP	negative regulation of cell differentiation	GO:0045596	0.00317347	2.49847	768	7	5	17916	BDNF,CRP,IGF1,IL6,TNF
	GO:BP	lipid storage	GO:0019915	0.0032405	2.48939	79	7	3	17916	CRP,IL6,TNF
	GO:BP	leukocyte proliferation	GO:0070661	0.00348732	2.45751	313	7	4	17916	CRP,IGF1,IL6,IL2RA
	GO:BP	negative regulation of cell population proliferation	GO:0008285	0.00349155	2.45698	783	7	5	17916	BDNF,CRP,IL6,TNF,IL2RA
	GO:BP	neuroinflammatory response	GO:0150076	0.00362719	2.44043	82	7	3	17916	IGF1,IL6,TNF
	GO:BP	inflammatory response	GO:0006954	0.00381077	2.41899	797	7	5	17916	CRP,IGF1,IL6,TNF,IL2RA
	GO:BP	vascular associated smooth muscle cell proliferation	GO:1990874	0.00390127	2.40879	84	7	3	17916	FGF2,IGF1,TNF
	GO:BP	regulation of vascular associated smooth muscle cell proliferation	GO:1904705	0.00390127	2.40879	84	7	3	17916	FGF2,IGF1,TNF
	GO:BP	regulation of tyrosine phosphorylation of STAT protein	GO:0042509	0.00418876	2.37791	86	7	3	17916	IGF1,IL6,TNF
	GO:BP	regulation of leukocyte cell-cell adhesion	GO:1903037	0.00430328	2.3662	330	7	4	17916	IGF1,IL6,TNF,IL2RA
	GO:BP	tyrosine phosphorylation of STAT protein	GO:0007260	0.00448997	2.34776	88	7	3	17916	IGF1,IL6,TNF
	GO:BP	maintenance of location	GO:0051235	0.00490195	2.30963	341	7	4	17916	CRP,FGF2,IL6,TNF
	GO:BP	positive regulation of receptor signaling pathway via JAK-STAT	GO:0046427	0.0051348	2.28948	92	7	3	17916	IGF1,IL6,TNF
	GO:BP	negative regulation of cell development	GO:0010721	0.00537474	2.26964	349	7	4	17916	BDNF,IGF1,IL6,TNF
	GO:BP	positive regulation of receptor signaling pathway via STAT	GO:1904894	0.00565675	2.24743	95	7	3	17916	IGF1,IL6,TNF
	GO:BP	negative regulation of response to stimulus	GO:0048585	0.00613597	2.21212	1743	7	6	17916	BDNF,FGF2,IGF1,IL6,TNF,IL2RA
	GO:BP	defense response	GO:0006952	0.00621977	2.20623	1747	7	6	17916	BDNF,CRP,IGF1,IL6,TNF,IL2RA
	GO:BP	leukocyte cell-cell adhesion	GO:0007159	0.00642113	2.19239	365	7	4	17916	IGF1,IL6,TNF,IL2RA
	GO:BP	positive regulation of T cell proliferation	GO:0042102	0.0068038	2.16725	101	7	3	17916	IGF1,IL6,IL2RA
	GO:BP	peptidyl-tyrosine phosphorylation	GO:0018108	0.00722357	2.14125	376	7	4	17916	BDNF,IGF1,IL6,TNF
	GO:BP	peptidyl-tyrosine modification	GO:0018212	0.00745479	2.12756	379	7	4	17916	BDNF,IGF1,IL6,TNF
	GO:BP	defense response to Gram-positive bacterium	GO:0050830	0.00764826	2.11644	105	7	3	17916	CRP,IL6,TNF
	GO:BP	positive regulation of peptidyl-serine phosphorylation	GO:0033138	0.00809535	2.09176	107	7	3	17916	BDNF,IL6,TNF
	GO:BP	MAPK cascade	GO:0000165	0.00859366	2.06582	940	7	5	17916	FGF2,IGF1,IL6,TNF,IL2RA
	GO:BP	positive regulation of multicellular organismal process	GO:0051240	0.00903923	2.04387	1861	7	6	17916	BDNF,FGF2,IGF1,IL6,TNF,IL2RA
	GO:BP	acute inflammatory response	GO:0002526	0.0090408	2.04379	111	7	3	17916	CRP,IL6,TNF
	GO:BP	signal transduction by protein phosphorylation	GO:0023014	0.00948248	2.02308	959	7	5	17916	FGF2,IGF1,IL6,TNF,IL2RA
	GO:BP	regulation of multicellular organismal process	GO:0051239	0.00987953	2.00526	3393	7	7	17916	BDNF,CRP,FGF2,IGF1,IL6,TNF,IL2RA
	GO:BP	positive regulation of cell population proliferation	GO:0008284	0.00997866	2.00093	969	7	5	17916	FGF2,IGF1,IL6,TNF,IL2RA
	GO:BP	regulation of inflammatory response	GO:0050727	0.0106793	1.97146	415	7	4	17916	IGF1,IL6,TNF,IL2RA
	GO:BP	positive regulation of cell adhesion	GO:0045785	0.0121774	1.91444	429	7	4	17916	IGF1,IL6,TNF,IL2RA
	GO:BP	regulation of cell-cell adhesion	GO:0022407	0.0131006	1.88271	437	7	4	17916	IGF1,IL6,TNF,IL2RA
	GO:BP	regulation of osteoblast differentiation	GO:0045667	0.0135513	1.86802	127	7	3	17916	IGF1,IL6,TNF
	GO:BP	negative regulation of cell death	GO:0060548	0.0138582	1.85829	1036	7	5	17916	BDNF,FGF2,IGF1,IL6,TNF
	GO:BP	positive regulation of protein phosphorylation	GO:0001934	0.013924	1.85624	1037	7	5	17916	BDNF,FGF2,IGF1,IL6,TNF
	GO:BP	protein phosphorylation	GO:0006468	0.0154571	1.81087	2038	7	6	17916	BDNF,FGF2,IGF1,IL6,TNF,IL2RA
	GO:BP	regulation of chemokine biosynthetic process	GO:0045073	0.0155757	1.80755	15	7	2	17916	IL6,TNF
	GO:BP	regulation of response to external stimulus	GO:0032101	0.0159419	1.79746	1066	7	5	17916	FGF2,IGF1,IL6,TNF,IL2RA
	GO:BP	positive regulation of lymphocyte proliferation	GO:0050671	0.0170122	1.76924	137	7	3	17916	IGF1,IL6,IL2RA
	GO:BP	negative regulation of developmental process	GO:0051093	0.0172282	1.76376	1083	7	5	17916	BDNF,CRP,IGF1,IL6,TNF
	GO:BP	positive regulation of mononuclear cell proliferation	GO:0032946	0.0173873	1.75977	138	7	3	17916	IGF1,IL6,IL2RA
	GO:BP	positive regulation of calcineurin-NFAT signaling cascade	GO:0070886	0.0177975	1.74964	16	7	2	17916	IGF1,TNF
	GO:BP	chemokine metabolic process	GO:0050755	0.0177975	1.74964	16	7	2	17916	IL6,TNF
	GO:BP	positive regulation of calcineurin-mediated signaling	GO:0106058	0.0177975	1.74964	16	7	2	17916	IGF1,TNF
	GO:BP	chemokine biosynthetic process	GO:0042033	0.0177975	1.74964	16	7	2	17916	IL6,TNF
	GO:BP	positive regulation of immune system process	GO:0002684	0.0179416	1.74614	1092	7	5	17916	CRP,IGF1,IL6,TNF,IL2RA
	GO:BP	regulation of protein localization	GO:0032880	0.0181845	1.7403	1095	7	5	17916	BDNF,CRP,IGF1,IL6,TNF
	GO:BP	positive regulation of phosphorylation	GO:0042327	0.0196973	1.70559	1113	7	5	17916	BDNF,FGF2,IGF1,IL6,TNF
	GO:BP	regulation of peptidyl-serine phosphorylation	GO:0033135	0.0197534	1.70436	144	7	3	17916	BDNF,IL6,TNF
	GO:BP	positive regulation of leukocyte proliferation	GO:0070665	0.0205869	1.68641	146	7	3	17916	IGF1,IL6,IL2RA
	GO:BP	regulation of receptor signaling pathway via JAK-STAT	GO:0046425	0.0205869	1.68641	146	7	3	17916	IGF1,IL6,TNF
	GO:BP	regulation of immunoglobulin secretion	GO:0051023	0.0226833	1.64429	18	7	2	17916	IL6,TNF
	GO:BP	regulation of receptor signaling pathway via STAT	GO:1904892	0.024626	1.60861	155	7	3	17916	IGF1,IL6,TNF
	GO:BP	activation of MAPK activity	GO:0000187	0.024626	1.60861	155	7	3	17916	FGF2,IGF1,TNF
	GO:BP	positive regulation of neuroinflammatory response	GO:0150078	0.0253472	1.59607	19	7	2	17916	IL6,TNF
	GO:BP	regulation of protein secretion	GO:0050708	0.0254394	1.59449	517	7	4	17916	CRP,IGF1,IL6,TNF
	GO:BP	regulation of multicellular organismal development	GO:2000026	0.0262763	1.58044	2230	7	6	17916	BDNF,FGF2,IGF1,IL6,TNF,IL2RA
	GO:BP	positive regulation of phosphorus metabolic process	GO:0010562	0.0265523	1.5759	1183	7	5	17916	BDNF,FGF2,IGF1,IL6,TNF
	GO:BP	positive regulation of phosphate metabolic process	GO:0045937	0.0265523	1.5759	1183	7	5	17916	BDNF,FGF2,IGF1,IL6,TNF
	GO:BP	regulation of lipid localization	GO:1905952	0.0296917	1.52737	165	7	3	17916	CRP,IL6,TNF
	GO:BP	cell death	GO:0008219	0.0301719	1.5204	2283	7	6	17916	BDNF,FGF2,IGF1,IL6,TNF,IL2RA
	GO:BP	receptor signaling pathway via JAK-STAT	GO:0007259	0.0307809	1.51172	167	7	3	17916	IGF1,IL6,TNF
	GO:BP	positive regulation of protein kinase activity	GO:0045860	0.0308631	1.51056	543	7	4	17916	BDNF,FGF2,IGF1,TNF
	GO:BP	immunoglobulin secretion	GO:0048305	0.0311166	1.50701	21	7	2	17916	IL6,TNF
	GO:BP	positive regulation of glial cell proliferation	GO:0060252	0.0311166	1.50701	21	7	2	17916	IL6,TNF
	GO:BP	regulation of production of miRNAs involved in gene silencing by miRNA	GO:1903798	0.0311166	1.50701	21	7	2	17916	IL6,TNF
	GO:BP	regulation of peptide secretion	GO:0002791	0.0313131	1.50427	545	7	4	17916	CRP,IGF1,IL6,TNF
	GO:BP	regulation of T cell proliferation	GO:0042129	0.0318962	1.49626	169	7	3	17916	IGF1,IL6,IL2RA
	GO:BP	positive regulation of MAPK cascade	GO:0043410	0.0341153	1.46705	557	7	4	17916	FGF2,IGF1,IL6,TNF
	GO:BP	regulation of production of small RNA involved in gene silencing by RNA	GO:0070920	0.0342219	1.4657	22	7	2	17916	IL6,TNF
	GO:BP	positive regulation of cell migration	GO:0030335	0.035584	1.44875	563	7	4	17916	FGF2,IGF1,IL6,TNF
	GO:BP	receptor signaling pathway via STAT	GO:0097696	0.036624	1.43623	177	7	3	17916	IGF1,IL6,TNF
	GO:BP	positive regulation of protein modification process	GO:0031401	0.0368437	1.43364	1265	7	5	17916	BDNF,FGF2,IGF1,IL6,TNF
	GO:BP	regulation of biological quality	GO:0065008	0.0372049	1.4294	4100	7	7	17916	BDNF,CRP,FGF2,IGF1,IL6,TNF,IL2RA
	GO:BP	positive regulation of leukocyte adhesion to vascular endothelial cell	GO:1904996	0.0374741	1.42627	23	7	2	17916	IL6,TNF
	GO:BP	response to stress	GO:0006950	0.0379745	1.42051	4112	7	7	17916	BDNF,CRP,FGF2,IGF1,IL6,TNF,IL2RA
	GO:BP	positive regulation of cell development	GO:0010720	0.0397293	1.40089	579	7	4	17916	BDNF,IGF1,IL6,TNF
	GO:BP	positive regulation of cell motility	GO:2000147	0.0419309	1.37747	587	7	4	17916	FGF2,IGF1,IL6,TNF
	GO:BP	positive regulation of locomotion	GO:0040017	0.0463003	1.33442	602	7	4	17916	FGF2,IGF1,IL6,TNF
	GO:BP	positive regulation of developmental growth	GO:0048639	0.0466909	1.33077	192	7	3	17916	BDNF,FGF2,IGF1
	GO:BP	positive regulation of cellular component movement	GO:0051272	0.0472131	1.32594	605	7	4	17916	FGF2,IGF1,IL6,TNF
	GO:BP	positive regulation of activated T cell proliferation	GO:0042104	0.0481118	1.31775	26	7	2	17916	IGF1,IL2RA
	GO:BP	positive regulation of response to stimulus	GO:0048584	0.0488458	1.31117	2478	7	6	17916	BDNF,CRP,FGF2,IGF1,IL6,TNF
	GO:CC	extracellular space	GO:0005615	0.0348543	1.45774	3547	7	6	18856	BDNF,CRP,FGF2,IGF1,IL6,TNF
	KEGG	PI3K-Akt signaling pathway	KEGG:04151	4.92872e-05	4.30727	353	6	5	7747	BDNF,FGF2,IGF1,IL6,IL2RA
	KEGG	EGFR tyrosine kinase inhibitor resistance	KEGG:01521	0.000891539	3.04986	79	6	3	7747	FGF2,IGF1,IL6
	KEGG	MAPK signaling pathway	KEGG:04010	0.00128153	2.89227	294	6	4	7747	BDNF,FGF2,IGF1,TNF
	KEGG	Hypertrophic cardiomyopathy (HCM)	KEGG:05410	0.00132022	2.87935	90	6	3	7747	IGF1,IL6,TNF
	KEGG	Hematopoietic cell lineage	KEGG:04640	0.00155321	2.80877	95	6	3	7747	IL6,TNF,IL2RA
	KEGG	Viral protein interaction with cytokine and cytokine receptor	KEGG:04061	0.00170523	2.76822	98	6	3	7747	IL6,TNF,IL2RA
	KEGG	Antifolate resistance	KEGG:01523	0.0102748	1.98823	31	6	2	7747	IL6,TNF
	KEGG	Pathways in cancer	KEGG:05200	0.0128869	1.88985	529	6	4	7747	FGF2,IGF1,IL6,IL2RA
	KEGG	African trypanosomiasis	KEGG:05143	0.0138968	1.85709	36	6	2	7747	IL6,TNF
	KEGG	Graft-versus-host disease	KEGG:05332	0.0146858	1.8331	37	6	2	7747	IL6,TNF
	KEGG	Proteoglycans in cancer	KEGG:05205	0.0147164	1.8322	202	6	3	7747	FGF2,IGF1,TNF
	KEGG	Human T-cell leukemia virus 1 infection	KEGG:05166	0.0179363	1.74627	216	6	3	7747	IL6,TNF,IL2RA
	KEGG	Ras signaling pathway	KEGG:04014	0.0218612	1.66033	231	6	3	7747	BDNF,FGF2,IGF1
	KEGG	Malaria	KEGG:05144	0.0258245	1.58797	49	6	2	7747	IL6,TNF
	KEGG	Legionellosis	KEGG:05134	0.0349508	1.45654	57	6	2	7747	IL6,TNF
	KEGG	Inflammatory bowel disease (IBD)	KEGG:05321	0.0413396	1.38363	62	6	2	7747	IL6,TNF
	KEGG	Cytokine-cytokine receptor interaction	KEGG:04060	0.0434815	1.3617	292	6	3	7747	IL6,TNF,IL2RA
	REAC	Interleukin-4 and Interleukin-13 signaling	REAC:R-HSA-6785807	0.00791652	2.10147	110	7	3	10588	FGF2,IL6,TNF
	REAC	Signaling by Interleukins	REAC:R-HSA-449147	0.0234877	1.62916	459	7	4	10588	FGF2,IL6,TNF,IL2RA
	WP	Lung fibrosis	WP:WP3624	1.74556e-05	4.75806	63	7	4	6954	FGF2,IGF1,IL6,TNF
	WP	COVID-19 AOP	WP:WP4891	2.35266e-05	4.62844	15	7	3	6954	IL6,TNF,IL2RA
	WP	Overview of nanoparticle effects	WP:WP3287	5.00173e-05	4.30088	19	7	3	6954	CRP,IL6,TNF
	WP	Oligodendrocyte Specification and differentiation(including remyelination), leading to Myelin Components for CNS	WP:WP4304	0.000208572	3.68074	30	7	3	6954	FGF2,IGF1,TNF
	WP	PI3K-Akt Signaling Pathway	WP:WP4172	0.000437256	3.35926	340	7	5	6954	BDNF,FGF2,IGF1,IL6,IL2RA
	WP	Differentiation Pathway	WP:WP2848	0.00088164	3.05471	48	7	3	6954	FGF2,IGF1,IL6
	WP	Vitamin B12 Metabolism	WP:WP1533	0.000938731	3.02746	49	7	3	6954	CRP,IL6,TNF
	WP	Cardiac Hypertrophic Response	WP:WP2795	0.00126107	2.89926	54	7	3	6954	FGF2,IGF1,TNF
	WP	Folate Metabolism	WP:WP176	0.00253253	2.59645	68	7	3	6954	CRP,IL6,TNF
	WP	Role of Altered Glycolysation of MUC1 in Tumour Microenvironment	WP:WP4480	0.00259288	2.58622	9	7	2	6954	IL6,TNF
	WP	MECP2 and Associated Rett Syndrome	WP:WP3584	0.00300858	2.52164	72	7	3	6954	BDNF,FGF2,IGF1
	WP	MicroRNAs in cardiomyocyte hypertrophy	WP:WP1544	0.00478167	2.32042	84	7	3	6954	FGF2,IGF1,TNF
	WP	EGFR Tyrosine Kinase Inhibitor Resistance	WP:WP4806	0.00478167	2.32042	84	7	3	6954	FGF2,IGF1,IL6
	WP	Selenium Micronutrient Network	WP:WP15	0.0051313	2.28977	86	7	3	6954	CRP,IL6,TNF
	WP	Cells and Molecules involved in local acute inflammatory response	WP:WP4493	0.00975779	2.01065	17	7	2	6954	IL6,TNF
	WP	LTF danger signal response pathway	WP:WP4478	0.0122572	1.91161	19	7	2	6954	IL6,TNF
	WP	Extracellular vesicles in the crosstalk of cardiac cells	WP:WP4300	0.0122572	1.91161	19	7	2	6954	IGF1,IL6
	WP	Spinal Cord Injury	WP:WP2431	0.0125435	1.90158	116	7	3	6954	BDNF,IL6,TNF
	WP	Pathogenesis of SARS-CoV-2 Mediated by nsp9/nsp10 Complex	WP:WP4884	0.0150383	1.8228	21	7	2	6954	CRP,IL6
	WP	Transcription factor regulation in adipogenesis	WP:WP3599	0.0165342	1.78162	22	7	2	6954	IL6,TNF
	WP	Vitamin D in inflammatory diseases	WP:WP4482	0.0165342	1.78162	22	7	2	6954	IL6,TNF
	WP	Adipogenesis	WP:WP236	0.0171989	1.7645	129	7	3	6954	IGF1,IL6,TNF
	WP	Cytokines and Inflammatory Response	WP:WP530	0.0232177	1.63418	26	7	2	6954	IL6,TNF
	WP	TLR4 Signaling and Tolerance	WP:WP3851	0.0269781	1.56899	28	7	2	6954	IL6,TNF
	WP	Sudden Infant Death Syndrome (SIDS) Susceptibility Pathways	WP:WP706	0.0307567	1.51206	157	7	3	6954	BDNF,IL6,TNF
	WP	Development and heterogeneity of the ILC family	WP:WP3893	0.0353319	1.45183	32	7	2	6954	IL6,TNF
	WP	Resistin as a regulator of inflammation	WP:WP4481	0.0375933	1.42489	33	7	2	6954	IL6,TNF
	WP	Signal transduction through IL1R	WP:WP4496	0.0375933	1.42489	33	7	2	6954	IL6,TNF
	WP	Photodynamic therapy-induced NF-kB survival signaling	WP:WP3617	0.042323	1.37342	35	7	2	6954	IL6,TNF
	WP	miRNAs involvement in the immune response in sepsis	WP:WP4329	0.0473278	1.32488	37	7	2	6954	IL6,TNF
