# Supplementary material for: An integrative network analysis framework for identifying molecular functions in complex disorders examining major depressive disorder as a test case
Source: Sci Rep. 2021 May 6;11:9645. doi: 10.1038/s41598-021-89040-7 (PMC8102631; doi:10.1038/s41598-021-89040-7)
Supplement: Supplementary file 4 — Supplementary information 4. [file 41598_2021_89040_MOESM4_ESM.xlsx]

## Sheet: Sheet1
	Suppl.Table_2c: Enrichment analysis results for the metabolite markers generated from the CPDB databsae
	CPDB - Metabolite mapping
	p-value	q-value	pathway	source	external_id	members_input_overlap	members_input_overlap_geneids	size	effective_size
	0.000409597	0.00364542	Tryptophan metabolism	EHMN	Tryptophan metabolism	C00025; C03722; C01717	k:C00025; k:C03722; k:C01717	78	78
	0.00223338	0.0086422	Vitamin B3 (nicotinate and nicotinamide) metabolism	EHMN	Vitamin B3 (nicotinate and nicotinamide) metabolism	C00025; C03722	k:C00025; k:C03722	36	36
	1.15163e-05	0.000512477	NAD <i>de novo</i> biosynthesis	HumanCyc	NADSYN-PWY	C00025; C03722; C02794	k:C02794; k:C00025; k:C03722	24	24
	2.296e-05	0.000681146	L-kynurenine degradation	HumanCyc	PWY-6309	C00025; C02794; C01717	k:C02794; k:C00025; k:C01717	30	30
	0.00010224	0.00227483	4-hydroxy-2-nonenal detoxification	HumanCyc	PWY-7112	C00025; C21642	k:C00025; k:C21642	8	8
	0.000178473	0.00264735	superpathway of tryptophan utilization	HumanCyc	PWY66-401	C00025; C03722; C02794	k:C02794; k:C00025; k:C03722	70	59
	0.000330182	0.00326513	NAD biosynthesis from 2-amino-3-carboxymuconate semialdehyde	HumanCyc	PWY-5653	C00025; C03722	k:C00025; k:C03722	14	14
	0.00107594	0.00598492	Prostaglandin Leukotriene metabolism	INOH	None	C00025; C00639	k:C00639; k:C00025	25	25
	0.00116437	0.00609584	Nicotinate Nicotinamide metabolism	INOH	None	C00025; C03722	k:C00025; k:C03722	26	26
	0.000283312	0.00315184	Phospholipase D signaling pathway - Homo sapiens (human)	KEGG	path:hsa04072	C00025; C00639	k:C00025; k:C00639	13	13
	0.000990912	0.00587941	Ovarian steroidogenesis - Homo sapiens (human)	KEGG	path:hsa04913	C00187; C00639	k:C00187; k:C00639	24	24
	0.00211153	0.0085421	Pathways in cancer - Homo sapiens (human)	KEGG	path:hsa05200	C00187; C21642	k:C00187; k:C21642	35	35
	0.000260137	0.00315184	Signaling by GPCR	Reactome	R-HSA-372790	C00025; C00187; C00639; C01717	k:C01717; k:C00025; k:C00187; k:C00639	213	176
	0.000509864	0.00412526	Arachidonic acid metabolism	Reactome	R-HSA-2142753	C00025; C00639; C19440	k:C00025; k:C00639; k:C19440	104	84
	0.000703484	0.00521751	Signal Transduction	Reactome	R-HSA-162582	C00025; C00187; C00639; C01717	k:C00025; k:C00187; k:C00639; k:C01717	271	228
	0.000909296	0.00578052	Developmental Biology	Reactome	R-HSA-1266738	C00025; C00187	k:C00025; k:C00187	26	23
	0.00148341	0.00726942	GPCR ligand binding	Reactome	R-HSA-500792	C00025; C00639; C01717	k:C01717; k:C00025; k:C00639	141	121
	0.0015519	0.00726942	Tryptophan catabolism	Reactome	R-HSA-71240	C00025; C01717	k:C00025; k:C01717	34	30
	0.00207971	0.0085421	Metabolism of vitamins and cofactors	Reactome	R-HSA-196854	C00025; C03722; C00187	k:C03722; k:C00025; k:C00187	180	136
	0.0024869	0.00922227	Synthesis of Prostaglandins (PG) and Thromboxanes (TX)	Reactome	R-HSA-2162123	C00639; C19440	k:C00639; k:C19440	43	38
	0.00303299	0.0107823	Nicotinate metabolism	Reactome	R-HSA-196807	C00025; C03722	k:C00025; k:C03722	52	42
	0.00413967	0.0107823	GPCR downstream signalling	Reactome	R-HSA-388396	C00025; C00187; C00639	k:C00025; k:C00187; k:C00639	209	173
	0.00445618	0.0107823	Metabolism	Reactome	R-HSA-1430728	C00025; C00639; C19440; C03722; C00187; C01717	k:C00025; k:C00187; k:C19440; k:C01717; k:C00639; k:C03722	1384	951
	0.00562303	0.0107823	Metabolism of lipids	Reactome	R-HSA-556833	C00025; C00187; C00639; C19440	k:C00639; k:C00025; k:C19440; k:C00187	620	398
	0.00572528	0.0107823	G alpha (q) signalling events	Reactome	R-HSA-416476	C00025; C00639	k:C00639; k:C00025	63	58
	0.00614686	0.0107823	Fatty acid metabolism	Reactome	R-HSA-8978868	C00025; C00639; C19440	k:C00639; k:C00025; k:C19440	367	199
	0.00649988	0.0107823	Transport of small molecules	Reactome	R-HSA-382551	C00025; C00187; C00639	k:C00025; k:C00187; k:C00639	226	203
	0.00919814	0.0110626	Class A/1 (Rhodopsin-like receptors)	Reactome	R-HSA-373076	C00639; C01717	k:C00639; k:C01717	82	74
	0.000178473	0.00264735	Tryptophan Metabolism	SMPDB	SMP00063	C00025; C03722; C01717	k:C01717; k:C00025; k:C03722	60	59
	0.00211153	0.0085421	Nicotinate and Nicotinamide Metabolism	SMPDB	SMP00048	C00025; C03722	k:C03722; k:C00025	35	35
	0.00848946	0.0107823	Antrafenine Action Pathway	SMPDB	SMP00693	C00025; C00639	k:C00025; k:C00639	71	71
	0.00848946	0.0107823	Trisalicylate-choline Action Pathway	SMPDB	SMP00703	C00025; C00639	k:C00025; k:C00639	71	71
	0.00848946	0.0107823	Lornoxicam Action Pathway	SMPDB	SMP00700	C00025; C00639	k:C00025; k:C00639	71	71
	0.00848946	0.0107823	Tenoxicam Action Pathway	SMPDB	SMP00706	C00025; C00639	k:C00025; k:C00639	71	71
	0.00848946	0.0107823	Leukotriene C4 Synthesis Deficiency	SMPDB	SMP00353	C00025; C00639	k:C00025; k:C00639	71	71
	0.00848946	0.0107823	Arachidonic Acid Metabolism	SMPDB	SMP00075	C00025; C00639	k:C00025; k:C00639	71	71
	0.00872278	0.0107823	Salicylic Acid Action Pathway	SMPDB	SMP00709	C00025; C00639	k:C00025; k:C00639	72	72
	0.00872278	0.0107823	Acetylsalicylic Acid Action Pathway	SMPDB	SMP00083	C00025; C00639	k:C00025; k:C00639	72	72
	0.00872278	0.0107823	Naproxen Action Pathway	SMPDB	SMP00120	C00025; C00639	k:C00025; k:C00639	72	72
	0.00872278	0.0107823	Sulindac Action Pathway	SMPDB	SMP00094	C00025; C00639	k:C00025; k:C00639	72	72
	0.00872278	0.0107823	Piroxicam Action Pathway	SMPDB	SMP00077	C00025; C00639	k:C00025; k:C00639	72	72
	0.00872278	0.0107823	Diclofenac Action Pathway	SMPDB	SMP00093	C00025; C00639	k:C00025; k:C00639	72	72
	0.00872278	0.0107823	Diflunisal Action Pathway	SMPDB	SMP00289	C00025; C00639	k:C00025; k:C00639	72	72
	0.00872278	0.0107823	Ketoprofen Action Pathway	SMPDB	SMP00085	C00025; C00639	k:C00025; k:C00639	72	72
	0.00872278	0.0107823	Indomethacin Action Pathway	SMPDB	SMP00104	C00025; C00639	k:C00025; k:C00639	72	72
	0.00872278	0.0107823	Mefenamic Acid Action Pathway	SMPDB	SMP00109	C00025; C00639	k:C00025; k:C00639	72	72
	0.00872278	0.0107823	Acetaminophen Action Pathway	SMPDB	SMP00710	C00025; C00639	k:C00025; k:C00639	72	72
	0.00872278	0.0107823	Etodolac Action Pathway	SMPDB	SMP00084	C00025; C00639	k:C00025; k:C00639	72	72
	0.00872278	0.0107823	Fenoprofen Action Pathway	SMPDB	SMP00696	C00025; C00639	k:C00025; k:C00639	72	72
	0.00872278	0.0107823	Flurbiprofen Action Pathway	SMPDB	SMP00697	C00025; C00639	k:C00025; k:C00639	72	72
	0.00872278	0.0107823	Ketorolac Action Pathway	SMPDB	SMP00098	C00025; C00639	k:C00025; k:C00639	72	72
	0.00872278	0.0107823	Tolmetin Action Pathway	SMPDB	SMP00704	C00025; C00639	k:C00025; k:C00639	72	72
	0.00872278	0.0107823	Suprofen Action Pathway	SMPDB	SMP00101	C00025; C00639	k:C00025; k:C00639	72	72
	0.00872278	0.0107823	Oxaprozin Action Pathway	SMPDB	SMP00113	C00025; C00639	k:C00025; k:C00639	72	72
	0.00872278	0.0107823	Phenylbutazone Action Pathway	SMPDB	SMP00701	C00025; C00639	k:C00025; k:C00639	72	72
	0.00872278	0.0107823	Salicylate-sodium Action Pathway	SMPDB	SMP00708	C00025; C00639	k:C00025; k:C00639	72	72
	0.00872278	0.0107823	Rofecoxib Action Pathway	SMPDB	SMP00087	C00025; C00639	k:C00025; k:C00639	72	72
	0.00872278	0.0107823	Magnesium salicylate Action Pathway	SMPDB	SMP00698	C00025; C00639	k:C00025; k:C00639	72	72
	0.00872278	0.0107823	Meloxicam Action Pathway	SMPDB	SMP00106	C00025; C00639	k:C00025; k:C00639	72	72
	0.00872278	0.0107823	Etoricoxib Action Pathway	SMPDB	SMP00695	C00025; C00639	k:C00025; k:C00639	72	72
	0.00872278	0.0107823	Antipyrine Action Pathway	SMPDB	SMP00692	C00025; C00639	k:C00025; k:C00639	72	72
	0.00872278	0.0107823	Carprofen Action Pathway	SMPDB	SMP00694	C00025; C00639	k:C00025; k:C00639	72	72
	0.00872278	0.0107823	Valdecoxib Action Pathway	SMPDB	SMP00116	C00025; C00639	k:C00025; k:C00639	72	72
	0.00872278	0.0107823	Nabumetone Action Pathway	SMPDB	SMP00114	C00025; C00639	k:C00025; k:C00639	72	72
	0.00872278	0.0107823	Salsalate Action Pathway	SMPDB	SMP00707	C00025; C00639	k:C00025; k:C00639	72	72
	0.00872278	0.0107823	Tiaprofenic Acid Action Pathway	SMPDB	SMP00705	C00025; C00639	k:C00025; k:C00639	72	72
	0.00872278	0.0107823	Lumiracoxib Action Pathway	SMPDB	SMP00699	C00025; C00639	k:C00025; k:C00639	72	72
	0.00872278	0.0107823	Nepafenac Action Pathway	SMPDB	SMP00702	C00025; C00639	k:C00025; k:C00639	72	72
	0.00872278	0.0107823	Bromfenac Action Pathway	SMPDB	SMP00102	C00025; C00639	k:C00025; k:C00639	72	72
	0.00944015	0.0112023	Celecoxib Action Pathway	SMPDB	SMP00096	C00025; C00639	k:C00025; k:C00639	76	75
	0.00993279	0.0116318	Ibuprofen Action Pathway	SMPDB	SMP00086	C00025; C00639	k:C00025; k:C00639	77	77
	2.59121e-07	2.30618e-05	Selenium Micronutrient Network	Wikipathways	WP15	C19440; C00187; C00639; C02794; C03722	k:C02794; k:C00187; k:C03722; k:C19440; k:C00639	103	84
	0.000831104	0.00568986	NAD Biosynthesis II (from tryptophan)	Wikipathways	WP2485	C00025; C03722	k:C03722; k:C00025	23	22
	0.00363055	0.0107823	Vitamin B12 Metabolism	Wikipathways	WP1533	C00187; C00639	k:C00187; k:C00639	60	46
	0.00444885	0.0107823	Folate Metabolism	Wikipathways	WP176	C00187; C00639	k:C00639; k:C00187	66	51
	0.00917986	0.0110626	Biochemical Pathways Part I	Wikipathways	WP3604	C00025; C00187; C03722; C01717	k:C00187; k:C01717; k:C00025; k:C03722	467	456
