# Supplementary material for: An integrative network analysis framework for identifying molecular functions in complex disorders examining major depressive disorder as a test case
Source: Sci Rep. 2021 May 6;11:9645. doi: 10.1038/s41598-021-89040-7 (PMC8102631; doi:10.1038/s41598-021-89040-7)
Supplement: Supplementary file 5 — Supplementary information 5. [file 41598_2021_89040_MOESM5_ESM.xlsx]

## Sheet: PsyGenet_Markers
	Suppl.Table_3a: Gene markers associated with the MDD phenotype identified from the PsyGeNet database												Suppl.Table_3b:Enrichment analysis results for the gene markers associated with the MDD phenotype identified from the PsyGeNet database. The data is generated from the gprofiler online software
	Gene_Id	Gene_Symbol	Gene_Description	Disease_Id	DiseaseName	PsychiatricDisorder	Number_of_AbstractsValidated	Number_of_Abstracts	Source_Id	Score	Disease_Number		source	term_name	term_id	adjusted_p_value	negative_log10_of_adjusted_p_value	term_size	query_size	intersection_size	effective_domain_size	intersections
	6532	SLC6A4	solute carrier family 6 (neurotransmitter transporter), member 4	umls:C1269683	major depressive disorder	Depressive disorders	5	134	ALL	1	26		CORUM	DISC1-DRD2 complex	CORUM:7235	0.0167281	1.77655	2	23	2	3627	DISC1,DRD2
	627	BDNF	brain-derived neurotrophic factor	umls:C1269683	major depressive disorder	Depressive disorders	5	105	ALL	1	10		CORUM	HTR1A-HTR1B complex	CORUM:5416	0.0167281	1.77655	2	23	2	3627	HTR1A,HTR1B
	3350	HTR1A	5-hydroxytryptamine (serotonin) receptor 1A, G protein-coupled	umls:C1269683	major depressive disorder	Depressive disorders	5	49	ALL	1	14		GO:BP	anterograde trans-synaptic signaling	GO:0098916	7.19e-24	23.1435	718	62	31	17916	SLC6A4,BDNF,HTR1A,HTR2A,CREB1,CRH,DISC1,SLC6A2,HTR2C,TNF,DRD2,PCLO,HTR1B,NTRK2,GSK3B,NPY,IL1B,DRD3,GRM7,DRD4,GAD1,DTNBP1,S100B,GDNF,TH,DLG4,PDYN,CNR1,GRM5,OXT,DBH
	3356	HTR2A	5-hydroxytryptamine (serotonin) receptor 2A, G protein-coupled	umls:C1269683	major depressive disorder	Depressive disorders	5	42	ALL	1	12		GO:BP	chemical synaptic transmission	GO:0007268	7.19e-24	23.1435	718	62	31	17916	SLC6A4,BDNF,HTR1A,HTR2A,CREB1,CRH,DISC1,SLC6A2,HTR2C,TNF,DRD2,PCLO,HTR1B,NTRK2,GSK3B,NPY,IL1B,DRD3,GRM7,DRD4,GAD1,DTNBP1,S100B,GDNF,TH,DLG4,PDYN,CNR1,GRM5,OXT,DBH
	1312	COMT	catechol-O-methyltransferase	umls:C1269683	major depressive disorder	Depressive disorders	5	34	ALL	1	15		GO:BP	trans-synaptic signaling	GO:0099537	1.05e-23	22.979	727	62	31	17916	SLC6A4,BDNF,HTR1A,HTR2A,CREB1,CRH,DISC1,SLC6A2,HTR2C,TNF,DRD2,PCLO,HTR1B,NTRK2,GSK3B,NPY,IL1B,DRD3,GRM7,DRD4,GAD1,DTNBP1,S100B,GDNF,TH,DLG4,PDYN,CNR1,GRM5,OXT,DBH
	2908	NR3C1	nuclear receptor subfamily 3, group C, member 1 (glucocorticoid receptor)	umls:C1269683	major depressive disorder	Depressive disorders	5	31	ALL	1	7		GO:BP	synaptic signaling	GO:0099536	2.3e-23	22.6388	746	62	31	17916	SLC6A4,BDNF,HTR1A,HTR2A,CREB1,CRH,DISC1,SLC6A2,HTR2C,TNF,DRD2,PCLO,HTR1B,NTRK2,GSK3B,NPY,IL1B,DRD3,GRM7,DRD4,GAD1,DTNBP1,S100B,GDNF,TH,DLG4,PDYN,CNR1,GRM5,OXT,DBH
	4128	MAOA	monoamine oxidase A	umls:C1269683	major depressive disorder	Depressive disorders	5	30	ALL	1	16		GO:BP	behavior	GO:0007610	1.42e-17	16.8477	617	62	25	17916	SLC6A4,BDNF,HTR1A,HTR2A,COMT,CREB1,CRH,HTR2C,DRD2,HTR1B,NTRK2,NPY,DRD3,DRD4,GAD1,DEAF1,S100B,GDNF,TH,DLG4,CNR1,GRM5,OXT,DBH,DCANP1
	1385	CREB1	cAMP responsive element binding protein 1	umls:C1269683	major depressive disorder	Depressive disorders	5	29	ALL	1	9		GO:BP	modulation of chemical synaptic transmission	GO:0050804	1.38e-16	15.8599	457	62	22	17916	SLC6A4,BDNF,HTR2A,CREB1,CRH,DISC1,TNF,DRD2,HTR1B,NTRK2,GSK3B,IL1B,DRD3,GRM7,DRD4,DTNBP1,S100B,GDNF,DLG4,CNR1,GRM5,OXT
	121278	TPH2	tryptophan hydroxylase 2	umls:C1269683	major depressive disorder	Depressive disorders	5	28	ALL	1	15		GO:BP	regulation of trans-synaptic signaling	GO:0099177	1.45e-16	15.8395	458	62	22	17916	SLC6A4,BDNF,HTR2A,CREB1,CRH,DISC1,TNF,DRD2,HTR1B,NTRK2,GSK3B,IL1B,DRD3,GRM7,DRD4,DTNBP1,S100B,GDNF,DLG4,CNR1,GRM5,OXT
	1392	CRH	corticotropin releasing hormone	umls:C1269683	major depressive disorder	Depressive disorders	5	25	ALL	1	11		GO:BP	cell-cell signaling	GO:0007267	2.42e-16	15.6159	1926	62	36	17916	SLC6A4,BDNF,HTR1A,HTR2A,CREB1,CRH,DISC1,SLC6A2,HTR2C,CLOCK,CACNA1C,CRHR1,TNF,DRD2,PCLO,HTR1B,NTRK2,IL6,GSK3B,NPY,IL1B,DRD3,GRM7,DRD4,GAD1,DTNBP1,S100B,GDNF,TH,DLG4,PDYN,CNR1,GRM5,FGFR1,OXT,DBH
	27185	DISC1	disrupted in schizophrenia 1	umls:C1269683	major depressive disorder	Depressive disorders	5	23	ALL	1	8		GO:BP	cognition	GO:0050890	6.34e-16	15.1976	306	62	19	17916	SLC6A4,BDNF,HTR2A,COMT,CREB1,CRH,TNF,DRD2,NTRK2,DRD3,DEAF1,S100B,TH,DLG4,CNR1,GRM5,OXT,DBH,DCANP1
	7166	TPH1	tryptophan hydroxylase 1	umls:C1269683	major depressive disorder	Depressive disorders	5	22	ALL	1	9		GO:BP	learning or memory	GO:0007611	1.28e-15	14.8933	265	62	18	17916	SLC6A4,BDNF,HTR2A,COMT,CREB1,CRH,DRD2,NTRK2,DRD3,DEAF1,S100B,TH,DLG4,CNR1,GRM5,OXT,DBH,DCANP1
	6530	SLC6A2	solute carrier family 6 (neurotransmitter transporter), member 2	umls:C1269683	major depressive disorder	Depressive disorders	5	21	ALL	1	10		GO:BP	regulation of secretion	GO:0051046	3.29e-15	14.483	866	62	26	17916	SLC6A4,HTR1A,HTR2A,COMT,CREB1,CRH,HTR2C,CLOCK,CACNA1C,CRHR1,TNF,DRD2,PCLO,HTR1B,IL6,GSK3B,IL1B,DRD3,GRM7,DRD4,DTNBP1,GDNF,CNR1,FGFR1,OXT,DCANP1
	6999	TDO2	tryptophan 2,3-dioxygenase	umls:C1269683	major depressive disorder	Depressive disorders	5	21	ALL	1	7		GO:BP	regulation of neurotransmitter levels	GO:0001505	4.74e-15	14.3243	235	62	17	17916	SLC6A4,HTR2A,COMT,MAOA,SLC6A2,DRD2,PCLO,HTR1B,GSK3B,DRD3,DRD4,GAD1,DTNBP1,GDNF,TH,CNR1,DBH
	2289	FKBP5	FK506 binding protein 5	umls:C1269683	major depressive disorder	Depressive disorders	5	16	ALL	1	10		GO:BP	monoamine transport	GO:0015844	5.06e-15	14.296	88	62	13	17916	SLC6A4,HTR1A,HTR2A,CRH,SLC6A2,DRD2,HTR1B,DRD3,DRD4,DTNBP1,GDNF,CNR1,OXT
	3358	HTR2C	5-hydroxytryptamine (serotonin) receptor 2C, G protein-coupled	umls:C1269683	major depressive disorder	Depressive disorders	5	15	ALL	1	10		GO:BP	response to drug	GO:0042493	8.29e-15	14.0817	413	62	20	17916	SLC6A4,BDNF,HTR2A,COMT,CREB1,CRH,SLC6A2,TDO2,HTR2C,ABCB1,CYP2D6,DRD2,HTR1B,MTHFR,IL1B,DRD3,GAD1,CYP2C19,CYP2C9,TH
	5243	ABCB1	ATP-binding cassette, sub-family B (MDR/TAP), member 1	umls:C1269683	major depressive disorder	Depressive disorders	5	14	ALL	1	9		GO:BP	secretion	GO:0046903	9.77e-15	14.0103	1721	62	33	17916	SLC6A4,BDNF,HTR1A,HTR2A,COMT,CREB1,CRH,HTR2C,CLOCK,CACNA1C,CRHR1,TNF,DRD2,PCLO,HTR1B,NTRK2,IL6,GSK3B,IL1B,DRD3,GRM7,DRD4,GAD1,DTNBP1,VEGFA,GDNF,CNR1,HSPA1B,HSPA1A,HP,FGFR1,OXT,DCANP1
	9575	CLOCK	clock circadian regulator	umls:C1269683	major depressive disorder	Depressive disorders	5	13	ALL	1	12		GO:BP	export from cell	GO:0140352	2.26e-14	13.6455	1634	62	32	17916	SLC6A4,BDNF,HTR1A,HTR2A,CREB1,CRH,HTR2C,ABCB1,CLOCK,CACNA1C,CRHR1,TNF,DRD2,PCLO,HTR1B,NTRK2,IL6,GSK3B,IL1B,DRD3,GRM7,DRD4,GAD1,DTNBP1,VEGFA,GDNF,CNR1,HSPA1B,HSPA1A,HP,FGFR1,OXT
	775	CACNA1C	calcium channel, voltage-dependent, L type, alpha 1C subunit	umls:C1269683	major depressive disorder	Depressive disorders	5	13	ALL	1	10		GO:BP	regulation of biological quality	GO:0065008	2.7e-14	13.5687	4100	62	46	17916	SLC6A4,BDNF,HTR1A,HTR2A,COMT,MAOA,CREB1,CRH,DISC1,SLC6A2,HTR2C,ABCB1,CLOCK,CACNA1C,CRHR1,CYP2D6,TNF,DRD2,PCLO,HTR1B,NTRK2,IL6,GNB3,GSK3B,NPY,IL1B,DRD3,DRD4,GAD1,DTNBP1,VEGFA,S100B,GDNF,CYP2C9,TH,DLG4,PDLIM5,CNR1,GRM5,HSPA1B,HSPA1A,FGFR1,DLG3,OXT,DBH,DCANP1
	1394	CRHR1	corticotropin releasing hormone receptor 1	umls:C1269683	major depressive disorder	Depressive disorders	5	12	ALL	1	10		GO:BP	system process	GO:0003008	3.44e-14	13.4638	2238	62	36	17916	SLC6A4,BDNF,HTR1A,HTR2A,COMT,CREB1,CRH,HTR2C,ABCB1,CACNA1C,CRHR1,TNF,DRD2,HTR1B,NTRK2,GNB3,GSK3B,NPY,IL1B,DRD3,GRM7,DRD4,VEGFA,DEAF1,S100B,GDNF,TH,DLG4,PDLIM5,PDYN,CNR1,GRM5,FGFR1,OXT,DBH,DCANP1
	1565	CYP2D6	cytochrome P450, family 2, subfamily D, polypeptide 6	umls:C1269683	major depressive disorder	Depressive disorders	5	12	ALL	1	7		GO:BP	secretion by cell	GO:0032940	9.7e-14	13.0133	1583	62	31	17916	SLC6A4,BDNF,HTR1A,HTR2A,CREB1,CRH,HTR2C,CLOCK,CACNA1C,CRHR1,TNF,DRD2,PCLO,HTR1B,NTRK2,IL6,GSK3B,IL1B,DRD3,GRM7,DRD4,GAD1,DTNBP1,VEGFA,GDNF,CNR1,HSPA1B,HSPA1A,HP,FGFR1,OXT
	7124	TNF	tumor necrosis factor	umls:C1269683	major depressive disorder	Depressive disorders	5	11	ALL	1	6		GO:BP	regulation of secretion by cell	GO:1903530	1.43e-13	12.8449	811	62	24	17916	SLC6A4,HTR1A,HTR2A,CREB1,CRH,HTR2C,CLOCK,CACNA1C,CRHR1,TNF,DRD2,PCLO,HTR1B,IL6,GSK3B,IL1B,DRD3,GRM7,DRD4,DTNBP1,GDNF,CNR1,FGFR1,OXT
	1813	DRD2	dopamine receptor D2	umls:C1269683	major depressive disorder	Depressive disorders	5	10	ALL	1	17		GO:BP	response to chemical	GO:0042221	2.62e-13	12.5819	4809	62	48	17916	SLC6A4,BDNF,HTR1A,HTR2A,COMT,NR3C1,MAOA,CREB1,TPH2,CRH,SLC6A2,TDO2,HTR2C,ABCB1,CLOCK,CRHR1,CYP2D6,TNF,DRD2,HTR1B,MTHFR,NTRK2,IL6,GSK3B,NPY,IL1B,DRD3,DRD4,GAD1,DTNBP1,VEGFA,CYP2C19,S100B,GDNF,CYP2C9,TH,DLG4,NR3C2,CNR1,ARTN,GRM5,HSPA1B,HSPA1A,HP,FGFR1,OXT,DBH,FKBP4
	27445	PCLO	piccolo presynaptic cytomatrix protein	umls:C1269683	major depressive disorder	Depressive disorders	5	9	ALL	1	5		GO:BP	signal release	GO:0023061	3.85e-13	12.415	753	62	23	17916	SLC6A4,HTR1A,HTR2A,CREB1,CRH,HTR2C,CLOCK,CACNA1C,CRHR1,TNF,DRD2,PCLO,HTR1B,IL6,GSK3B,IL1B,DRD3,GAD1,DTNBP1,GDNF,CNR1,FGFR1,OXT
	3351	HTR1B	5-hydroxytryptamine (serotonin) receptor 1B, G protein-coupled	umls:C1269683	major depressive disorder	Depressive disorders	5	9	ALL	1	9		GO:BP	response to organic cyclic compound	GO:0014070	1.24e-12	11.9074	996	62	25	17916	SLC6A4,HTR1A,HTR2A,COMT,NR3C1,TPH2,CRH,HTR2C,CLOCK,TNF,DRD2,HTR1B,MTHFR,IL6,GSK3B,IL1B,DRD3,DRD4,DTNBP1,S100B,TH,NR3C2,CNR1,OXT,FKBP4
	4524	MTHFR	methylenetetrahydrofolate reductase (NAD(P)H)	umls:C1269683	major depressive disorder	Depressive disorders	5	9	ALL	1	10		GO:BP	amine transport	GO:0015837	2.21e-12	11.6562	103	62	12	17916	HTR2A,CRH,DRD2,HTR1B,DRD3,GRM7,DRD4,DTNBP1,GDNF,TH,CNR1,OXT
	4915	NTRK2	neurotrophic tyrosine kinase, receptor, type 2	umls:C1269683	major depressive disorder	Depressive disorders	5	9	ALL	1	12		GO:BP	catecholamine transport	GO:0051937	3.1e-12	11.509	76	62	11	17916	HTR2A,CRH,SLC6A2,DRD2,HTR1B,DRD3,DRD4,DTNBP1,GDNF,CNR1,OXT
	3569	IL6	interleukin 6	umls:C1269683	major depressive disorder	Depressive disorders	5	9	ALL	1	8		GO:BP	regulation of transport	GO:0051049	4.48e-12	11.3492	1960	62	32	17916	SLC6A4,HTR1A,HTR2A,COMT,CREB1,CRH,HTR2C,ABCB1,CLOCK,CACNA1C,CRHR1,TNF,DRD2,PCLO,HTR1B,IL6,GSK3B,IL1B,DRD3,GRM7,DRD4,DTNBP1,VEGFA,GDNF,DLG4,CNR1,GRM5,HSPA1A,FGFR1,DLG3,OXT,DCANP1
	2784	GNB3	guanine nucleotide binding protein (G protein), beta polypeptide 3	umls:C1269683	major depressive disorder	Depressive disorders	5	8	ALL	1	8		GO:BP	response to endogenous stimulus	GO:0009719	9.16e-12	11.0383	1718	62	30	17916	SLC6A4,BDNF,HTR1A,HTR2A,COMT,NR3C1,CREB1,TPH2,CRH,HTR2C,CLOCK,CRHR1,TNF,DRD2,HTR1B,NTRK2,IL6,GSK3B,IL1B,DRD3,DRD4,DTNBP1,S100B,TH,NR3C2,GRM5,HSPA1A,FGFR1,OXT,FKBP4
	2932	GSK3B	glycogen synthase kinase 3 beta	umls:C1269683	major depressive disorder	Depressive disorders	5	8	ALL	1	5		GO:BP	regulation of ion transport	GO:0043269	2.38e-11	10.6235	715	62	21	17916	SLC6A4,HTR1A,HTR2A,CRH,ABCB1,CACNA1C,CRHR1,DRD2,HTR1B,IL1B,DRD3,GRM7,DRD4,DTNBP1,GDNF,DLG4,CNR1,GRM5,FGFR1,DLG3,OXT
	4852	NPY	neuropeptide Y	umls:C1269683	major depressive disorder	Depressive disorders	5	8	ALL	1	13		GO:BP	regulation of amine transport	GO:0051952	4.53e-11	10.3443	96	62	11	17916	HTR2A,CRH,DRD2,HTR1B,DRD3,GRM7,DRD4,DTNBP1,GDNF,CNR1,OXT
	3553	IL1B	interleukin 1, beta	umls:C1269683	major depressive disorder	Depressive disorders	5	8	ALL	1	7		GO:BP	neurotransmitter transport	GO:0006836	7.64e-11	10.1167	231	62	14	17916	SLC6A4,HTR2A,SLC6A2,DRD2,PCLO,HTR1B,GSK3B,DRD3,DRD4,GAD1,DTNBP1,GDNF,TH,CNR1
	1814	DRD3	dopamine receptor D3	umls:C1269683	major depressive disorder	Depressive disorders	5	7	ALL	1	12		GO:BP	response to stimulus	GO:0050896	1.77e-10	9.75235	9358	62	59	17916	SLC6A4,BDNF,HTR1A,HTR2A,COMT,NR3C1,MAOA,CREB1,TPH2,CRH,DISC1,TPH1,SLC6A2,TDO2,FKBP5,HTR2C,ABCB1,CLOCK,CACNA1C,CRHR1,CYP2D6,TNF,DRD2,PCLO,HTR1B,MTHFR,NTRK2,IL6,GNB3,GSK3B,NPY,IL1B,DRD3,GRM7,DRD4,GAD1,DTNBP1,VEGFA,DEAF1,CYP2C19,S100B,GDNF,CYP2C9,TH,DLG4,PDYN,NR3C2,CNR1,ARTN,GRM5,HSPA1B,HSPA1A,HP,FGFR1,DLG3,OXT,DBH,FKBP4,DCANP1
	2917	GRM7	glutamate receptor, metabotropic 7	umls:C1269683	major depressive disorder	Depressive disorders	5	6	ALL	1	7		GO:BP	regulation of hormone levels	GO:0010817	2.19e-10	9.66018	527	62	18	17916	HTR1A,COMT,CREB1,CRH,HTR2C,CLOCK,CACNA1C,CRHR1,CYP2D6,TNF,DRD2,PCLO,IL6,GNB3,IL1B,CYP2C9,CNR1,FGFR1
	1815	DRD4	dopamine receptor D4	umls:C1269683	major depressive disorder	Depressive disorders	5	6	ALL	1	13		GO:BP	synaptic transmission, dopaminergic	GO:0001963	2.44e-10	9.61271	32	62	8	17916	SLC6A4,CRH,SLC6A2,DRD2,DRD3,DRD4,GDNF,TH
	2571	GAD1	glutamate decarboxylase 1 (brain, 67kDa)	umls:C1269683	major depressive disorder	Depressive disorders	5	6	ALL	1	7		GO:BP	dopamine transport	GO:0015872	2.94e-10	9.53176	53	62	9	17916	HTR2A,SLC6A2,DRD2,HTR1B,DRD3,DRD4,DTNBP1,GDNF,CNR1
	267012	DAOA	D-amino acid oxidase activator	umls:C1269683	major depressive disorder	Depressive disorders	5	6	ALL	1	7		GO:BP	response to nitrogen compound	GO:1901698	4.95e-10	9.3052	1171	62	24	17916	SLC6A4,HTR1A,HTR2A,CREB1,CRH,TDO2,HTR2C,CRHR1,TNF,DRD2,HTR1B,MTHFR,NTRK2,IL6,GSK3B,IL1B,DRD3,DRD4,DTNBP1,TH,CNR1,GRM5,OXT,DBH
	84062	DTNBP1	dystrobrevin binding protein 1	umls:C1269683	major depressive disorder	Depressive disorders	5	5	ALL	1	9		GO:BP	organic hydroxy compound transport	GO:0015850	6.2e-10	9.20744	269	62	14	17916	SLC6A4,HTR1A,HTR2A,CRH,SLC6A2,CRHR1,DRD2,HTR1B,DRD3,DRD4,DTNBP1,GDNF,CNR1,OXT
	7422	VEGFA	vascular endothelial growth factor A	umls:C1269683	major depressive disorder	Depressive disorders	5	5	ALL	1	8		GO:BP	circadian rhythm	GO:0007623	6.28e-10	9.20193	213	62	13	17916	SLC6A4,BDNF,CREB1,TPH2,CRH,TPH1,CLOCK,DRD2,NTRK2,GSK3B,DRD3,DRD4,TH
	10522	DEAF1	DEAF1 transcription factor	umls:C1269683	major depressive disorder	Depressive disorders	5	5	ALL	1	4		GO:BP	response to organic substance	GO:0010033	6.64e-10	9.17806	3438	62	38	17916	SLC6A4,BDNF,HTR1A,HTR2A,COMT,NR3C1,MAOA,CREB1,TPH2,CRH,TDO2,HTR2C,CLOCK,CRHR1,TNF,DRD2,HTR1B,MTHFR,NTRK2,IL6,GSK3B,IL1B,DRD3,DRD4,DTNBP1,VEGFA,S100B,TH,NR3C2,CNR1,GRM5,HSPA1B,HSPA1A,HP,FGFR1,OXT,DBH,FKBP4
	1557	CYP2C19	cytochrome P450, family 2, subfamily C, polypeptide 19	umls:C1269683	major depressive disorder	Depressive disorders	5	5	ALL	1	5		GO:BP	memory	GO:0007613	7.37e-10	9.13264	123	62	11	17916	SLC6A4,BDNF,HTR2A,COMT,CREB1,DRD2,S100B,TH,CNR1,OXT,DBH
	6285	S100B	S100 calcium binding protein B	umls:C1269683	major depressive disorder	Depressive disorders	4	4	ALL	1	9		GO:BP	positive regulation of synaptic transmission	GO:0050806	8.01e-10	9.09617	167	62	12	17916	CREB1,CRH,TNF,DRD2,NTRK2,GSK3B,DRD4,DTNBP1,S100B,DLG4,CNR1,OXT
	2668	GDNF	glial cell derived neurotrophic factor	umls:C1269683	major depressive disorder	Depressive disorders	4	4	ALL	1	7		GO:BP	response to organonitrogen compound	GO:0010243	9.55e-10	9.01978	1087	62	23	17916	SLC6A4,HTR1A,HTR2A,CREB1,CRH,HTR2C,CRHR1,TNF,DRD2,HTR1B,MTHFR,NTRK2,IL6,GSK3B,IL1B,DRD3,DRD4,DTNBP1,TH,CNR1,GRM5,OXT,DBH
	1559	CYP2C9	cytochrome P450, family 2, subfamily C, polypeptide 9	umls:C1269683	major depressive disorder	Depressive disorders	4	4	ALL	1	2		GO:BP	dopamine metabolic process	GO:0042417	1.12e-09	8.95231	38	62	8	17916	HTR1A,COMT,MAOA,DRD2,DRD3,DRD4,TH,DBH
	7054	TH	tyrosine hydroxylase	umls:C1269683	major depressive disorder	Depressive disorders	4	4	ALL	1	9		GO:BP	regulation of catecholamine secretion	GO:0050433	1.13e-09	8.94851	61	62	9	17916	HTR2A,CRH,DRD2,HTR1B,DRD3,DTNBP1,GDNF,CNR1,OXT
	1742	DLG4	discs, large homolog 4 (Drosophila)	umls:C1269683	major depressive disorder	Depressive disorders	4	4	ALL	1	7		GO:BP	catecholamine secretion	GO:0050432	1.53e-09	8.81576	63	62	9	17916	HTR2A,CRH,DRD2,HTR1B,DRD3,DTNBP1,GDNF,CNR1,OXT
	10611	PDLIM5	PDZ and LIM domain 5	umls:C1269683	major depressive disorder	Depressive disorders	4	4	ALL	1	5		GO:BP	cellular response to chemical stimulus	GO:0070887	3.71e-09	8.43062	3421	62	37	17916	SLC6A4,BDNF,HTR1A,HTR2A,NR3C1,MAOA,CREB1,TPH2,CRH,HTR2C,CLOCK,CRHR1,CYP2D6,TNF,DRD2,HTR1B,NTRK2,IL6,GSK3B,IL1B,DRD3,DRD4,DTNBP1,VEGFA,CYP2C19,S100B,GDNF,CYP2C9,TH,DLG4,NR3C2,GRM5,HSPA1B,HSPA1A,HP,FGFR1,FKBP4
	5173	PDYN	prodynorphin	umls:C1269683	major depressive disorder	Depressive disorders	4	4	ALL	1	12		GO:BP	regulation of synaptic transmission, glutamatergic	GO:0051966	4.71e-09	8.3272	71	62	9	17916	HTR2A,DISC1,TNF,DRD2,HTR1B,DRD3,GRM7,CNR1,GRM5
	4306	NR3C2	nuclear receptor subfamily 3, group C, member 2	umls:C1269683	major depressive disorder	Depressive disorders	4	4	ALL	1	8		GO:BP	nervous system process	GO:0050877	5.26e-09	8.27898	1439	62	25	17916	SLC6A4,BDNF,HTR2A,COMT,CREB1,CRH,HTR2C,TNF,DRD2,NTRK2,GSK3B,DRD3,GRM7,DRD4,DEAF1,S100B,TH,DLG4,PDYN,CNR1,GRM5,FGFR1,OXT,DBH,DCANP1
	1268	CNR1	cannabinoid receptor 1 (brain)	umls:C1269683	major depressive disorder	Depressive disorders	4	4	ALL	1	7		GO:BP	learning	GO:0007612	6.16e-09	8.21043	149	62	11	17916	COMT,CREB1,CRH,DRD2,NTRK2,DRD3,DEAF1,TH,DLG4,GRM5,DBH
	9048	ARTN	artemin	umls:C1269683	major depressive disorder	Depressive disorders	4	4	ALL	1	5		GO:BP	phenol-containing compound metabolic process	GO:0018958	6.6e-09	8.18078	108	62	10	17916	HTR1A,COMT,MAOA,TPH2,TPH1,DRD2,DRD3,DRD4,TH,DBH
	2915	GRM5	glutamate receptor, metabotropic 5	umls:C1269683	major depressive disorder	Depressive disorders	3	4	ALL	1	4		GO:BP	hormone secretion	GO:0046879	7.12e-09	8.14737	322	62	14	17916	HTR1A,CREB1,CRH,HTR2C,CLOCK,CACNA1C,CRHR1,TNF,DRD2,PCLO,IL6,IL1B,CNR1,FGFR1
	1523	CUX1	cut-like homeobox 1	umls:C1269683	major depressive disorder	Depressive disorders	3	4	ALL	0.667	3		GO:BP	cellular response to endogenous stimulus	GO:0071495	7.14e-09	8.14649	1459	62	25	17916	SLC6A4,BDNF,HTR1A,HTR2A,NR3C1,CREB1,CRH,HTR2C,CLOCK,CRHR1,TNF,DRD2,HTR1B,NTRK2,GSK3B,IL1B,DRD3,DRD4,DTNBP1,TH,NR3C2,GRM5,HSPA1A,FGFR1,FKBP4
	3304	HSPA1B	heat shock 70kDa protein 1B	umls:C1269683	major depressive disorder	Depressive disorders	3	3	ALL	1	4		GO:BP	response to oxygen-containing compound	GO:1901700	7.68e-09	8.11491	1748	62	27	17916	SLC6A4,HTR1A,HTR2A,COMT,NR3C1,CREB1,CRH,TDO2,HTR2C,CRHR1,TNF,DRD2,HTR1B,MTHFR,NTRK2,IL6,GSK3B,IL1B,DRD3,DRD4,DTNBP1,TH,CNR1,GRM5,HP,OXT,DBH
	3303	HSPA1A	heat shock 70kDa protein 1A	umls:C1269683	major depressive disorder	Depressive disorders	3	3	ALL	1	5		GO:BP	hormone transport	GO:0009914	9.51e-09	8.02164	329	62	14	17916	HTR1A,CREB1,CRH,HTR2C,CLOCK,CACNA1C,CRHR1,TNF,DRD2,PCLO,IL6,IL1B,CNR1,FGFR1
	3240	HP	haptoglobin	umls:C1269683	major depressive disorder	Depressive disorders	3	3	ALL	1	6		GO:BP	multicellular organismal response to stress	GO:0033555	1e-08	7.99847	77	62	9	17916	BDNF,HTR1A,COMT,CRH,SLC6A2,HTR2C,DRD4,DEAF1,DBH
	2260	FGFR1	fibroblast growth factor receptor 1	umls:C1269683	major depressive disorder	Depressive disorders	3	3	ALL	1	5		GO:BP	cellular response to organonitrogen compound	GO:0071417	1.34e-08	7.87251	673	62	18	17916	SLC6A4,HTR1A,HTR2A,CREB1,CRH,HTR2C,CRHR1,TNF,DRD2,HTR1B,NTRK2,GSK3B,IL1B,DRD3,DRD4,DTNBP1,TH,GRM5
	1741	DLG3	discs, large homolog 3 (Drosophila)	umls:C1269683	major depressive disorder	Depressive disorders	3	3	ALL	1	5		GO:BP	regulation of serotonin secretion	GO:0014062	1.69e-08	7.7719	7	62	5	17916	SLC6A4,HTR1A,CRH,HTR1B,CNR1
	5020	OXT	oxytocin/neurophysin I prepropeptide	umls:C1269683	major depressive disorder	Depressive disorders	3	3	ALL	1	7		GO:BP	response to abiotic stimulus	GO:0009628	1.76e-08	7.75351	1252	62	23	17916	SLC6A4,HTR2A,CREB1,DISC1,ABCB1,CLOCK,TNF,DRD2,HTR1B,MTHFR,GSK3B,IL1B,DRD3,VEGFA,DEAF1,S100B,TH,HSPA1B,HSPA1A,OXT,DBH,FKBP4,DCANP1
	1621	DBH	dopamine beta-hydroxylase (dopamine beta-monooxygenase)	umls:C1269683	major depressive disorder	Depressive disorders	3	3	ALL	1	9		GO:BP	catecholamine metabolic process	GO:0006584	1.94e-08	7.71156	53	62	8	17916	HTR1A,COMT,MAOA,DRD2,DRD3,DRD4,TH,DBH
	2288	FKBP4	FK506 binding protein 4, 59kDa	umls:C1269683	major depressive disorder	Depressive disorders	3	3	ALL	0.667	2		GO:BP	catechol-containing compound metabolic process	GO:0009712	1.94e-08	7.71156	53	62	8	17916	HTR1A,COMT,MAOA,DRD2,DRD3,DRD4,TH,DBH
	140947	DCANP1	dendritic cell-associated nuclear protein	umls:C1269683	major depressive disorder	Depressive disorders	3	3	ALL	0.667	3		GO:BP	response to cocaine	GO:0042220	3.58e-08	7.44569	57	62	8	17916	HTR2A,CRH,DRD2,HTR1B,DRD3,DRD4,CNR1,OXT
	6532	SLC6A4	solute carrier family 6 (neurotransmitter transporter), member 4	umls:C1269683	major depressive disorder	Depressive disorders	5	134	psycur15	1	23		GO:BP	ion transport	GO:0006811	4.1e-08	7.38751	1726	62	26	17916	SLC6A4,BDNF,HTR1A,HTR2A,CRH,SLC6A2,HTR2C,ABCB1,CACNA1C,CRHR1,DRD2,HTR1B,NTRK2,IL1B,DRD3,GRM7,DRD4,DTNBP1,GDNF,DLG4,CNR1,GRM5,FGFR1,DLG3,OXT,FKBP4
	627	BDNF	brain-derived neurotrophic factor	umls:C1269683	major depressive disorder	Depressive disorders	5	105	psycur15	1	9		GO:BP	cellular response to organic cyclic compound	GO:0071407	4.35e-08	7.36155	624	62	17	17916	SLC6A4,HTR1A,HTR2A,NR3C1,CRH,HTR2C,CLOCK,TNF,DRD2,HTR1B,GSK3B,IL1B,DRD3,DRD4,DTNBP1,NR3C2,FKBP4
	3350	HTR1A	5-hydroxytryptamine (serotonin) receptor 1A, G protein-coupled	umls:C1269683	major depressive disorder	Depressive disorders	5	49	psycur15	1	13		GO:BP	cellular response to nitrogen compound	GO:1901699	4.81e-08	7.31815	727	62	18	17916	SLC6A4,HTR1A,HTR2A,CREB1,CRH,HTR2C,CRHR1,TNF,DRD2,HTR1B,NTRK2,GSK3B,IL1B,DRD3,DRD4,DTNBP1,TH,GRM5
	3356	HTR2A	5-hydroxytryptamine (serotonin) receptor 2A, G protein-coupled	umls:C1269683	major depressive disorder	Depressive disorders	5	42	psycur15	1	11		GO:BP	rhythmic process	GO:0048511	5.23e-08	7.28157	302	62	13	17916	SLC6A4,BDNF,CREB1,TPH2,CRH,TPH1,CLOCK,DRD2,NTRK2,GSK3B,DRD3,DRD4,TH
	1312	COMT	catechol-O-methyltransferase	umls:C1269683	major depressive disorder	Depressive disorders	5	34	psycur15	1	12		GO:BP	cellular response to dopamine	GO:1903351	6.32e-08	7.19908	94	62	9	17916	HTR1A,HTR2A,HTR2C,DRD2,HTR1B,GSK3B,DRD3,DRD4,DTNBP1
	2908	NR3C1	nuclear receptor subfamily 3, group C, member 1 (glucocorticoid receptor)	umls:C1269683	major depressive disorder	Depressive disorders	5	31	psycur15	1	7		GO:BP	response to dopamine	GO:1903350	6.97e-08	7.15701	95	62	9	17916	HTR1A,HTR2A,HTR2C,DRD2,HTR1B,GSK3B,DRD3,DRD4,DTNBP1
	4128	MAOA	monoamine oxidase A	umls:C1269683	major depressive disorder	Depressive disorders	5	30	psycur15	1	14		GO:BP	regulation of localization	GO:0032879	7.82e-08	7.10672	2970	62	33	17916	SLC6A4,BDNF,HTR1A,HTR2A,COMT,CREB1,CRH,HTR2C,ABCB1,CLOCK,CACNA1C,CRHR1,TNF,DRD2,PCLO,HTR1B,IL6,GSK3B,IL1B,DRD3,GRM7,DRD4,DTNBP1,VEGFA,GDNF,DLG4,CNR1,GRM5,HSPA1A,FGFR1,DLG3,OXT,DCANP1
	1385	CREB1	cAMP responsive element binding protein 1	umls:C1269683	major depressive disorder	Depressive disorders	5	29	psycur15	1	7		GO:BP	regulation of nervous system development	GO:0051960	7.96e-08	7.0991	971	62	20	17916	SLC6A4,BDNF,CREB1,DISC1,TNF,DRD2,NTRK2,IL6,GSK3B,IL1B,DRD3,VEGFA,S100B,DLG4,PDLIM5,CNR1,CUX1,FGFR1,OXT,FKBP4
	121278	TPH2	tryptophan hydroxylase 2	umls:C1269683	major depressive disorder	Depressive disorders	5	28	psycur15	1	7		GO:BP	organic hydroxy compound metabolic process	GO:1901615	8.61e-08	7.06481	557	62	16	17916	HTR1A,COMT,MAOA,TPH2,TPH1,CYP2D6,TNF,DRD2,GNB3,IL1B,DRD3,DRD4,CYP2C9,TH,FGFR1,DBH
	1392	CRH	corticotropin releasing hormone	umls:C1269683	major depressive disorder	Depressive disorders	5	25	psycur15	1	10		GO:BP	regulation of cell differentiation	GO:0045595	9.07e-08	7.04219	1943	62	27	17916	SLC6A4,BDNF,HTR2A,CREB1,DISC1,TPH1,HTR2C,CLOCK,TNF,DRD2,NTRK2,IL6,GNB3,GSK3B,IL1B,DRD3,VEGFA,S100B,GDNF,DLG4,PDLIM5,CNR1,CUX1,HSPA1B,HSPA1A,FGFR1,FKBP4
	27185	DISC1	disrupted in schizophrenia 1	umls:C1269683	major depressive disorder	Depressive disorders	5	23	psycur15	1	8		GO:BP	nervous system development	GO:0007399	9.85e-08	7.00655	2448	62	30	17916	SLC6A4,BDNF,CREB1,CRH,DISC1,TNF,DRD2,PCLO,MTHFR,NTRK2,IL6,GSK3B,NPY,IL1B,DRD3,DTNBP1,VEGFA,DEAF1,S100B,GDNF,TH,DLG4,PDLIM5,CNR1,ARTN,CUX1,FGFR1,OXT,FKBP4,DCANP1
	7166	TPH1	tryptophan hydroxylase 1	umls:C1269683	major depressive disorder	Depressive disorders	5	22	psycur15	1	9		GO:BP	regulation of multicellular organismal process	GO:0051239	1.04e-07	6.98363	3393	62	35	17916	SLC6A4,BDNF,HTR2A,COMT,CREB1,CRH,DISC1,TPH1,HTR2C,CLOCK,CACNA1C,CRHR1,TNF,DRD2,NTRK2,IL6,GSK3B,IL1B,DRD3,VEGFA,DEAF1,S100B,GDNF,TH,DLG4,PDLIM5,CNR1,CUX1,HSPA1B,HSPA1A,FGFR1,OXT,DBH,FKBP4,DCANP1
	6530	SLC6A2	solute carrier family 6 (neurotransmitter transporter), member 2	umls:C1269683	major depressive disorder	Depressive disorders	5	21	psycur15	1	9		GO:BP	negative regulation of transport	GO:0051051	1.21e-07	6.91633	570	62	16	17916	HTR2A,COMT,CRH,CRHR1,TNF,DRD2,HTR1B,IL1B,DRD3,GRM7,DRD4,DLG4,CNR1,HSPA1A,OXT,DCANP1
	6999	TDO2	tryptophan 2,3-dioxygenase	umls:C1269683	major depressive disorder	Depressive disorders	5	21	psycur15	1	3		GO:BP	circulatory system process	GO:0003013	1.38e-07	6.86022	575	62	16	17916	SLC6A4,HTR1A,HTR2A,CRH,ABCB1,CACNA1C,DRD2,HTR1B,GNB3,NPY,DRD3,VEGFA,TH,CNR1,OXT,DBH
	2289	FKBP5	FK506 binding protein 5	umls:C1269683	major depressive disorder	Depressive disorders	5	16	psycur15	1	8		GO:BP	positive regulation of cell communication	GO:0010647	1.44e-07	6.84308	1982	62	27	17916	SLC6A4,BDNF,HTR2A,MAOA,CREB1,CRH,DISC1,HTR2C,TNF,DRD2,NTRK2,IL6,GSK3B,IL1B,DRD3,DRD4,DTNBP1,VEGFA,S100B,GDNF,DLG4,NR3C2,CNR1,HSPA1B,HSPA1A,FGFR1,OXT
	3358	HTR2C	5-hydroxytryptamine (serotonin) receptor 2C, G protein-coupled	umls:C1269683	major depressive disorder	Depressive disorders	5	15	psycur15	1	9		GO:BP	positive regulation of signaling	GO:0023056	1.54e-07	6.81287	1988	62	27	17916	SLC6A4,BDNF,HTR2A,MAOA,CREB1,CRH,DISC1,HTR2C,TNF,DRD2,NTRK2,IL6,GSK3B,IL1B,DRD3,DRD4,DTNBP1,VEGFA,S100B,GDNF,DLG4,NR3C2,CNR1,HSPA1B,HSPA1A,FGFR1,OXT
	5243	ABCB1	ATP-binding cassette, sub-family B (MDR/TAP), member 1	umls:C1269683	major depressive disorder	Depressive disorders	5	14	psycur15	1	4		GO:BP	regulation of dopamine secretion	GO:0014059	1.65e-07	6.78187	41	62	7	17916	HTR2A,DRD2,HTR1B,DRD3,DTNBP1,GDNF,CNR1
	9575	CLOCK	clock circadian regulator	umls:C1269683	major depressive disorder	Depressive disorders	5	13	psycur15	1	7		GO:BP	fear response	GO:0042596	1.65e-07	6.78187	41	62	7	17916	BDNF,HTR1A,CRH,HTR2C,DRD4,DEAF1,DBH
	775	CACNA1C	calcium channel, voltage-dependent, L type, alpha 1C subunit	umls:C1269683	major depressive disorder	Depressive disorders	5	13	psycur15	1	7		GO:BP	dopamine secretion	GO:0014046	1.65e-07	6.78187	41	62	7	17916	HTR2A,DRD2,HTR1B,DRD3,DTNBP1,GDNF,CNR1
	1394	CRHR1	corticotropin releasing hormone receptor 1	umls:C1269683	major depressive disorder	Depressive disorders	5	12	psycur15	1	7		GO:BP	feeding behavior	GO:0007631	1.73e-07	6.76081	105	62	9	17916	BDNF,HTR2C,DRD2,HTR1B,NTRK2,NPY,TH,CNR1,OXT
	1565	CYP2D6	cytochrome P450, family 2, subfamily D, polypeptide 6	umls:C1269683	major depressive disorder	Depressive disorders	5	12	psycur15	1	5		GO:BP	synaptic transmission, glutamatergic	GO:0035249	1.73e-07	6.76081	105	62	9	17916	HTR2A,DISC1,TNF,DRD2,HTR1B,DRD3,GRM7,CNR1,GRM5
	7124	TNF	tumor necrosis factor	umls:C1269683	major depressive disorder	Depressive disorders	5	11	psycur15	1	6		GO:BP	serotonin secretion	GO:0001820	2.01e-07	6.69618	10	62	5	17916	SLC6A4,HTR1A,CRH,HTR1B,CNR1
	1813	DRD2	dopamine receptor D2	umls:C1269683	major depressive disorder	Depressive disorders	5	10	psycur15	1	15		GO:BP	locomotory behavior	GO:0007626	2.19e-07	6.6592	207	62	11	17916	CRH,HTR2C,DRD2,DRD3,DRD4,GAD1,GDNF,TH,DLG4,GRM5,DBH
	27445	PCLO	piccolo presynaptic cytomatrix protein	umls:C1269683	major depressive disorder	Depressive disorders	5	9	psycur15	1	5		GO:BP	cellular response to monoamine stimulus	GO:0071868	2.64e-07	6.57763	110	62	9	17916	HTR1A,HTR2A,HTR2C,DRD2,HTR1B,GSK3B,DRD3,DRD4,DTNBP1
	3351	HTR1B	5-hydroxytryptamine (serotonin) receptor 1B, G protein-coupled	umls:C1269683	major depressive disorder	Depressive disorders	5	9	psycur15	1	8		GO:BP	cellular response to catecholamine stimulus	GO:0071870	2.64e-07	6.57763	110	62	9	17916	HTR1A,HTR2A,HTR2C,DRD2,HTR1B,GSK3B,DRD3,DRD4,DTNBP1
	4524	MTHFR	methylenetetrahydrofolate reductase (NAD(P)H)	umls:C1269683	major depressive disorder	Depressive disorders	5	9	psycur15	1	10		GO:BP	regulation of hormone secretion	GO:0046883	2.71e-07	6.567	274	62	12	17916	HTR1A,CREB1,CRH,HTR2C,CLOCK,CACNA1C,CRHR1,TNF,DRD2,IL1B,CNR1,FGFR1
	4915	NTRK2	neurotrophic tyrosine kinase, receptor, type 2	umls:C1269683	major depressive disorder	Depressive disorders	5	9	psycur15	1	7		GO:BP	generation of neurons	GO:0048699	2.78e-07	6.55609	1578	62	24	17916	SLC6A4,BDNF,CREB1,DISC1,TNF,DRD2,NTRK2,IL6,GSK3B,NPY,IL1B,DRD3,DTNBP1,VEGFA,S100B,GDNF,TH,DLG4,PDLIM5,CNR1,ARTN,CUX1,FGFR1,FKBP4
	3569	IL6	interleukin 6	umls:C1269683	major depressive disorder	Depressive disorders	5	9	psycur15	1	6		GO:BP	regulation of cell communication	GO:0010646	3.09e-07	6.50949	3732	62	36	17916	SLC6A4,BDNF,HTR1A,HTR2A,MAOA,CREB1,CRH,DISC1,HTR2C,CLOCK,CACNA1C,CRHR1,TNF,DRD2,HTR1B,NTRK2,IL6,GSK3B,IL1B,DRD3,GRM7,DRD4,DTNBP1,VEGFA,S100B,GDNF,DLG4,NR3C2,CNR1,GRM5,HSPA1B,HSPA1A,FGFR1,DLG3,OXT,DBH
	2784	GNB3	guanine nucleotide binding protein (G protein), beta polypeptide 3	umls:C1269683	major depressive disorder	Depressive disorders	5	8	psycur15	1	6		GO:BP	response to catecholamine	GO:0071869	3.65e-07	6.43741	114	62	9	17916	HTR1A,HTR2A,HTR2C,DRD2,HTR1B,GSK3B,DRD3,DRD4,DTNBP1
	2932	GSK3B	glycogen synthase kinase 3 beta	umls:C1269683	major depressive disorder	Depressive disorders	5	8	psycur15	1	5		GO:BP	response to monoamine	GO:0071867	3.65e-07	6.43741	114	62	9	17916	HTR1A,HTR2A,HTR2C,DRD2,HTR1B,GSK3B,DRD3,DRD4,DTNBP1
	4852	NPY	neuropeptide Y	umls:C1269683	major depressive disorder	Depressive disorders	5	8	psycur15	1	11		GO:BP	response to alkaloid	GO:0043279	3.95e-07	6.40318	115	62	9	17916	HTR2A,CRH,DRD2,HTR1B,DRD3,DRD4,TH,CNR1,OXT
	3553	IL1B	interleukin 1, beta	umls:C1269683	major depressive disorder	Depressive disorders	5	8	psycur15	1	6		GO:BP	regulation of signaling	GO:0023051	4.27e-07	6.36925	3773	62	36	17916	SLC6A4,BDNF,HTR1A,HTR2A,MAOA,CREB1,CRH,DISC1,HTR2C,CLOCK,CACNA1C,CRHR1,TNF,DRD2,HTR1B,NTRK2,IL6,GSK3B,IL1B,DRD3,GRM7,DRD4,DTNBP1,VEGFA,S100B,GDNF,DLG4,NR3C2,CNR1,GRM5,HSPA1B,HSPA1A,FGFR1,DLG3,OXT,DBH
	1814	DRD3	dopamine receptor D3	umls:C1269683	major depressive disorder	Depressive disorders	5	7	psycur15	1	12		GO:BP	regulation of system process	GO:0044057	4.39e-07	6.358	622	62	16	17916	HTR2A,COMT,CRH,HTR2C,CACNA1C,CRHR1,DRD2,IL1B,DRD3,S100B,TH,DLG4,FGFR1,OXT,DBH,DCANP1
	2917	GRM7	glutamate receptor, metabotropic 7	umls:C1269683	major depressive disorder	Depressive disorders	5	6	psycur15	1	6		GO:BP	catecholamine uptake involved in synaptic transmission	GO:0051934	6.29e-07	6.20116	12	62	5	17916	SLC6A2,DRD2,DRD3,DRD4,GDNF
	1815	DRD4	dopamine receptor D4	umls:C1269683	major depressive disorder	Depressive disorders	5	6	psycur15	1	11		GO:BP	dopamine uptake involved in synaptic transmission	GO:0051583	6.29e-07	6.20116	12	62	5	17916	SLC6A2,DRD2,DRD3,DRD4,GDNF
	2571	GAD1	glutamate decarboxylase 1 (brain, 67kDa)	umls:C1269683	major depressive disorder	Depressive disorders	5	6	psycur15	1	7		GO:BP	regulation of neurogenesis	GO:0050767	6.88e-07	6.16268	856	62	18	17916	SLC6A4,BDNF,CREB1,DISC1,TNF,DRD2,NTRK2,IL6,GSK3B,IL1B,DRD3,VEGFA,DLG4,PDLIM5,CNR1,CUX1,FGFR1,FKBP4
	267012	DAOA	D-amino acid oxidase activator	umls:C1269683	major depressive disorder	Depressive disorders	5	6	psycur15	1	7		GO:BP	social behavior	GO:0035176	7.17e-07	6.14473	50	62	7	17916	SLC6A4,DRD3,DRD4,GAD1,TH,DLG4,OXT
	84062	DTNBP1	dystrobrevin binding protein 1	umls:C1269683	major depressive disorder	Depressive disorders	5	5	psycur15	1	7		GO:BP	regulation of neurotransmitter transport	GO:0051588	7.78e-07	6.10876	124	62	9	17916	HTR2A,DRD2,HTR1B,GSK3B,DRD3,DRD4,DTNBP1,GDNF,CNR1
	7422	VEGFA	vascular endothelial growth factor A	umls:C1269683	major depressive disorder	Depressive disorders	5	5	psycur15	1	6		GO:BP	neurotransmitter reuptake	GO:0098810	9.15e-07	6.03866	28	62	6	17916	SLC6A4,SLC6A2,DRD2,DRD3,DRD4,GDNF
	10522	DEAF1	DEAF1 transcription factor	umls:C1269683	major depressive disorder	Depressive disorders	5	5	psycur15	1	4		GO:BP	blood circulation	GO:0008015	9.21e-07	6.03571	556	62	15	17916	SLC6A4,HTR1A,HTR2A,CRH,CACNA1C,DRD2,HTR1B,GNB3,NPY,DRD3,VEGFA,TH,CNR1,OXT,DBH
	1557	CYP2C19	cytochrome P450, family 2, subfamily C, polypeptide 19	umls:C1269683	major depressive disorder	Depressive disorders	5	5	psycur15	1	4		GO:BP	regulation of cell development	GO:0060284	9.35e-07	6.02907	991	62	19	17916	SLC6A4,BDNF,CREB1,DISC1,CLOCK,TNF,DRD2,NTRK2,IL6,GSK3B,IL1B,DRD3,VEGFA,DLG4,PDLIM5,CNR1,CUX1,FGFR1,FKBP4
	6285	S100B	S100 calcium binding protein B	umls:C1269683	major depressive disorder	Depressive disorders	4	4	psycur15	1	7		GO:BP	intraspecies interaction between organisms	GO:0051703	9.55e-07	6.02015	52	62	7	17916	SLC6A4,DRD3,DRD4,GAD1,TH,DLG4,OXT
	2668	GDNF	glial cell derived neurotrophic factor	umls:C1269683	major depressive disorder	Depressive disorders	4	4	psycur15	1	2		GO:BP	neurogenesis	GO:0022008	1.04e-06	5.981	1683	62	24	17916	SLC6A4,BDNF,CREB1,DISC1,TNF,DRD2,NTRK2,IL6,GSK3B,NPY,IL1B,DRD3,DTNBP1,VEGFA,S100B,GDNF,TH,DLG4,PDLIM5,CNR1,ARTN,CUX1,FGFR1,FKBP4
	1559	CYP2C9	cytochrome P450, family 2, subfamily C, polypeptide 9	umls:C1269683	major depressive disorder	Depressive disorders	4	4	psycur15	1	2		GO:BP	neuron projection development	GO:0031175	1.49e-06	5.8262	1019	62	19	17916	BDNF,CREB1,DISC1,DRD2,NTRK2,IL6,GSK3B,NPY,DTNBP1,VEGFA,S100B,GDNF,DLG4,PDLIM5,CNR1,ARTN,CUX1,FGFR1,FKBP4
	7054	TH	tyrosine hydroxylase	umls:C1269683	major depressive disorder	Depressive disorders	4	4	psycur15	1	9		GO:BP	neuron development	GO:0048666	1.56e-06	5.8057	1149	62	20	17916	BDNF,CREB1,DISC1,DRD2,NTRK2,IL6,GSK3B,NPY,DTNBP1,VEGFA,S100B,GDNF,TH,DLG4,PDLIM5,CNR1,ARTN,CUX1,FGFR1,FKBP4
	1742	DLG4	discs, large homolog 4 (Drosophila)	umls:C1269683	major depressive disorder	Depressive disorders	4	4	psycur15	1	6		GO:BP	neurotransmitter metabolic process	GO:0042133	1.77e-06	5.75115	31	62	6	17916	SLC6A4,COMT,MAOA,GAD1,TH,DBH
	10611	PDLIM5	PDZ and LIM domain 5	umls:C1269683	major depressive disorder	Depressive disorders	4	4	psycur15	1	3		GO:BP	cell population proliferation	GO:0008283	1.81e-06	5.74244	2048	62	26	17916	SLC6A4,BDNF,HTR1A,HTR2A,COMT,CREB1,CRH,DISC1,ABCB1,TNF,DRD2,HTR1B,NTRK2,IL6,IL1B,DRD3,VEGFA,DEAF1,S100B,GDNF,ARTN,HSPA1B,HSPA1A,FGFR1,DLG3,DBH
	5173	PDYN	prodynorphin	umls:C1269683	major depressive disorder	Depressive disorders	4	4	psycur15	1	10		GO:BP	positive regulation of cell differentiation	GO:0045597	1.87e-06	5.72718	1033	62	19	17916	BDNF,HTR2A,CREB1,DISC1,TPH1,HTR2C,TNF,DRD2,NTRK2,IL6,IL1B,VEGFA,GDNF,DLG4,CNR1,CUX1,HSPA1B,HSPA1A,FGFR1
	4306	NR3C2	nuclear receptor subfamily 3, group C, member 2	umls:C1269683	major depressive disorder	Depressive disorders	4	4	psycur15	1	4		GO:BP	dopamine uptake	GO:0090494	2.37e-06	5.62579	15	62	5	17916	SLC6A2,DRD2,DRD3,DRD4,GDNF
	1268	CNR1	cannabinoid receptor 1 (brain)	umls:C1269683	major depressive disorder	Depressive disorders	4	4	psycur15	1	7		GO:BP	G protein-coupled receptor signaling pathway, coupled to cyclic nucleotide second messenger	GO:0007187	2.38e-06	5.62415	259	62	11	17916	HTR1A,HTR2A,HTR2C,CRHR1,DRD2,HTR1B,NPY,DRD3,GRM7,DRD4,CNR1
	9048	ARTN	artemin	umls:C1269683	major depressive disorder	Depressive disorders	4	4	psycur15	1	4		GO:BP	regulation of cell population proliferation	GO:0042127	2.59e-06	5.58611	1760	62	24	17916	SLC6A4,BDNF,HTR1A,HTR2A,COMT,CREB1,CRH,DISC1,TNF,DRD2,HTR1B,NTRK2,IL6,IL1B,DRD3,VEGFA,DEAF1,S100B,GDNF,HSPA1B,HSPA1A,FGFR1,DLG3,DBH
	3304	HSPA1B	heat shock 70kDa protein 1B	umls:C1269683	major depressive disorder	Depressive disorders	3	3	psycur15	1	3		GO:BP	regulation of developmental process	GO:0050793	2.85e-06	5.54477	2802	62	30	17916	SLC6A4,BDNF,HTR2A,CREB1,DISC1,TPH1,HTR2C,CLOCK,TNF,DRD2,NTRK2,IL6,GNB3,GSK3B,IL1B,DRD3,VEGFA,DEAF1,S100B,GDNF,DLG4,PDLIM5,CNR1,CUX1,HSPA1B,HSPA1A,FGFR1,OXT,FKBP4,DCANP1
	3303	HSPA1A	heat shock 70kDa protein 1A	umls:C1269683	major depressive disorder	Depressive disorders	3	3	psycur15	1	3		GO:BP	peptide hormone secretion	GO:0030072	2.91e-06	5.53673	264	62	11	17916	CRH,HTR2C,CLOCK,CACNA1C,CRHR1,TNF,DRD2,PCLO,IL6,IL1B,CNR1
	3240	HP	haptoglobin	umls:C1269683	major depressive disorder	Depressive disorders	3	3	psycur15	1	6		GO:BP	serotonin transport	GO:0006837	3.43e-06	5.46422	16	62	5	17916	SLC6A4,HTR1A,CRH,HTR1B,CNR1
	2260	FGFR1	fibroblast growth factor receptor 1	umls:C1269683	major depressive disorder	Depressive disorders	3	3	psycur15	1	5		GO:BP	regulation of synaptic transmission, dopaminergic	GO:0032225	3.43e-06	5.46422	16	62	5	17916	SLC6A4,DRD2,DRD3,DRD4,GDNF
	1741	DLG3	discs, large homolog 3 (Drosophila)	umls:C1269683	major depressive disorder	Depressive disorders	3	3	psycur15	1	4		GO:BP	catecholamine uptake	GO:0090493	3.43e-06	5.46422	16	62	5	17916	SLC6A2,DRD2,DRD3,DRD4,GDNF
	5020	OXT	oxytocin/neurophysin I prepropeptide	umls:C1269683	major depressive disorder	Depressive disorders	3	3	psycur15	1	5		GO:BP	cellular response to stimulus	GO:0051716	3.56e-06	5.44843	7761	62	50	17916	SLC6A4,BDNF,HTR1A,HTR2A,COMT,NR3C1,MAOA,CREB1,TPH2,CRH,DISC1,HTR2C,CLOCK,CACNA1C,CRHR1,CYP2D6,TNF,DRD2,PCLO,HTR1B,NTRK2,IL6,GNB3,GSK3B,NPY,IL1B,DRD3,GRM7,DRD4,DTNBP1,VEGFA,CYP2C19,S100B,GDNF,CYP2C9,TH,DLG4,PDYN,NR3C2,CNR1,ARTN,GRM5,HSPA1B,HSPA1A,HP,FGFR1,DLG3,OXT,DBH,FKBP4
	1621	DBH	dopamine beta-hydroxylase (dopamine beta-monooxygenase)	umls:C1269683	major depressive disorder	Depressive disorders	3	3	psycur15	1	8		GO:BP	cell communication	GO:0007154	3.69e-06	5.43251	6856	62	47	17916	SLC6A4,BDNF,HTR1A,HTR2A,COMT,NR3C1,MAOA,CREB1,CRH,DISC1,SLC6A2,HTR2C,CLOCK,CACNA1C,CRHR1,TNF,DRD2,PCLO,HTR1B,NTRK2,IL6,GNB3,GSK3B,NPY,IL1B,DRD3,GRM7,DRD4,GAD1,DTNBP1,VEGFA,S100B,GDNF,TH,DLG4,PDYN,NR3C2,CNR1,ARTN,GRM5,HSPA1B,HSPA1A,FGFR1,DLG3,OXT,DBH,FKBP4
	2915	GRM5	glutamate receptor, metabotropic 5	umls:C1269683	major depressive disorder	Depressive disorders	3	4	psycur16	1	4		GO:BP	negative regulation of secretion	GO:0051048	3.83e-06	5.41733	271	62	11	17916	COMT,CRH,DRD2,HTR1B,IL1B,DRD3,GRM7,DRD4,CNR1,OXT,DCANP1
	1523	CUX1	cut-like homeobox 1	umls:C1269683	major depressive disorder	Depressive disorders	3	4	psycur16	0.667	3		GO:BP	response to amphetamine	GO:0001975	3.87e-06	5.41249	35	62	6	17916	DRD2,DRD3,DRD4,TH,OXT,DBH
	2288	FKBP4	FK506 binding protein 4, 59kDa	umls:C1269683	major depressive disorder	Depressive disorders	3	3	psycur16	0.667	2		GO:BP	positive regulation of secretion	GO:0051047	5.3e-06	5.27537	440	62	13	17916	SLC6A4,CREB1,CRH,TNF,DRD2,IL6,IL1B,DRD3,DTNBP1,GDNF,CNR1,FGFR1,OXT
	140947	DCANP1	dendritic cell-associated nuclear protein	umls:C1269683	major depressive disorder	Depressive disorders	3	3	psycur16	0.667	3		GO:BP	cellular response to oxygen-containing compound	GO:1901701	5.78e-06	5.238	1239	62	20	17916	SLC6A4,HTR1A,HTR2A,NR3C1,CREB1,CRH,HTR2C,CRHR1,TNF,DRD2,HTR1B,NTRK2,IL6,GSK3B,IL1B,DRD3,DRD4,DTNBP1,TH,GRM5
													GO:BP	transport	GO:0006810	7.59e-06	5.1199	5355	62	41	17916	SLC6A4,BDNF,HTR1A,HTR2A,COMT,CREB1,CRH,SLC6A2,HTR2C,ABCB1,CLOCK,CACNA1C,CRHR1,TNF,DRD2,PCLO,HTR1B,NTRK2,IL6,GSK3B,IL1B,DRD3,GRM7,DRD4,GAD1,DTNBP1,VEGFA,GDNF,TH,DLG4,CNR1,GRM5,CUX1,HSPA1B,HSPA1A,HP,FGFR1,DLG3,OXT,FKBP4,DCANP1
													GO:BP	behavioral fear response	GO:0001662	7.69e-06	5.11395	39	62	6	17916	BDNF,HTR1A,CRH,HTR2C,DRD4,DEAF1
													GO:BP	neurotransmitter uptake	GO:0001504	7.69e-06	5.11395	39	62	6	17916	SLC6A4,SLC6A2,DRD2,DRD3,DRD4,GDNF
													GO:BP	regulation of behavior	GO:0050795	8.15e-06	5.08886	70	62	7	17916	HTR1A,CRH,DRD2,HTR1B,DRD3,DLG4,CNR1
													GO:BP	vesicle-mediated transport in synapse	GO:0099003	8.57e-06	5.06698	223	62	10	17916	HTR2A,DRD2,PCLO,HTR1B,GSK3B,DRD3,DRD4,DTNBP1,TH,CNR1
													GO:BP	neuron differentiation	GO:0030182	8.89e-06	5.05132	1412	62	21	17916	SLC6A4,BDNF,CREB1,DISC1,DRD2,NTRK2,IL6,GSK3B,NPY,DTNBP1,VEGFA,S100B,GDNF,TH,DLG4,PDLIM5,CNR1,ARTN,CUX1,FGFR1,FKBP4
													GO:BP	behavioral defense response	GO:0002209	9.03e-06	5.04453	40	62	6	17916	BDNF,HTR1A,CRH,HTR2C,DRD4,DEAF1
													GO:BP	cell development	GO:0048468	9.51e-06	5.022	2212	62	26	17916	SLC6A4,BDNF,CREB1,DISC1,CLOCK,TNF,DRD2,NTRK2,IL6,GSK3B,NPY,IL1B,DRD3,DTNBP1,VEGFA,DEAF1,S100B,GDNF,TH,DLG4,PDLIM5,CNR1,ARTN,CUX1,FGFR1,FKBP4
													GO:BP	response to corticosteroid	GO:0031960	1.04e-05	4.98415	166	62	9	17916	NR3C1,TPH2,CRH,TNF,HTR1B,IL6,S100B,TH,OXT
													GO:BP	positive regulation of nervous system development	GO:0051962	1.11e-05	4.95356	564	62	14	17916	BDNF,DISC1,TNF,DRD2,NTRK2,IL6,IL1B,VEGFA,S100B,DLG4,CNR1,CUX1,FGFR1,OXT
													GO:BP	regulation of multicellular organismal development	GO:2000026	1.13e-05	4.94702	2230	62	26	17916	SLC6A4,BDNF,CREB1,DISC1,CLOCK,TNF,DRD2,NTRK2,IL6,GSK3B,IL1B,DRD3,VEGFA,DEAF1,S100B,GDNF,DLG4,PDLIM5,CNR1,CUX1,HSPA1B,HSPA1A,FGFR1,OXT,FKBP4,DCANP1
													GO:BP	extrinsic apoptotic signaling pathway in absence of ligand	GO:0097192	1.21e-05	4.91711	74	62	7	17916	TNF,GSK3B,IL1B,GDNF,HSPA1B,HSPA1A,FGFR1
													GO:BP	signal transduction in absence of ligand	GO:0038034	1.21e-05	4.91711	74	62	7	17916	TNF,GSK3B,IL1B,GDNF,HSPA1B,HSPA1A,FGFR1
													GO:BP	response to steroid hormone	GO:0048545	1.45e-05	4.83931	389	62	12	17916	NR3C1,TPH2,CRH,CLOCK,TNF,HTR1B,IL6,S100B,TH,NR3C2,OXT,FKBP4
													GO:BP	cellular response to organic substance	GO:0071310	1.53e-05	4.81527	2810	62	29	17916	SLC6A4,BDNF,HTR1A,HTR2A,NR3C1,MAOA,CREB1,CRH,HTR2C,CLOCK,CRHR1,TNF,DRD2,HTR1B,NTRK2,IL6,GSK3B,IL1B,DRD3,DRD4,DTNBP1,VEGFA,TH,NR3C2,GRM5,HSPA1B,HSPA1A,FGFR1,FKBP4
													GO:BP	establishment of localization	GO:0051234	1.59e-05	4.79756	5479	62	41	17916	SLC6A4,BDNF,HTR1A,HTR2A,COMT,CREB1,CRH,SLC6A2,HTR2C,ABCB1,CLOCK,CACNA1C,CRHR1,TNF,DRD2,PCLO,HTR1B,NTRK2,IL6,GSK3B,IL1B,DRD3,GRM7,DRD4,GAD1,DTNBP1,VEGFA,GDNF,TH,DLG4,CNR1,GRM5,CUX1,HSPA1B,HSPA1A,HP,FGFR1,DLG3,OXT,FKBP4,DCANP1
													GO:BP	signaling	GO:0023052	1.61e-05	4.79433	6835	62	46	17916	SLC6A4,BDNF,HTR1A,HTR2A,NR3C1,MAOA,CREB1,CRH,DISC1,SLC6A2,HTR2C,CLOCK,CACNA1C,CRHR1,TNF,DRD2,PCLO,HTR1B,NTRK2,IL6,GNB3,GSK3B,NPY,IL1B,DRD3,GRM7,DRD4,GAD1,DTNBP1,VEGFA,S100B,GDNF,TH,DLG4,PDYN,NR3C2,CNR1,ARTN,GRM5,HSPA1B,HSPA1A,FGFR1,DLG3,OXT,DBH,FKBP4
													GO:BP	regulation of catecholamine uptake involved in synaptic transmission	GO:0051940	1.73e-05	4.7615	8	62	4	17916	DRD2,DRD3,DRD4,GDNF
													GO:BP	regulation of dopamine uptake involved in synaptic transmission	GO:0051584	1.73e-05	4.7615	8	62	4	17916	DRD2,DRD3,DRD4,GDNF
													GO:BP	positive regulation of developmental process	GO:0051094	1.79e-05	4.74601	1469	62	21	17916	BDNF,HTR2A,CREB1,DISC1,TPH1,HTR2C,TNF,DRD2,NTRK2,IL6,IL1B,VEGFA,S100B,GDNF,DLG4,CNR1,CUX1,HSPA1B,HSPA1A,FGFR1,OXT
													GO:BP	negative regulation of synaptic transmission	GO:0050805	2.1e-05	4.67731	80	62	7	17916	SLC6A4,BDNF,HTR2A,DRD2,HTR1B,IL1B,DRD3
													GO:BP	regulation of extrinsic apoptotic signaling pathway in absence of ligand	GO:2001239	2.17e-05	4.66408	46	62	6	17916	TNF,IL1B,GDNF,HSPA1B,HSPA1A,FGFR1
													GO:BP	homeostatic process	GO:0042592	2.41e-05	4.61742	1968	62	24	17916	HTR2A,COMT,CRH,DISC1,SLC6A2,HTR2C,CACNA1C,TNF,DRD2,HTR1B,IL6,GNB3,IL1B,DRD3,DRD4,VEGFA,TH,DLG4,CNR1,GRM5,HSPA1B,HSPA1A,OXT,DBH
													GO:BP	regulation of molecular function	GO:0065009	2.87e-05	4.54235	3083	62	30	17916	BDNF,HTR2A,CRH,DISC1,ABCB1,CLOCK,CACNA1C,CRHR1,CYP2D6,TNF,DRD2,NTRK2,IL6,GSK3B,IL1B,DRD3,GRM7,DRD4,DAOA,DTNBP1,VEGFA,GDNF,DLG4,CNR1,GRM5,HSPA1B,HSPA1A,HP,FGFR1,DLG3
													GO:BP	response to hormone	GO:0009725	2.88e-05	4.54025	955	62	17	17916	COMT,NR3C1,CREB1,TPH2,CRH,CLOCK,CRHR1,TNF,HTR1B,IL6,GSK3B,IL1B,S100B,TH,NR3C2,OXT,FKBP4
													GO:BP	positive regulation of secretion by cell	GO:1903532	2.89e-05	4.53858	414	62	12	17916	SLC6A4,CREB1,CRH,TNF,DRD2,IL6,IL1B,DTNBP1,GDNF,CNR1,FGFR1,OXT
													GO:BP	response to lipid	GO:0033993	2.93e-05	4.53353	956	62	17	17916	SLC6A4,COMT,NR3C1,CREB1,TPH2,CRH,CLOCK,TNF,HTR1B,IL6,IL1B,S100B,TH,NR3C2,CNR1,OXT,FKBP4
													GO:BP	cell morphogenesis involved in neuron differentiation	GO:0048667	3.06e-05	4.51376	611	62	14	17916	BDNF,CREB1,DISC1,DRD2,NTRK2,GSK3B,DTNBP1,VEGFA,S100B,GDNF,DLG4,PDLIM5,ARTN,CUX1
													GO:BP	response to amine	GO:0014075	3.21e-05	4.49354	49	62	6	17916	DRD2,DRD3,DRD4,TH,OXT,DBH
													GO:BP	cellular amine metabolic process	GO:0044106	3.46e-05	4.46043	133	62	8	17916	HTR1A,COMT,MAOA,TPH2,TPH1,TDO2,DRD4,DBH
													GO:BP	nitrogen compound transport	GO:0071705	3.56e-05	4.44842	2536	62	27	17916	SLC6A4,BDNF,HTR1A,HTR2A,CRH,SLC6A2,HTR2C,ABCB1,CLOCK,CACNA1C,CRHR1,TNF,DRD2,PCLO,HTR1B,NTRK2,IL6,GSK3B,IL1B,DRD3,GRM7,DRD4,DTNBP1,GDNF,TH,CNR1,OXT
													GO:BP	response to ethanol	GO:0045471	3.67e-05	4.43486	134	62	8	17916	CRH,DRD2,HTR1B,DRD3,DRD4,TH,CNR1,DBH
													GO:BP	multicellular organismal process	GO:0032501	3.79e-05	4.42174	7904	62	49	17916	SLC6A4,BDNF,HTR1A,HTR2A,COMT,CREB1,CRH,DISC1,TPH1,SLC6A2,HTR2C,ABCB1,CLOCK,CACNA1C,CRHR1,TNF,DRD2,PCLO,HTR1B,MTHFR,NTRK2,IL6,GNB3,GSK3B,NPY,IL1B,DRD3,GRM7,DRD4,DTNBP1,VEGFA,DEAF1,S100B,GDNF,TH,DLG4,PDLIM5,PDYN,CNR1,ARTN,GRM5,CUX1,HSPA1B,HSPA1A,FGFR1,OXT,DBH,FKBP4,DCANP1
													GO:BP	regulation of synaptic plasticity	GO:0048167	3.86e-05	4.41289	193	62	9	17916	BDNF,CREB1,CRH,DRD2,NTRK2,GSK3B,S100B,DLG4,GRM5
													GO:BP	positive regulation of peptidyl-tyrosine phosphorylation	GO:0050731	3.86e-05	4.41289	193	62	9	17916	BDNF,HTR2A,TNF,NTRK2,IL6,VEGFA,DLG4,GRM5,DLG3
													GO:BP	negative regulation of amine transport	GO:0051953	4.08e-05	4.38953	25	62	5	17916	CRH,DRD2,HTR1B,GRM7,CNR1
													GO:BP	synapse organization	GO:0050808	5.13e-05	4.29021	436	62	12	17916	BDNF,DISC1,TNF,DRD2,PCLO,NTRK2,GDNF,DLG4,PDLIM5,GRM5,DLG3,OXT
													GO:BP	amine metabolic process	GO:0009308	5.79e-05	4.23743	142	62	8	17916	HTR1A,COMT,MAOA,TPH2,TPH1,TDO2,DRD4,DBH
													GO:BP	negative regulation of biological process	GO:0048519	5.91e-05	4.22827	5708	62	41	17916	SLC6A4,BDNF,HTR2A,COMT,NR3C1,CREB1,CRH,TPH1,HTR2C,CLOCK,CACNA1C,CRHR1,CYP2D6,TNF,DRD2,HTR1B,MTHFR,NTRK2,IL6,GSK3B,IL1B,DRD3,GRM7,DRD4,DAOA,DTNBP1,VEGFA,DEAF1,S100B,GDNF,DLG4,CNR1,CUX1,HSPA1B,HSPA1A,HP,FGFR1,DLG3,OXT,FKBP4,DCANP1
													GO:BP	cellular homeostasis	GO:0019725	6.11e-05	4.21429	1005	62	17	17916	HTR2A,CRH,DISC1,SLC6A2,HTR2C,CACNA1C,DRD2,HTR1B,IL6,GNB3,DRD3,DRD4,TH,DLG4,CNR1,GRM5,OXT
													GO:BP	positive regulation of transport	GO:0051050	6.38e-05	4.19534	1008	62	17	17916	SLC6A4,CREB1,CRH,ABCB1,TNF,DRD2,IL6,GSK3B,IL1B,DRD3,DRD4,DTNBP1,VEGFA,GDNF,CNR1,FGFR1,OXT
													GO:BP	response to glucocorticoid	GO:0051384	8.43e-05	4.07426	149	62	8	17916	NR3C1,TPH2,CRH,TNF,IL6,S100B,TH,OXT
													GO:BP	regulation of vesicle-mediated transport	GO:0060627	9.29e-05	4.03213	560	62	13	17916	HTR2A,TNF,DRD2,PCLO,HTR1B,GSK3B,IL1B,DRD3,DRD4,DTNBP1,VEGFA,DLG4,CNR1
													GO:BP	neuron projection morphogenesis	GO:0048812	0.000104407	3.98127	674	62	14	17916	BDNF,CREB1,DISC1,DRD2,NTRK2,GSK3B,DTNBP1,VEGFA,S100B,GDNF,DLG4,PDLIM5,ARTN,CUX1
													GO:BP	regulation of anion transport	GO:0044070	0.000115181	3.93862	102	62	7	17916	ABCB1,HTR1B,IL1B,GRM7,GRM5,FGFR1,OXT
													GO:BP	regulation of extrinsic apoptotic signaling pathway	GO:2001236	0.000120464	3.91914	156	62	8	17916	TNF,GSK3B,IL1B,GDNF,HSPA1B,HSPA1A,FGFR1,DBH
													GO:BP	cellular calcium ion homeostasis	GO:0006874	0.000128052	3.89261	474	62	12	17916	HTR2A,DISC1,HTR2C,CACNA1C,DRD2,HTR1B,DRD3,DRD4,DLG4,CNR1,GRM5,OXT
													GO:BP	plasma membrane bounded cell projection morphogenesis	GO:0120039	0.000134676	3.87071	688	62	14	17916	BDNF,CREB1,DISC1,DRD2,NTRK2,GSK3B,DTNBP1,VEGFA,S100B,GDNF,DLG4,PDLIM5,ARTN,CUX1
													GO:BP	neuroblast proliferation	GO:0007405	0.000136265	3.86562	62	62	6	17916	BDNF,DISC1,DRD2,VEGFA,ARTN,FGFR1
													GO:BP	cell projection morphogenesis	GO:0048858	0.000142116	3.84736	691	62	14	17916	BDNF,CREB1,DISC1,DRD2,NTRK2,GSK3B,DTNBP1,VEGFA,S100B,GDNF,DLG4,PDLIM5,ARTN,CUX1
													GO:BP	cation transport	GO:0006812	0.000149202	3.82623	1207	62	18	17916	SLC6A4,HTR1A,HTR2A,CRH,SLC6A2,HTR2C,CACNA1C,CRHR1,DRD2,HTR1B,DRD3,DRD4,DTNBP1,GDNF,DLG4,CNR1,DLG3,FKBP4
													GO:BP	G protein-coupled serotonin receptor signaling pathway	GO:0098664	0.000151729	3.81893	32	62	5	17916	HTR1A,HTR2A,HTR2C,HTR1B,DRD4
													GO:BP	cell junction organization	GO:0034330	0.000163813	3.78565	699	62	14	17916	BDNF,DISC1,TNF,DRD2,PCLO,NTRK2,IL1B,VEGFA,GDNF,DLG4,PDLIM5,GRM5,DLG3,OXT
													GO:BP	calcium ion homeostasis	GO:0055074	0.000168084	3.77447	486	62	12	17916	HTR2A,DISC1,HTR2C,CACNA1C,DRD2,HTR1B,DRD3,DRD4,DLG4,CNR1,GRM5,OXT
													GO:BP	positive regulation of cellular component organization	GO:0051130	0.000184367	3.73432	1224	62	18	17916	BDNF,CREB1,DISC1,TNF,DRD2,NTRK2,IL6,GSK3B,IL1B,DRD3,VEGFA,DLG4,CNR1,CUX1,HSPA1B,HSPA1A,FGFR1,OXT
													GO:BP	negative regulation of ion transport	GO:0043271	0.00018604	3.73039	165	62	8	17916	HTR2A,CRHR1,DRD2,HTR1B,DRD3,GRM7,DRD4,CNR1
													GO:BP	cell part morphogenesis	GO:0032990	0.000202015	3.69462	711	62	14	17916	BDNF,CREB1,DISC1,DRD2,NTRK2,GSK3B,DTNBP1,VEGFA,S100B,GDNF,DLG4,PDLIM5,ARTN,CUX1
													GO:BP	sleep	GO:0030431	0.000208545	3.6808	34	62	5	17916	HTR2A,CRH,DRD2,DRD3,OXT
													GO:BP	positive regulation of neurogenesis	GO:0050769	0.000209642	3.67852	496	62	12	17916	BDNF,DISC1,TNF,DRD2,NTRK2,IL6,IL1B,VEGFA,DLG4,CNR1,CUX1,FGFR1
													GO:BP	positive regulation of multicellular organismal process	GO:0051240	0.000220333	3.65692	1861	62	22	17916	BDNF,HTR2A,CREB1,CRH,DISC1,TNF,DRD2,NTRK2,IL6,IL1B,DRD3,VEGFA,S100B,GDNF,DLG4,CNR1,CUX1,HSPA1B,HSPA1A,FGFR1,OXT,DBH
													GO:BP	multi-multicellular organism process	GO:0044706	0.000225982	3.64593	237	62	9	17916	SLC6A4,COMT,CRH,CRHR1,IL1B,VEGFA,CNR1,OXT,FKBP4
													GO:BP	negative regulation of signal transduction in absence of ligand	GO:1901099	0.000242658	3.61501	35	62	5	17916	TNF,IL1B,GDNF,HSPA1B,HSPA1A
													GO:BP	negative regulation of extrinsic apoptotic signaling pathway in absence of ligand	GO:2001240	0.000242658	3.61501	35	62	5	17916	TNF,IL1B,GDNF,HSPA1B,HSPA1A
													GO:BP	trans-synaptic signaling, modulating synaptic transmission	GO:0099550	0.000243823	3.61292	14	62	4	17916	BDNF,NTRK2,CNR1,GRM5
													GO:BP	regulation of circadian rhythm	GO:0042752	0.000263873	3.5786	115	62	7	17916	CREB1,CRH,CLOCK,DRD2,GSK3B,DRD3,DRD4
													GO:BP	cellular divalent inorganic cation homeostasis	GO:0072503	0.000271497	3.56623	508	62	12	17916	HTR2A,DISC1,HTR2C,CACNA1C,DRD2,HTR1B,DRD3,DRD4,DLG4,CNR1,GRM5,OXT
													GO:BP	temperature homeostasis	GO:0001659	0.000280248	3.55246	174	62	8	17916	HTR2A,TNF,DRD2,IL1B,VEGFA,CNR1,OXT,DBH
													GO:BP	signal release from synapse	GO:0099643	0.000306006	3.51427	176	62	8	17916	HTR2A,DRD2,PCLO,HTR1B,GSK3B,GAD1,DTNBP1,CNR1
													GO:BP	neurotransmitter secretion	GO:0007269	0.000306006	3.51427	176	62	8	17916	HTR2A,DRD2,PCLO,HTR1B,GSK3B,GAD1,DTNBP1,CNR1
													GO:BP	signal transduction	GO:0007165	0.000314788	3.50198	6289	62	42	17916	BDNF,HTR1A,HTR2A,NR3C1,MAOA,CREB1,CRH,DISC1,HTR2C,CLOCK,CACNA1C,CRHR1,TNF,DRD2,PCLO,HTR1B,NTRK2,IL6,GNB3,GSK3B,NPY,IL1B,DRD3,GRM7,DRD4,DTNBP1,VEGFA,S100B,GDNF,DLG4,PDYN,NR3C2,CNR1,ARTN,GRM5,HSPA1B,HSPA1A,FGFR1,DLG3,OXT,DBH,FKBP4
													GO:BP	response to alcohol	GO:0097305	0.000321146	3.4933	247	62	9	17916	CRH,DRD2,HTR1B,DRD3,DRD4,TH,CNR1,OXT,DBH
													GO:BP	serotonin receptor signaling pathway	GO:0007210	0.000324102	3.48932	37	62	5	17916	HTR1A,HTR2A,HTR2C,HTR1B,DRD4
													GO:BP	negative regulation of synaptic transmission, glutamatergic	GO:0051967	0.000331626	3.47935	15	62	4	17916	HTR2A,DRD2,HTR1B,DRD3
													GO:BP	behavioral response to ethanol	GO:0048149	0.000331626	3.47935	15	62	4	17916	DRD2,DRD3,DRD4,DBH
													GO:BP	positive regulation of signal transduction	GO:0009967	0.00033813	3.47092	1740	62	21	17916	BDNF,HTR2A,MAOA,CRH,DISC1,HTR2C,TNF,DRD2,NTRK2,IL6,GSK3B,IL1B,DRD3,DRD4,VEGFA,S100B,DLG4,NR3C2,HSPA1B,HSPA1A,FGFR1
													GO:BP	divalent inorganic cation homeostasis	GO:0072507	0.000403195	3.39449	527	62	12	17916	HTR2A,DISC1,HTR2C,CACNA1C,DRD2,HTR1B,DRD3,DRD4,DLG4,CNR1,GRM5,OXT
													GO:BP	localization	GO:0051179	0.000453912	3.34303	6919	62	44	17916	SLC6A4,BDNF,HTR1A,HTR2A,COMT,CREB1,CRH,DISC1,SLC6A2,HTR2C,ABCB1,CLOCK,CACNA1C,CRHR1,TNF,DRD2,PCLO,HTR1B,NTRK2,IL6,GSK3B,IL1B,DRD3,GRM7,DRD4,GAD1,DTNBP1,VEGFA,GDNF,TH,DLG4,CNR1,ARTN,GRM5,CUX1,HSPA1B,HSPA1A,HP,FGFR1,DLG3,OXT,DBH,FKBP4,DCANP1
													GO:BP	positive regulation of response to stimulus	GO:0048584	0.000463188	3.33424	2478	62	25	17916	BDNF,HTR2A,MAOA,CRH,DISC1,HTR2C,CLOCK,TNF,DRD2,NTRK2,IL6,GSK3B,NPY,IL1B,DRD3,DRD4,VEGFA,S100B,DLG4,NR3C2,CNR1,ARTN,HSPA1B,HSPA1A,FGFR1
													GO:BP	synaptic vesicle exocytosis	GO:0016079	0.000467489	3.33023	125	62	7	17916	HTR2A,DRD2,PCLO,HTR1B,GSK3B,DTNBP1,CNR1
													GO:BP	positive regulation of biological process	GO:0048518	0.000472267	3.32581	6370	62	42	17916	SLC6A4,BDNF,HTR1A,HTR2A,COMT,NR3C1,MAOA,CREB1,CRH,DISC1,TPH1,HTR2C,ABCB1,CLOCK,TNF,DRD2,HTR1B,NTRK2,IL6,GSK3B,NPY,IL1B,DRD3,DRD4,DTNBP1,VEGFA,DEAF1,S100B,GDNF,DLG4,NR3C2,CNR1,ARTN,GRM5,CUX1,HSPA1B,HSPA1A,HP,FGFR1,DLG3,OXT,DBH
													GO:BP	negative regulation of cellular process	GO:0048523	0.0005056	3.29619	5088	62	37	17916	SLC6A4,BDNF,HTR2A,COMT,NR3C1,CREB1,CRH,HTR2C,CLOCK,CACNA1C,CRHR1,CYP2D6,TNF,DRD2,HTR1B,MTHFR,NTRK2,IL6,GSK3B,IL1B,DRD3,GRM7,DRD4,DTNBP1,VEGFA,DEAF1,S100B,GDNF,DLG4,CNR1,CUX1,HSPA1B,HSPA1A,HP,FGFR1,DLG3,FKBP4
													GO:BP	cell morphogenesis involved in differentiation	GO:0000904	0.00052656	3.27855	769	62	14	17916	BDNF,CREB1,DISC1,DRD2,NTRK2,GSK3B,DTNBP1,VEGFA,S100B,GDNF,DLG4,PDLIM5,ARTN,CUX1
													GO:BP	regulation of peptidyl-tyrosine phosphorylation	GO:0050730	0.000528906	3.27662	262	62	9	17916	BDNF,HTR2A,TNF,NTRK2,IL6,VEGFA,DLG4,GRM5,DLG3
													GO:BP	stem cell proliferation	GO:0072089	0.00054971	3.25987	128	62	7	17916	BDNF,DISC1,ABCB1,DRD2,VEGFA,ARTN,FGFR1
													GO:BP	intracellular signal transduction	GO:0035556	0.000553024	3.25726	2886	62	27	17916	HTR2A,CRH,DISC1,HTR2C,CACNA1C,CRHR1,TNF,DRD2,PCLO,NTRK2,IL6,GSK3B,IL1B,DRD3,DRD4,DTNBP1,VEGFA,S100B,GDNF,DLG4,NR3C2,ARTN,GRM5,HSPA1B,HSPA1A,FGFR1,DLG3
													GO:BP	positive regulation of protein kinase activity	GO:0045860	0.000555578	3.25525	543	62	12	17916	BDNF,HTR2A,TNF,DRD2,NTRK2,IL1B,DRD4,VEGFA,DLG4,GRM5,FGFR1,DLG3
													GO:BP	neurotransmitter biosynthetic process	GO:0042136	0.000575229	3.24016	17	62	4	17916	SLC6A4,GAD1,TH,DBH
													GO:BP	regulation of neurotransmitter uptake	GO:0051580	0.000575229	3.24016	17	62	4	17916	DRD2,DRD3,DRD4,GDNF
													GO:BP	associative learning	GO:0008306	0.000588669	3.23013	79	62	6	17916	CREB1,CRH,DRD2,DRD3,DEAF1,DBH
													GO:BP	central nervous system development	GO:0007417	0.000653006	3.18508	1044	62	16	17916	SLC6A4,CREB1,CRH,DISC1,TNF,DRD2,NTRK2,IL6,GSK3B,NPY,IL1B,DRD3,S100B,GDNF,TH,FGFR1
													GO:BP	second-messenger-mediated signaling	GO:0019932	0.00065527	3.18358	448	62	11	17916	CRH,HTR2C,CACNA1C,CRHR1,TNF,DRD2,PCLO,GSK3B,DRD3,VEGFA,GRM5
													GO:BP	metal ion homeostasis	GO:0055065	0.000722331	3.14126	669	62	13	17916	HTR2A,COMT,DISC1,HTR2C,CACNA1C,DRD2,HTR1B,DRD3,DRD4,DLG4,CNR1,GRM5,OXT
													GO:BP	regulation of ion transmembrane transporter activity	GO:0032412	0.000725069	3.13962	272	62	9	17916	CRH,ABCB1,CRHR1,DRD2,DRD3,DRD4,DLG4,GRM5,DLG3
													GO:BP	peptide secretion	GO:0002790	0.000799474	3.0972	675	62	13	17916	CRH,HTR2C,CLOCK,CACNA1C,CRHR1,TNF,DRD2,PCLO,IL6,IL1B,DRD3,DRD4,CNR1
													GO:BP	positive regulation of molecular function	GO:0044093	0.000828008	3.08197	1835	62	21	17916	BDNF,HTR2A,ABCB1,CLOCK,CACNA1C,TNF,DRD2,NTRK2,IL6,GSK3B,IL1B,DRD4,DAOA,VEGFA,GDNF,DLG4,GRM5,HSPA1B,HSPA1A,FGFR1,DLG3
													GO:BP	regulation of synaptic vesicle exocytosis	GO:2000300	0.00084938	3.0709	84	62	6	17916	HTR2A,DRD2,HTR1B,GSK3B,DTNBP1,CNR1
													GO:BP	synaptic vesicle cycle	GO:0099504	0.000877381	3.05681	202	62	8	17916	HTR2A,DRD2,PCLO,HTR1B,GSK3B,DTNBP1,TH,CNR1
													GO:BP	regulation of transmembrane transporter activity	GO:0022898	0.000952816	3.02099	281	62	9	17916	CRH,ABCB1,CRHR1,DRD2,DRD3,DRD4,DLG4,GRM5,DLG3
													GO:BP	cellular component morphogenesis	GO:0032989	0.000957143	3.01902	808	62	14	17916	BDNF,CREB1,DISC1,DRD2,NTRK2,GSK3B,DTNBP1,VEGFA,S100B,GDNF,DLG4,PDLIM5,ARTN,CUX1
													GO:BP	organic substance transport	GO:0071702	0.000959231	3.01808	2964	62	27	17916	SLC6A4,BDNF,HTR1A,HTR2A,CRH,SLC6A2,HTR2C,ABCB1,CLOCK,CACNA1C,CRHR1,TNF,DRD2,PCLO,HTR1B,NTRK2,IL6,GSK3B,IL1B,DRD3,GRM7,DRD4,DTNBP1,GDNF,TH,CNR1,OXT
													GO:BP	MAPK cascade	GO:0000165	0.000988971	3.00482	940	62	15	17916	HTR2A,HTR2C,TNF,DRD2,NTRK2,IL6,IL1B,DRD4,DTNBP1,VEGFA,GDNF,DLG4,ARTN,FGFR1,DLG3
													GO:BP	female pregnancy	GO:0007565	0.00101821	2.99216	206	62	8	17916	COMT,CRH,CRHR1,IL1B,VEGFA,CNR1,OXT,FKBP4
													GO:BP	chemical homeostasis	GO:0048878	0.00105724	2.97583	1226	62	17	17916	HTR2A,COMT,CRH,DISC1,HTR2C,CACNA1C,DRD2,HTR1B,DRD3,DRD4,VEGFA,TH,DLG4,CNR1,GRM5,OXT,DBH
													GO:BP	regulation of fat cell differentiation	GO:0045598	0.00106117	2.97421	141	62	7	17916	HTR2A,CREB1,TPH1,HTR2C,TNF,IL6,GNB3
													GO:BP	regulation of cytosolic calcium ion concentration	GO:0051480	0.00109687	2.95985	374	62	10	17916	HTR2A,HTR2C,CACNA1C,DRD2,HTR1B,DRD3,DLG4,CNR1,GRM5,OXT
													GO:BP	positive regulation of cell development	GO:0010720	0.00110023	2.95852	579	62	12	17916	BDNF,DISC1,TNF,DRD2,NTRK2,IL6,IL1B,VEGFA,DLG4,CNR1,CUX1,FGFR1
													GO:BP	acute-phase response	GO:0006953	0.00111067	2.95441	47	62	5	17916	TNF,IL6,IL1B,CNR1,HP
													GO:BP	dopamine receptor signaling pathway	GO:0007212	0.00111067	2.95441	47	62	5	17916	DRD2,GSK3B,DRD3,DRD4,DTNBP1
													GO:BP	icosanoid secretion	GO:0032309	0.00111067	2.95441	47	62	5	17916	DRD2,IL1B,DRD3,DRD4,OXT
													GO:BP	long-term synaptic potentiation	GO:0060291	0.00112033	2.95065	88	62	6	17916	CREB1,CRH,DRD2,NTRK2,GSK3B,S100B
													GO:BP	peptidyl-tyrosine phosphorylation	GO:0018108	0.00115154	2.93872	376	62	10	17916	BDNF,HTR2A,TNF,NTRK2,IL6,VEGFA,DLG4,GRM5,FGFR1,DLG3
													GO:BP	behavioral response to cocaine	GO:0048148	0.00116193	2.93482	20	62	4	17916	HTR2A,DRD2,DRD3,DRD4
													GO:BP	negative regulation of voltage-gated calcium channel activity	GO:1901386	0.00116193	2.93482	20	62	4	17916	CRHR1,DRD2,DRD3,DRD4
													GO:BP	negative regulation of blood pressure	GO:0045776	0.00123653	2.90779	48	62	5	17916	CRH,DRD2,DRD3,CNR1,OXT
													GO:BP	peptidyl-tyrosine modification	GO:0018212	0.00123804	2.90727	379	62	10	17916	BDNF,HTR2A,TNF,NTRK2,IL6,VEGFA,DLG4,GRM5,FGFR1,DLG3
													GO:BP	regulation of transmembrane transport	GO:0034762	0.00124942	2.90329	586	62	12	17916	CRH,ABCB1,CACNA1C,CRHR1,TNF,DRD2,IL1B,DRD3,DRD4,DLG4,GRM5,DLG3
													GO:BP	plasma membrane bounded cell projection organization	GO:0120036	0.00125984	2.89969	1550	62	19	17916	BDNF,CREB1,DISC1,DRD2,NTRK2,IL6,GSK3B,NPY,DTNBP1,VEGFA,S100B,GDNF,DLG4,PDLIM5,CNR1,ARTN,CUX1,FGFR1,FKBP4
													GO:BP	signal transduction by protein phosphorylation	GO:0023014	0.00127459	2.89463	959	62	15	17916	HTR2A,HTR2C,TNF,DRD2,NTRK2,IL6,IL1B,DRD4,DTNBP1,VEGFA,GDNF,DLG4,ARTN,FGFR1,DLG3
													GO:BP	adenylate cyclase-inhibiting G protein-coupled receptor signaling pathway	GO:0007193	0.00128024	2.89271	90	62	6	17916	HTR1A,DRD2,HTR1B,DRD3,GRM7,DRD4
													GO:BP	ion homeostasis	GO:0050801	0.00135957	2.8666	832	62	14	17916	HTR2A,COMT,CRH,DISC1,HTR2C,CACNA1C,DRD2,HTR1B,DRD3,DRD4,DLG4,CNR1,GRM5,OXT
													GO:BP	visual learning	GO:0008542	0.0013734	2.8622	49	62	5	17916	CREB1,DRD2,DRD3,DEAF1,DBH
													GO:BP	regulation of renal sodium excretion	GO:0035813	0.00143162	2.84417	21	62	4	17916	COMT,DRD2,DRD3,OXT
													GO:BP	positive regulation of cellular process	GO:0048522	0.00145188	2.83807	5798	62	39	17916	SLC6A4,BDNF,HTR1A,HTR2A,COMT,NR3C1,MAOA,CREB1,CRH,DISC1,TPH1,HTR2C,ABCB1,CLOCK,TNF,DRD2,HTR1B,NTRK2,IL6,GSK3B,IL1B,DRD3,DRD4,DTNBP1,VEGFA,DEAF1,S100B,GDNF,DLG4,NR3C2,CNR1,GRM5,CUX1,HSPA1B,HSPA1A,HP,FGFR1,DLG3,OXT
													GO:BP	positive regulation of cell population proliferation	GO:0008284	0.00145314	2.83769	969	62	15	17916	HTR1A,HTR2A,CRH,DISC1,TNF,DRD2,HTR1B,NTRK2,IL6,IL1B,DRD3,VEGFA,S100B,GDNF,FGFR1
													GO:BP	regulation of transporter activity	GO:0032409	0.0014712	2.83233	296	62	9	17916	CRH,ABCB1,CRHR1,DRD2,DRD3,DRD4,DLG4,GRM5,DLG3
													GO:BP	adult behavior	GO:0030534	0.00147249	2.83195	148	62	7	17916	HTR2A,DRD2,NPY,DRD3,DRD4,GDNF,DBH
													GO:BP	monoterpenoid metabolic process	GO:0016098	0.0015067	2.82197	6	62	3	17916	CYP2D6,CYP2C19,CYP2C9
													GO:BP	response to nicotine	GO:0035094	0.00152196	2.8176	50	62	5	17916	CREB1,TNF,DRD2,TH,CNR1
													GO:BP	cellular metal ion homeostasis	GO:0006875	0.00154746	2.81038	598	62	12	17916	HTR2A,DISC1,HTR2C,CACNA1C,DRD2,HTR1B,DRD3,DRD4,DLG4,CNR1,GRM5,OXT
													GO:BP	insulin secretion	GO:0030073	0.0016175	2.79116	219	62	8	17916	CRH,CLOCK,CACNA1C,TNF,DRD2,PCLO,IL1B,CNR1
													GO:BP	regulation of peptide hormone secretion	GO:0090276	0.0016175	2.79116	219	62	8	17916	CRH,HTR2C,CLOCK,CACNA1C,TNF,DRD2,IL1B,CNR1
													GO:BP	cellular chemical homeostasis	GO:0055082	0.00163603	2.78621	845	62	14	17916	HTR2A,CRH,DISC1,HTR2C,CACNA1C,DRD2,HTR1B,DRD3,DRD4,TH,DLG4,CNR1,GRM5,OXT
													GO:BP	cell projection organization	GO:0030030	0.00182277	2.73927	1588	62	19	17916	BDNF,CREB1,DISC1,DRD2,NTRK2,IL6,GSK3B,NPY,DTNBP1,VEGFA,S100B,GDNF,DLG4,PDLIM5,CNR1,ARTN,CUX1,FGFR1,FKBP4
													GO:BP	fatty acid derivative transport	GO:1901571	0.00185703	2.73118	52	62	5	17916	DRD2,IL1B,DRD3,DRD4,OXT
													GO:BP	icosanoid transport	GO:0071715	0.00185703	2.73118	52	62	5	17916	DRD2,IL1B,DRD3,DRD4,OXT
													GO:BP	visual behavior	GO:0007632	0.00204504	2.6893	53	62	5	17916	CREB1,DRD2,DRD3,DEAF1,DBH
													GO:BP	extrinsic apoptotic signaling pathway	GO:0097191	0.0020499	2.68827	226	62	8	17916	TNF,GSK3B,IL1B,GDNF,HSPA1B,HSPA1A,FGFR1,DBH
													GO:BP	renal sodium excretion	GO:0035812	0.00210717	2.6763	23	62	4	17916	COMT,DRD2,DRD3,OXT
													GO:BP	response to external stimulus	GO:0009605	0.00211581	2.67452	2879	62	26	17916	SLC6A4,BDNF,HTR2A,COMT,CREB1,TPH2,FKBP5,HTR2C,CLOCK,TNF,DRD2,MTHFR,IL6,NPY,IL1B,DRD3,VEGFA,S100B,GDNF,TH,CNR1,ARTN,HP,FGFR1,OXT,DCANP1
													GO:BP	adenylate cyclase-modulating G protein-coupled receptor signaling pathway	GO:0007188	0.00211907	2.67386	227	62	8	17916	HTR1A,CRHR1,DRD2,HTR1B,DRD3,GRM7,DRD4,CNR1
													GO:BP	neural precursor cell proliferation	GO:0061351	0.00219093	2.65937	157	62	7	17916	SLC6A4,BDNF,DISC1,DRD2,VEGFA,ARTN,FGFR1
													GO:BP	regulation of cyclase activity	GO:0031279	0.00224775	2.64825	54	62	5	17916	CACNA1C,CRHR1,DRD2,DRD3,GRM7
													GO:BP	positive regulation of kinase activity	GO:0033674	0.00226178	2.64555	620	62	12	17916	BDNF,HTR2A,TNF,DRD2,NTRK2,IL1B,DRD4,VEGFA,DLG4,GRM5,FGFR1,DLG3
													GO:BP	cellular biogenic amine metabolic process	GO:0006576	0.00246597	2.60801	55	62	5	17916	MAOA,TPH2,TPH1,TDO2,DBH
													GO:BP	regulation of excretion	GO:0044062	0.00252206	2.59824	24	62	4	17916	COMT,DRD2,DRD3,OXT
													GO:BP	indole-containing compound metabolic process	GO:0042430	0.00252206	2.59824	24	62	4	17916	HTR1A,TPH2,TPH1,TDO2
													GO:BP	cation homeostasis	GO:0055080	0.00257742	2.58881	749	62	13	17916	HTR2A,COMT,DISC1,HTR2C,CACNA1C,DRD2,HTR1B,DRD3,DRD4,DLG4,CNR1,GRM5,OXT
													GO:BP	dopamine catabolic process	GO:0042420	0.00263021	2.58001	7	62	3	17916	COMT,MAOA,DBH
													GO:BP	positive regulation of fever generation	GO:0031622	0.00263021	2.58001	7	62	3	17916	TNF,IL1B,CNR1
													GO:BP	positive regulation of protein tyrosine kinase activity	GO:0061098	0.00270056	2.56855	56	62	5	17916	BDNF,NTRK2,DLG4,GRM5,DLG3
													GO:BP	regulation of neuron projection development	GO:0010975	0.00278477	2.55521	519	62	11	17916	BDNF,DISC1,NTRK2,GSK3B,VEGFA,DLG4,PDLIM5,CNR1,CUX1,FGFR1,FKBP4
													GO:BP	regulation of anatomical structure size	GO:0090066	0.00294531	2.53087	522	62	11	17916	SLC6A4,BDNF,HTR1A,HTR2A,CREB1,DISC1,HTR1B,GNB3,GSK3B,VEGFA,DBH
													GO:BP	regulation of cellular localization	GO:0060341	0.00301311	2.52099	1027	62	15	17916	BDNF,HTR2A,CRH,HTR2C,CACNA1C,TNF,DRD2,HTR1B,GSK3B,IL1B,DRD3,DRD4,DTNBP1,GDNF,CNR1
													GO:BP	inorganic ion homeostasis	GO:0098771	0.00307616	2.51199	761	62	13	17916	HTR2A,COMT,DISC1,HTR2C,CACNA1C,DRD2,HTR1B,DRD3,DRD4,DLG4,CNR1,GRM5,OXT
													GO:BP	negative regulation of extrinsic apoptotic signaling pathway	GO:2001237	0.00317873	2.49775	105	62	6	17916	TNF,GSK3B,IL1B,GDNF,HSPA1B,HSPA1A
													GO:BP	regulation of receptor internalization	GO:0002090	0.00322237	2.49182	58	62	5	17916	DRD2,DRD3,DRD4,VEGFA,DLG4
													GO:BP	positive regulation of cellular protein metabolic process	GO:0032270	0.00322249	2.49181	1649	62	19	17916	BDNF,HTR2A,CRH,DISC1,HTR2C,TNF,DRD2,NTRK2,IL6,GSK3B,IL1B,DRD4,VEGFA,DLG4,GRM5,HSPA1B,HSPA1A,FGFR1,DLG3
													GO:BP	positive regulation of protein phosphorylation	GO:0001934	0.00339942	2.46859	1037	62	15	17916	BDNF,HTR2A,CRH,HTR2C,TNF,DRD2,NTRK2,IL6,IL1B,DRD4,VEGFA,DLG4,GRM5,FGFR1,DLG3
													GO:BP	axon development	GO:0061564	0.00354093	2.45088	532	62	11	17916	BDNF,CREB1,DISC1,DRD2,NTRK2,GSK3B,VEGFA,S100B,GDNF,CNR1,ARTN
													GO:BP	negative regulation of secretion by cell	GO:1903531	0.00375178	2.42576	245	62	8	17916	CRH,DRD2,HTR1B,IL1B,DRD3,GRM7,DRD4,CNR1
													GO:BP	steroid metabolic process	GO:0008202	0.00380316	2.41985	332	62	9	17916	COMT,CRH,CYP2D6,TNF,GNB3,IL1B,CYP2C19,CYP2C9,FGFR1
													GO:BP	exploration behavior	GO:0035640	0.00413322	2.38371	27	62	4	17916	HTR1A,CRH,GAD1,DLG4
													GO:BP	positive regulation of intracellular signal transduction	GO:1902533	0.00415964	2.38094	1054	62	15	17916	HTR2A,CRH,HTR2C,TNF,DRD2,NTRK2,IL6,IL1B,DRD4,VEGFA,S100B,NR3C2,HSPA1B,HSPA1A,FGFR1
													GO:BP	regulation of fever generation	GO:0031620	0.00419795	2.37696	8	62	3	17916	TNF,IL1B,CNR1
													GO:BP	catecholamine catabolic process	GO:0042424	0.00419795	2.37696	8	62	3	17916	COMT,MAOA,DBH
													GO:BP	catechol-containing compound catabolic process	GO:0019614	0.00419795	2.37696	8	62	3	17916	COMT,MAOA,DBH
													GO:BP	anion transport	GO:0006820	0.00420373	2.37637	658	62	12	17916	BDNF,ABCB1,DRD2,HTR1B,NTRK2,IL1B,DRD3,GRM7,DRD4,GRM5,FGFR1,OXT
													GO:BP	G protein-coupled receptor signaling pathway	GO:0007186	0.00427349	2.36922	1356	62	17	17916	BDNF,HTR1A,HTR2A,CRH,HTR2C,CRHR1,DRD2,HTR1B,GNB3,NPY,DRD3,GRM7,DRD4,PDYN,CNR1,GRM5,OXT
													GO:BP	lipid localization	GO:0010876	0.00429532	2.367	435	62	10	17916	CRH,ABCB1,CRHR1,TNF,DRD2,IL6,IL1B,DRD3,DRD4,OXT
													GO:BP	regulation of neurotransmitter secretion	GO:0046928	0.0044009	2.35646	111	62	6	17916	HTR2A,DRD2,HTR1B,GSK3B,DTNBP1,CNR1
													GO:BP	regulation of peptide secretion	GO:0002791	0.00447231	2.34947	545	62	11	17916	CRH,HTR2C,CLOCK,CACNA1C,TNF,DRD2,IL6,IL1B,DRD3,DRD4,CNR1
													GO:BP	regulation of catalytic activity	GO:0050790	0.00461351	2.33597	2406	62	23	17916	BDNF,HTR2A,CACNA1C,CRHR1,TNF,DRD2,NTRK2,GSK3B,IL1B,DRD3,GRM7,DRD4,DAOA,DTNBP1,VEGFA,GDNF,DLG4,CNR1,GRM5,HSPA1A,HP,FGFR1,DLG3
													GO:BP	receptor internalization	GO:0031623	0.00463755	2.33371	112	62	6	17916	DRD2,HTR1B,DRD3,DRD4,VEGFA,DLG4
													GO:BP	carboxylic acid transport	GO:0046942	0.0047365	2.32454	341	62	9	17916	BDNF,DRD2,HTR1B,NTRK2,IL1B,DRD3,GRM7,DRD4,OXT
													GO:BP	circadian sleep/wake cycle	GO:0042745	0.00480962	2.31789	28	62	4	17916	CRH,DRD2,DRD3,TH
													GO:BP	system development	GO:0048731	0.00494677	2.30568	5034	62	35	17916	SLC6A4,BDNF,CREB1,CRH,DISC1,TPH1,CLOCK,CACNA1C,TNF,DRD2,PCLO,MTHFR,NTRK2,IL6,GSK3B,NPY,IL1B,DRD3,DTNBP1,VEGFA,DEAF1,S100B,GDNF,TH,DLG4,PDLIM5,CNR1,ARTN,CUX1,HSPA1B,HSPA1A,FGFR1,OXT,FKBP4,DCANP1
													GO:BP	organic acid transport	GO:0015849	0.00496882	2.30375	343	62	9	17916	BDNF,DRD2,HTR1B,NTRK2,IL1B,DRD3,GRM7,DRD4,OXT
													GO:BP	cellular cation homeostasis	GO:0030003	0.00538945	2.26846	674	62	12	17916	HTR2A,DISC1,HTR2C,CACNA1C,DRD2,HTR1B,DRD3,DRD4,DLG4,CNR1,GRM5,OXT
													GO:BP	regulation of signal transduction	GO:0009966	0.0055107	2.25879	3232	62	27	17916	BDNF,HTR2A,MAOA,CRH,DISC1,HTR2C,CLOCK,TNF,DRD2,HTR1B,NTRK2,IL6,GSK3B,IL1B,DRD3,DRD4,DTNBP1,VEGFA,S100B,GDNF,DLG4,NR3C2,HSPA1B,HSPA1A,FGFR1,DLG3,DBH
													GO:BP	positive regulation of neurotransmitter transport	GO:0051590	0.00556473	2.25456	29	62	4	17916	DRD2,DRD4,DTNBP1,CNR1
													GO:BP	cell differentiation	GO:0030154	0.00569466	2.24453	4344	62	32	17916	SLC6A4,BDNF,HTR2A,CREB1,DISC1,TPH1,HTR2C,CLOCK,TNF,DRD2,NTRK2,IL6,GNB3,GSK3B,NPY,IL1B,DRD3,DTNBP1,VEGFA,DEAF1,S100B,GDNF,TH,DLG4,PDLIM5,CNR1,ARTN,CUX1,HSPA1B,HSPA1A,FGFR1,FKBP4
													GO:BP	anatomical structure morphogenesis	GO:0009653	0.00570146	2.24401	2827	62	25	17916	SLC6A4,BDNF,CREB1,DISC1,CACNA1C,TNF,DRD2,MTHFR,NTRK2,IL6,GSK3B,IL1B,DTNBP1,VEGFA,DEAF1,S100B,GDNF,TH,DLG4,PDLIM5,ARTN,CUX1,FGFR1,DLG3,DCANP1
													GO:BP	negative regulation of cell development	GO:0010721	0.00572574	2.24217	349	62	9	17916	SLC6A4,BDNF,TNF,IL6,GSK3B,IL1B,DRD3,VEGFA,FKBP4
													GO:BP	regulation of oxidoreductase activity	GO:0051341	0.00598194	2.22316	117	62	6	17916	TNF,IL1B,DAOA,GDNF,CNR1,HP
													GO:BP	regulation of neuron differentiation	GO:0045664	0.00608649	2.21563	682	62	12	17916	SLC6A4,BDNF,DISC1,NTRK2,GSK3B,VEGFA,DLG4,PDLIM5,CNR1,CUX1,FGFR1,FKBP4
													GO:BP	regulation of protein kinase activity	GO:0045859	0.00612777	2.2127	810	62	13	17916	BDNF,HTR2A,TNF,DRD2,NTRK2,IL1B,DRD4,DTNBP1,VEGFA,DLG4,GRM5,FGFR1,DLG3
													GO:BP	regulation of response to stimulus	GO:0048583	0.00616432	2.21012	4359	62	32	17916	BDNF,HTR2A,MAOA,CRH,DISC1,HTR2C,ABCB1,CLOCK,TNF,DRD2,HTR1B,NTRK2,IL6,GSK3B,NPY,IL1B,DRD3,DRD4,DTNBP1,VEGFA,S100B,GDNF,DLG4,NR3C2,CNR1,ARTN,HSPA1B,HSPA1A,FGFR1,DLG3,DBH,FKBP4
													GO:BP	developmental process	GO:0032502	0.0061654	2.21004	6644	62	41	17916	SLC6A4,BDNF,HTR2A,COMT,CREB1,CRH,DISC1,TPH1,HTR2C,CLOCK,CACNA1C,TNF,DRD2,PCLO,MTHFR,NTRK2,IL6,GNB3,GSK3B,NPY,IL1B,DRD3,DTNBP1,VEGFA,DEAF1,S100B,GDNF,TH,DLG4,PDLIM5,CNR1,ARTN,GRM5,CUX1,HSPA1B,HSPA1A,FGFR1,DLG3,OXT,FKBP4,DCANP1
													GO:BP	positive regulation of metabolic process	GO:0009893	0.00648081	2.18837	3911	62	30	17916	SLC6A4,BDNF,HTR2A,COMT,NR3C1,CREB1,CRH,DISC1,HTR2C,CLOCK,TNF,DRD2,NTRK2,IL6,GSK3B,IL1B,DRD3,DRD4,DTNBP1,VEGFA,DEAF1,GDNF,DLG4,GRM5,HSPA1B,HSPA1A,FGFR1,DLG3,OXT,DBH
													GO:BP	regulation of synaptic vesicle cycle	GO:0098693	0.00660156	2.18035	119	62	6	17916	HTR2A,DRD2,HTR1B,GSK3B,DTNBP1,CNR1
													GO:BP	cellular ion homeostasis	GO:0006873	0.00666045	2.1765	688	62	12	17916	HTR2A,DISC1,HTR2C,CACNA1C,DRD2,HTR1B,DRD3,DRD4,DLG4,CNR1,GRM5,OXT
													GO:BP	regulation of insulin secretion	GO:0050796	0.00702588	2.1533	187	62	7	17916	CRH,CLOCK,CACNA1C,TNF,DRD2,IL1B,CNR1
													GO:BP	regulation of developmental growth	GO:0048638	0.00720862	2.14215	359	62	9	17916	SLC6A4,BDNF,CREB1,DISC1,DRD2,GSK3B,DRD3,VEGFA,FGFR1
													GO:BP	regulation of blood pressure	GO:0008217	0.00727798	2.13799	188	62	7	17916	CRH,DRD2,GNB3,NPY,DRD3,CNR1,OXT
													GO:BP	response to pain	GO:0048265	0.00733399	2.13466	31	62	4	17916	COMT,CRH,SLC6A2,DBH
													GO:BP	vascular process in circulatory system	GO:0003018	0.00753758	2.12277	189	62	7	17916	SLC6A4,HTR1A,HTR2A,ABCB1,HTR1B,VEGFA,DBH
													GO:BP	regulation of protein modification process	GO:0031399	0.00758474	2.12006	1921	62	20	17916	BDNF,HTR2A,CRH,HTR2C,TNF,DRD2,MTHFR,NTRK2,IL6,GSK3B,IL1B,DRD4,DTNBP1,VEGFA,DLG4,GRM5,HSPA1B,HSPA1A,FGFR1,DLG3
													GO:BP	regulation of cation channel activity	GO:2001257	0.00780485	2.10764	190	62	7	17916	CRH,CRHR1,DRD2,DRD3,DRD4,DLG4,DLG3
													GO:BP	regulation of cell death	GO:0010941	0.00801229	2.09624	1753	62	19	17916	BDNF,CREB1,CRH,TNF,DRD2,NTRK2,IL6,GSK3B,IL1B,DRD3,VEGFA,S100B,GDNF,CNR1,HSPA1B,HSPA1A,HP,FGFR1,DBH
													GO:BP	positive regulation of transferase activity	GO:0051347	0.00807089	2.09308	701	62	12	17916	BDNF,HTR2A,TNF,DRD2,NTRK2,IL1B,DRD4,VEGFA,DLG4,GRM5,FGFR1,DLG3
													GO:BP	positive regulation of phosphorylation	GO:0042327	0.00813153	2.08983	1113	62	15	17916	BDNF,HTR2A,CRH,HTR2C,TNF,DRD2,NTRK2,IL6,IL1B,DRD4,VEGFA,DLG4,GRM5,FGFR1,DLG3
													GO:BP	positive regulation of acute inflammatory response	GO:0002675	0.00836003	2.07779	32	62	4	17916	TNF,IL6,IL1B,CNR1
													GO:BP	positive regulation of protein metabolic process	GO:0051247	0.00842618	2.07437	1759	62	19	17916	BDNF,HTR2A,CRH,DISC1,HTR2C,TNF,DRD2,NTRK2,IL6,GSK3B,IL1B,DRD4,VEGFA,DLG4,GRM5,HSPA1B,HSPA1A,FGFR1,DLG3
													GO:BP	cellular catabolic process	GO:0044248	0.00851919	2.0696	2302	62	22	17916	HTR2A,COMT,MAOA,DISC1,TDO2,CLOCK,CYP2D6,TNF,DRD2,IL6,GSK3B,IL1B,DRD3,GAD1,CYP2C19,GDNF,CYP2C9,CNR1,HSPA1B,HSPA1A,HP,DBH
													GO:BP	cellular developmental process	GO:0048869	0.00856038	2.06751	4422	62	32	17916	SLC6A4,BDNF,HTR2A,CREB1,DISC1,TPH1,HTR2C,CLOCK,TNF,DRD2,NTRK2,IL6,GNB3,GSK3B,NPY,IL1B,DRD3,DTNBP1,VEGFA,DEAF1,S100B,GDNF,TH,DLG4,PDLIM5,CNR1,ARTN,CUX1,HSPA1B,HSPA1A,FGFR1,FKBP4
													GO:BP	fever generation	GO:0001660	0.00895125	2.04812	10	62	3	17916	TNF,IL1B,CNR1
													GO:BP	drinking behavior	GO:0042756	0.00895125	2.04812	10	62	3	17916	DRD2,HTR1B,OXT
													GO:BP	serotonin metabolic process	GO:0042428	0.00895125	2.04812	10	62	3	17916	HTR1A,TPH2,TPH1
													GO:BP	peristalsis	GO:0030432	0.00895125	2.04812	10	62	3	17916	DRD2,GDNF,DCANP1
													GO:BP	receptor metabolic process	GO:0043112	0.00958006	2.01863	196	62	7	17916	TNF,DRD2,HTR1B,DRD3,DRD4,VEGFA,DLG4
													GO:BP	regulation of neuroblast proliferation	GO:1902692	0.0107259	1.96957	34	62	4	17916	BDNF,DISC1,DRD2,VEGFA
													GO:BP	positive regulation of ion transport	GO:0043270	0.0111887	1.95122	284	62	8	17916	SLC6A4,CRH,ABCB1,DRD2,IL1B,DRD4,GDNF,OXT
													GO:BP	endocrine system development	GO:0035270	0.011513	1.93881	131	62	6	17916	CREB1,CRH,CLOCK,DRD2,IL6,GSK3B
													GO:BP	axonogenesis	GO:0007409	0.0116906	1.93216	487	62	10	17916	BDNF,CREB1,DISC1,DRD2,NTRK2,GSK3B,VEGFA,S100B,GDNF,ARTN
													GO:BP	negative regulation of cellular metabolic process	GO:0031324	0.0119203	1.92371	2740	62	24	17916	COMT,NR3C1,CREB1,CLOCK,CYP2D6,TNF,DRD2,MTHFR,IL6,GSK3B,IL1B,DRD3,DTNBP1,VEGFA,DEAF1,GDNF,DLG4,CNR1,CUX1,HSPA1B,HSPA1A,HP,FGFR1,DLG3
													GO:BP	regulation of cell junction assembly	GO:1901888	0.0120643	1.9185	203	62	7	17916	BDNF,TNF,NTRK2,IL1B,VEGFA,PDLIM5,OXT
													GO:BP	regulation of renal system process	GO:0098801	0.0120785	1.91799	35	62	4	17916	COMT,DRD2,DRD3,OXT
													GO:BP	neuron cellular homeostasis	GO:0070050	0.0120785	1.91799	35	62	4	17916	SLC6A2,HTR1B,IL6,CNR1
													GO:BP	regulation of synaptic transmission, GABAergic	GO:0032228	0.0120785	1.91799	35	62	4	17916	BDNF,DRD2,HTR1B,CNR1
													GO:BP	phenol-containing compound catabolic process	GO:0019336	0.0122776	1.91089	11	62	3	17916	COMT,MAOA,DBH
													GO:BP	positive regulation of heat generation	GO:0031652	0.0122776	1.91089	11	62	3	17916	TNF,IL1B,CNR1
													GO:BP	adenylate cyclase-inhibiting dopamine receptor signaling pathway	GO:0007195	0.0122776	1.91089	11	62	3	17916	DRD2,DRD3,DRD4
													GO:BP	response to histamine	GO:0034776	0.0122776	1.91089	11	62	3	17916	DRD2,DRD3,DRD4
													GO:BP	regulation of dopamine receptor signaling pathway	GO:0060159	0.0122776	1.91089	11	62	3	17916	DRD2,DRD3,DTNBP1
													GO:BP	positive regulation of neuron projection development	GO:0010976	0.0137129	1.86287	292	62	8	17916	BDNF,DISC1,NTRK2,VEGFA,DLG4,CNR1,CUX1,FGFR1
													GO:BP	regulation of ion transmembrane transport	GO:0034765	0.0137289	1.86236	496	62	10	17916	CRH,ABCB1,CACNA1C,CRHR1,DRD2,DRD3,DRD4,DLG4,GRM5,DLG3
													GO:BP	positive regulation of catalytic activity	GO:0043085	0.0138122	1.85974	1479	62	17	17916	BDNF,HTR2A,CACNA1C,TNF,DRD2,NTRK2,GSK3B,IL1B,DRD4,DAOA,VEGFA,GDNF,DLG4,GRM5,HSPA1A,FGFR1,DLG3
													GO:BP	vasoconstriction	GO:0042310	0.0140798	1.8514	78	62	5	17916	SLC6A4,HTR1A,HTR2A,HTR1B,DBH
													GO:BP	negative regulation of transmembrane transport	GO:0034763	0.0142842	1.84515	136	62	6	17916	CRHR1,TNF,DRD2,IL1B,DRD3,DRD4
													GO:BP	biological regulation	GO:0065007	0.0143822	1.84218	12626	62	58	17916	SLC6A4,BDNF,HTR1A,HTR2A,COMT,NR3C1,MAOA,CREB1,CRH,DISC1,TPH1,SLC6A2,HTR2C,ABCB1,CLOCK,CACNA1C,CRHR1,CYP2D6,TNF,DRD2,PCLO,HTR1B,MTHFR,NTRK2,IL6,GNB3,GSK3B,NPY,IL1B,DRD3,GRM7,DRD4,GAD1,DAOA,DTNBP1,VEGFA,DEAF1,S100B,GDNF,CYP2C9,TH,DLG4,PDLIM5,PDYN,NR3C2,CNR1,ARTN,GRM5,CUX1,HSPA1B,HSPA1A,HP,FGFR1,DLG3,OXT,DBH,FKBP4,DCANP1
													GO:BP	regulation of adenylate cyclase activity	GO:0045761	0.0151568	1.81939	37	62	4	17916	CACNA1C,CRHR1,DRD2,DRD3
													GO:BP	response to acid chemical	GO:0001101	0.0155339	1.80872	138	62	6	17916	CREB1,TNF,MTHFR,NTRK2,VEGFA,TH
													GO:BP	regulation of transferase activity	GO:0051338	0.0161276	1.79243	1028	62	14	17916	BDNF,HTR2A,TNF,DRD2,NTRK2,GSK3B,IL1B,DRD4,DTNBP1,VEGFA,DLG4,GRM5,FGFR1,DLG3
													GO:BP	positive regulation of phosphate metabolic process	GO:0045937	0.0170387	1.76856	1183	62	15	17916	BDNF,HTR2A,CRH,HTR2C,TNF,DRD2,NTRK2,IL6,IL1B,DRD4,VEGFA,DLG4,GRM5,FGFR1,DLG3
													GO:BP	positive regulation of phosphorus metabolic process	GO:0010562	0.0170387	1.76856	1183	62	15	17916	BDNF,HTR2A,CRH,HTR2C,TNF,DRD2,NTRK2,IL6,IL1B,DRD4,VEGFA,DLG4,GRM5,FGFR1,DLG3
													GO:BP	negative regulation of neurogenesis	GO:0050768	0.0171132	1.76667	301	62	8	17916	SLC6A4,BDNF,TNF,IL6,GSK3B,IL1B,DRD3,FKBP4
													GO:BP	negative regulation of cell death	GO:0060548	0.0176173	1.75406	1036	62	14	17916	BDNF,CREB1,CRH,TNF,DRD2,NTRK2,IL6,GSK3B,IL1B,DRD3,VEGFA,GDNF,HSPA1B,HSPA1A
													GO:BP	organic anion transport	GO:0015711	0.0178137	1.74925	511	62	10	17916	BDNF,ABCB1,DRD2,HTR1B,NTRK2,IL1B,DRD3,GRM7,DRD4,OXT
													GO:BP	protein phosphorylation	GO:0006468	0.0186597	1.7291	2038	62	20	17916	BDNF,HTR2A,CREB1,CRH,HTR2C,TNF,DRD2,NTRK2,IL6,GSK3B,IL1B,DRD4,DTNBP1,VEGFA,GDNF,DLG4,ARTN,GRM5,FGFR1,DLG3
													GO:BP	forebrain development	GO:0030900	0.0186991	1.72818	404	62	9	17916	CREB1,CRH,DISC1,DRD2,NTRK2,GSK3B,NPY,TH,FGFR1
													GO:BP	regulation of glial cell proliferation	GO:0060251	0.0187784	1.72634	39	62	4	17916	CREB1,TNF,IL6,IL1B
													GO:BP	positive regulation of amine transport	GO:0051954	0.0187784	1.72634	39	62	4	17916	DRD2,DRD4,GDNF,OXT
													GO:BP	response to stress	GO:0006950	0.0189215	1.72304	4112	62	30	17916	SLC6A4,BDNF,HTR1A,COMT,CREB1,CRH,TPH1,SLC6A2,HTR2C,ABCB1,CLOCK,TNF,DRD2,MTHFR,IL6,GSK3B,IL1B,DRD4,DTNBP1,VEGFA,DEAF1,S100B,TH,CNR1,HSPA1B,HSPA1A,HP,OXT,DBH,FKBP4
													GO:BP	positive regulation of lipid biosynthetic process	GO:0046889	0.0191094	1.71875	83	62	5	17916	HTR2A,CREB1,HTR2C,TNF,IL1B
													GO:BP	negative regulation of molecular function	GO:0044092	0.0194289	1.71155	1196	62	15	17916	DISC1,CRHR1,CYP2D6,TNF,DRD2,GSK3B,IL1B,DRD3,DRD4,DAOA,DTNBP1,VEGFA,CNR1,HP,DLG3
													GO:BP	regulation of protein secretion	GO:0050708	0.0197205	1.70508	517	62	10	17916	CRH,CLOCK,CACNA1C,TNF,DRD2,IL6,IL1B,DRD3,DRD4,CNR1
													GO:BP	protein secretion	GO:0009306	0.02065	1.68508	640	62	11	17916	CRH,CLOCK,CACNA1C,TNF,DRD2,PCLO,IL6,IL1B,DRD3,DRD4,CNR1
													GO:BP	animal organ development	GO:0048513	0.0209346	1.67914	3680	62	28	17916	SLC6A4,BDNF,CREB1,CRH,DISC1,TPH1,CLOCK,CACNA1C,TNF,DRD2,NTRK2,IL6,GSK3B,NPY,IL1B,VEGFA,DEAF1,S100B,GDNF,TH,PDLIM5,ARTN,HSPA1B,HSPA1A,FGFR1,OXT,FKBP4,DCANP1
													GO:BP	establishment of protein localization to extracellular region	GO:0035592	0.0209547	1.67872	641	62	11	17916	CRH,CLOCK,CACNA1C,TNF,DRD2,PCLO,IL6,IL1B,DRD3,DRD4,CNR1
													GO:BP	primary amino compound metabolic process	GO:1901160	0.0211763	1.67415	13	62	3	17916	HTR1A,TPH2,TPH1
													GO:BP	locomotory exploration behavior	GO:0035641	0.0211763	1.67415	13	62	3	17916	CRH,GAD1,DLG4
													GO:BP	regulation of heat generation	GO:0031650	0.0211763	1.67415	13	62	3	17916	TNF,IL1B,CNR1
													GO:BP	response to ether	GO:0045472	0.0211763	1.67415	13	62	3	17916	CRH,TH,OXT
													GO:BP	regulation of apoptotic signaling pathway	GO:2001233	0.0218717	1.66012	412	62	9	17916	BDNF,TNF,GSK3B,IL1B,GDNF,HSPA1B,HSPA1A,FGFR1,DBH
													GO:BP	regulation of exocytosis	GO:0017157	0.0222784	1.65212	223	62	7	17916	HTR2A,DRD2,PCLO,HTR1B,GSK3B,DTNBP1,CNR1
													GO:BP	regulation of cellular component organization	GO:0051128	0.0224082	1.64959	2442	62	22	17916	BDNF,CREB1,DISC1,TNF,DRD2,MTHFR,NTRK2,IL6,GSK3B,IL1B,DRD3,DRD4,VEGFA,DLG4,PDLIM5,CNR1,CUX1,HSPA1B,HSPA1A,FGFR1,OXT,FKBP4
													GO:BP	positive regulation of nitrogen compound metabolic process	GO:0051173	0.0224531	1.64872	3258	62	26	17916	BDNF,HTR2A,COMT,NR3C1,CREB1,CRH,DISC1,HTR2C,CLOCK,TNF,DRD2,NTRK2,IL6,GSK3B,IL1B,DRD3,DRD4,VEGFA,DEAF1,GDNF,DLG4,GRM5,HSPA1B,HSPA1A,FGFR1,DLG3
													GO:BP	phospholipase C-activating serotonin receptor signaling pathway	GO:0007208	0.02266	1.64474	2	62	2	17916	HTR2A,HTR2C
													GO:BP	trans-synaptic signaling by neuropeptide, modulating synaptic transmission	GO:0099551	0.02266	1.64474	2	62	2	17916	BDNF,NTRK2
													GO:BP	gliogenesis	GO:0042063	0.0227344	1.64332	313	62	8	17916	CREB1,DISC1,TNF,NTRK2,IL6,IL1B,DRD3,S100B
													GO:BP	negative regulation of blood vessel diameter	GO:0097756	0.0227399	1.64321	86	62	5	17916	SLC6A4,HTR1A,HTR2A,HTR1B,DBH
													GO:BP	lipid export from cell	GO:0140353	0.0230012	1.63825	41	62	4	17916	CRH,CRHR1,IL1B,OXT
													GO:BP	aromatic amino acid family metabolic process	GO:0009072	0.0230012	1.63825	41	62	4	17916	TPH2,TPH1,TDO2,TH
													GO:BP	mating	GO:0007618	0.0230012	1.63825	41	62	4	17916	SLC6A4,TH,CNR1,OXT
													GO:BP	protein localization to extracellular region	GO:0071692	0.0231991	1.63453	648	62	11	17916	CRH,CLOCK,CACNA1C,TNF,DRD2,PCLO,IL6,IL1B,DRD3,DRD4,CNR1
													GO:BP	regulation of postsynaptic membrane potential	GO:0060078	0.0240934	1.6181	149	62	6	17916	BDNF,DRD2,GSK3B,DRD4,DLG4,GRM5
													GO:BP	regulation of kinase activity	GO:0043549	0.0243124	1.61417	920	62	13	17916	BDNF,HTR2A,TNF,DRD2,NTRK2,IL1B,DRD4,DTNBP1,VEGFA,DLG4,GRM5,FGFR1,DLG3
													GO:BP	cell morphogenesis	GO:0000902	0.0248761	1.60422	1068	62	14	17916	BDNF,CREB1,DISC1,DRD2,NTRK2,GSK3B,DTNBP1,VEGFA,S100B,GDNF,DLG4,PDLIM5,ARTN,CUX1
													GO:BP	negative regulation of calcium ion transmembrane transporter activity	GO:1901020	0.0253567	1.59591	42	62	4	17916	CRHR1,DRD2,DRD3,DRD4
													GO:BP	endocrine process	GO:0050886	0.0254448	1.5944	88	62	5	17916	CRH,CRHR1,IL1B,DRD3,FGFR1
													GO:BP	cellular localization	GO:0051641	0.0255722	1.59223	3497	62	27	17916	SLC6A4,BDNF,HTR2A,CRH,DISC1,SLC6A2,HTR2C,CACNA1C,TNF,DRD2,PCLO,HTR1B,GSK3B,IL1B,DRD3,DRD4,GAD1,DTNBP1,VEGFA,GDNF,TH,DLG4,CNR1,HSPA1B,HSPA1A,HP,DLG3
													GO:BP	cell junction assembly	GO:0034329	0.0259809	1.58535	421	62	9	17916	BDNF,TNF,DRD2,PCLO,NTRK2,IL1B,VEGFA,PDLIM5,OXT
													GO:BP	negative regulation of multicellular organismal process	GO:0051241	0.0263884	1.57859	1387	62	16	17916	SLC6A4,BDNF,COMT,CRH,TPH1,TNF,DRD2,IL6,GSK3B,IL1B,DRD3,S100B,FGFR1,OXT,FKBP4,DCANP1
													GO:BP	regulation of synapse organization	GO:0050807	0.0264651	1.57733	229	62	7	17916	BDNF,DISC1,TNF,DRD2,NTRK2,PDLIM5,OXT
													GO:BP	positive regulation of renal sodium excretion	GO:0035815	0.0268851	1.57049	14	62	3	17916	DRD2,DRD3,OXT
													GO:BP	negative regulation of catecholamine secretion	GO:0033604	0.0268851	1.57049	14	62	3	17916	CRH,DRD2,CNR1
													GO:BP	positive regulation of phospholipase C activity	GO:0010863	0.0278851	1.55463	43	62	4	17916	BDNF,HTR2A,NTRK2,FGFR1
													GO:BP	regulation of voltage-gated calcium channel activity	GO:1901385	0.0278851	1.55463	43	62	4	17916	CRHR1,DRD2,DRD3,DRD4
													GO:BP	acid secretion	GO:0046717	0.0278851	1.55463	43	62	4	17916	DRD2,HTR1B,DRD3,OXT
													GO:BP	cell death	GO:0008219	0.0281047	1.55122	2283	62	21	17916	BDNF,HTR2A,NR3C1,CREB1,CRH,TNF,DRD2,NTRK2,IL6,GSK3B,IL1B,DRD3,VEGFA,S100B,GDNF,CNR1,HSPA1B,HSPA1A,HP,FGFR1,DBH
													GO:BP	regulation of protein tyrosine kinase activity	GO:0061097	0.0283943	1.54677	90	62	5	17916	BDNF,NTRK2,DLG4,GRM5,DLG3
													GO:BP	negative regulation of apoptotic signaling pathway	GO:2001234	0.0304338	1.51664	234	62	7	17916	BDNF,TNF,GSK3B,IL1B,GDNF,HSPA1B,HSPA1A
													GO:BP	negative regulation of nervous system development	GO:0051961	0.030509	1.51557	326	62	8	17916	SLC6A4,BDNF,TNF,IL6,GSK3B,IL1B,DRD3,FKBP4
													GO:BP	phenol-containing compound biosynthetic process	GO:0046189	0.0305944	1.51436	44	62	4	17916	TPH2,TPH1,TH,DBH
													GO:BP	regulation of epithelial cell differentiation	GO:0030856	0.0324452	1.48885	157	62	6	17916	CLOCK,TNF,GSK3B,IL1B,VEGFA,GDNF
													GO:BP	fat cell differentiation	GO:0045444	0.0330429	1.48092	237	62	7	17916	HTR2A,CREB1,TPH1,HTR2C,TNF,IL6,GNB3
													GO:BP	regulation of neural precursor cell proliferation	GO:2000177	0.0333114	1.47741	93	62	5	17916	SLC6A4,BDNF,DISC1,DRD2,VEGFA
													GO:BP	regulation of phospholipase C activity	GO:1900274	0.0334925	1.47505	45	62	4	17916	BDNF,HTR2A,NTRK2,FGFR1
													GO:BP	regulation of endocrine process	GO:0044060	0.0334925	1.47505	45	62	4	17916	CRH,CRHR1,IL1B,FGFR1
													GO:BP	regulation of establishment of endothelial barrier	GO:1903140	0.0335235	1.47465	15	62	3	17916	TNF,IL1B,VEGFA
													GO:BP	regulation of endothelial cell development	GO:1901550	0.0335235	1.47465	15	62	3	17916	TNF,IL1B,VEGFA
													GO:BP	regulation of chemokine biosynthetic process	GO:0045073	0.0335235	1.47465	15	62	3	17916	TNF,IL6,IL1B
													GO:BP	regulation of synapse structure or activity	GO:0050803	0.0358343	1.4457	240	62	7	17916	BDNF,DISC1,TNF,DRD2,NTRK2,PDLIM5,OXT
													GO:BP	positive regulation of MAPK cascade	GO:0043410	0.0375623	1.42525	557	62	10	17916	HTR2A,HTR2C,TNF,DRD2,NTRK2,IL6,IL1B,DRD4,VEGFA,FGFR1
													GO:BP	positive regulation of protein modification process	GO:0031401	0.0378689	1.42172	1265	62	15	17916	BDNF,HTR2A,CRH,HTR2C,TNF,DRD2,NTRK2,IL6,IL1B,DRD4,VEGFA,DLG4,GRM5,FGFR1,DLG3
													GO:BP	regulation of peptide transport	GO:0090087	0.0387236	1.41202	819	62	12	17916	CRH,HTR2C,CLOCK,CACNA1C,TNF,DRD2,IL6,GSK3B,IL1B,DRD3,DRD4,CNR1
													GO:BP	positive regulation of cytosolic calcium ion concentration	GO:0007204	0.0387333	1.41192	337	62	8	17916	HTR2A,HTR2C,CACNA1C,DRD2,DRD3,DLG4,CNR1,OXT
													GO:BP	regulation of regulated secretory pathway	GO:1903305	0.0401291	1.39654	163	62	6	17916	HTR2A,DRD2,HTR1B,GSK3B,DTNBP1,CNR1
													GO:BP	regulation of membrane potential	GO:0042391	0.0410227	1.38698	446	62	9	17916	BDNF,CACNA1C,DRD2,NTRK2,GSK3B,DRD4,DLG4,CNR1,GRM5
													GO:BP	chemokine metabolic process	GO:0050755	0.0411579	1.38555	16	62	3	17916	TNF,IL6,IL1B
													GO:BP	chemokine biosynthetic process	GO:0042033	0.0411579	1.38555	16	62	3	17916	TNF,IL6,IL1B
													GO:BP	fatty acid transport	GO:0015908	0.0429554	1.36698	98	62	5	17916	DRD2,IL1B,DRD3,DRD4,OXT
													GO:BP	regulation of lipid localization	GO:1905952	0.0429937	1.36659	165	62	6	17916	CRH,CRHR1,TNF,IL6,IL1B,OXT
													GO:BP	synaptic transmission, GABAergic	GO:0051932	0.0434013	1.3625	48	62	4	17916	BDNF,DRD2,HTR1B,CNR1
													GO:BP	regulation of acute inflammatory response	GO:0002673	0.0434013	1.3625	48	62	4	17916	TNF,IL6,IL1B,CNR1
													GO:BP	gland development	GO:0048732	0.0440112	1.35644	450	62	9	17916	CREB1,CRH,TPH1,TNF,DRD2,VEGFA,DEAF1,FGFR1,FKBP4
													GO:BP	regulation of plasma membrane bounded cell projection organization	GO:0120035	0.0450621	1.34619	696	62	11	17916	BDNF,DISC1,NTRK2,GSK3B,VEGFA,DLG4,PDLIM5,CNR1,CUX1,FGFR1,FKBP4
													GO:BP	regulation of growth	GO:0040008	0.0450621	1.34619	696	62	11	17916	SLC6A4,BDNF,CREB1,DISC1,DRD2,GSK3B,DRD3,VEGFA,HSPA1B,HSPA1A,FGFR1
													GO:BP	peptidyl-amino acid modification	GO:0018193	0.0455503	1.34151	1285	62	15	17916	BDNF,HTR2A,FKBP5,CLOCK,TNF,NTRK2,IL6,GSK3B,IL1B,VEGFA,DLG4,GRM5,FGFR1,DLG3,FKBP4
													GO:BP	negative regulation of calcium ion transmembrane transport	GO:1903170	0.0471372	1.32664	49	62	4	17916	CRHR1,DRD2,DRD3,DRD4
													GO:BP	circadian behavior	GO:0048512	0.0471372	1.32664	49	62	4	17916	CRH,DRD2,DRD3,TH
													GO:BP	endocrine hormone secretion	GO:0060986	0.0471372	1.32664	49	62	4	17916	CRH,CRHR1,IL1B,FGFR1
													GO:BP	glutamate receptor signaling pathway	GO:0007215	0.0473699	1.3245	100	62	5	17916	CRH,GRM7,DLG4,GRM5,DLG3
													GO:BP	dendrite development	GO:0016358	0.0477932	1.32063	251	62	7	17916	BDNF,DISC1,GSK3B,DTNBP1,DLG4,PDLIM5,CUX1
													GO:BP	positive regulation of macromolecule metabolic process	GO:0010604	0.0492104	1.30794	3620	62	27	17916	SLC6A4,BDNF,HTR2A,NR3C1,CREB1,CRH,DISC1,HTR2C,CLOCK,TNF,DRD2,NTRK2,IL6,GSK3B,IL1B,DRD3,DRD4,DTNBP1,VEGFA,DEAF1,GDNF,DLG4,GRM5,HSPA1B,HSPA1A,FGFR1,DLG3
													GO:BP	heat generation	GO:0031649	0.0498542	1.3023	17	62	3	17916	TNF,IL1B,CNR1
													GO:BP	indolalkylamine metabolic process	GO:0006586	0.0498542	1.3023	17	62	3	17916	TPH2,TPH1,TDO2
													GO:CC	synapse	GO:0045202	3.79e-17	16.4219	1356	62	31	18856	SLC6A4,BDNF,HTR1A,HTR2A,COMT,CRH,DISC1,SLC6A2,HTR2C,CACNA1C,DRD2,PCLO,HTR1B,MTHFR,NTRK2,GSK3B,NPY,DRD3,GRM7,DRD4,GAD1,DTNBP1,TH,DLG4,PDLIM5,PDYN,CNR1,GRM5,DLG3,OXT,DBH
													GO:CC	neuron projection	GO:0043005	6.3e-17	16.2009	1380	62	31	18856	SLC6A4,BDNF,HTR1A,HTR2A,COMT,CREB1,TPH2,CRH,DISC1,TPH1,SLC6A2,HTR2C,CACNA1C,CRHR1,DRD2,HTR1B,NTRK2,GNB3,GSK3B,GRM7,DRD4,GAD1,DTNBP1,TH,DLG4,PDYN,CNR1,GRM5,DLG3,OXT,FKBP4
													GO:CC	cell junction	GO:0030054	1.24e-14	13.9075	2099	62	34	18856	SLC6A4,BDNF,HTR1A,HTR2A,COMT,CRH,DISC1,SLC6A2,HTR2C,CACNA1C,DRD2,PCLO,HTR1B,MTHFR,NTRK2,GSK3B,NPY,DRD3,GRM7,DRD4,GAD1,DTNBP1,VEGFA,TH,DLG4,PDLIM5,PDYN,CNR1,GRM5,HSPA1B,HSPA1A,DLG3,OXT,DBH
													GO:CC	cell projection	GO:0042995	2.39e-14	13.622	2305	62	35	18856	SLC6A4,BDNF,HTR1A,HTR2A,COMT,CREB1,TPH2,CRH,DISC1,TPH1,SLC6A2,HTR2C,CACNA1C,CRHR1,DRD2,PCLO,HTR1B,NTRK2,GNB3,GSK3B,DRD3,GRM7,DRD4,GAD1,DTNBP1,S100B,TH,DLG4,PDLIM5,PDYN,CNR1,GRM5,DLG3,OXT,FKBP4
													GO:CC	presynapse	GO:0098793	1.11e-12	11.953	535	62	19	18856	SLC6A4,BDNF,HTR2A,DISC1,SLC6A2,DRD2,PCLO,HTR1B,NTRK2,DRD3,GRM7,GAD1,DTNBP1,TH,DLG4,PDLIM5,PDYN,CNR1,OXT
													GO:CC	axon	GO:0030424	2.99e-12	11.524	653	62	20	18856	BDNF,HTR2A,COMT,CREB1,CRH,DISC1,DRD2,HTR1B,NTRK2,GSK3B,GRM7,GAD1,DTNBP1,TH,DLG4,PDYN,CNR1,DLG3,OXT,FKBP4
													GO:CC	somatodendritic compartment	GO:0036477	4.55e-12	11.3423	865	62	22	18856	BDNF,HTR1A,HTR2A,COMT,CRH,SLC6A2,HTR2C,CACNA1C,DRD2,HTR1B,NTRK2,GNB3,GSK3B,GRM7,DRD4,DTNBP1,S100B,TH,DLG4,PDYN,DLG3,FKBP4
													GO:CC	plasma membrane bounded cell projection	GO:0120025	5.04e-12	11.2971	2217	62	32	18856	SLC6A4,BDNF,HTR1A,HTR2A,COMT,CREB1,TPH2,CRH,DISC1,TPH1,SLC6A2,HTR2C,CACNA1C,CRHR1,DRD2,HTR1B,NTRK2,GNB3,GSK3B,GRM7,DRD4,GAD1,DTNBP1,S100B,TH,DLG4,PDYN,CNR1,GRM5,DLG3,OXT,FKBP4
													GO:CC	dendrite	GO:0030425	2.32e-10	9.63378	624	62	18	18856	BDNF,HTR1A,HTR2A,COMT,HTR2C,CACNA1C,DRD2,HTR1B,NTRK2,GNB3,GSK3B,GRM7,DRD4,DTNBP1,TH,DLG4,PDYN,DLG3
													GO:CC	dendritic tree	GO:0097447	2.45e-10	9.61039	626	62	18	18856	BDNF,HTR1A,HTR2A,COMT,HTR2C,CACNA1C,DRD2,HTR1B,NTRK2,GNB3,GSK3B,GRM7,DRD4,DTNBP1,TH,DLG4,PDYN,DLG3
													GO:CC	postsynapse	GO:0098794	3.75e-10	9.42622	642	62	18	18856	SLC6A4,BDNF,HTR2A,COMT,DISC1,CACNA1C,DRD2,PCLO,NTRK2,GSK3B,DRD3,GRM7,DRD4,DTNBP1,DLG4,PDLIM5,GRM5,DLG3
													GO:CC	distal axon	GO:0150034	1e-07	6.99889	313	62	12	18856	DISC1,DRD2,HTR1B,NTRK2,GAD1,DTNBP1,TH,PDYN,CNR1,DLG3,OXT,FKBP4
													GO:CC	synaptic membrane	GO:0097060	1.01e-07	6.99597	392	62	13	18856	SLC6A4,HTR2A,COMT,SLC6A2,CACNA1C,DRD2,HTR1B,DRD3,GRM7,DTNBP1,DLG4,CNR1,GRM5
													GO:CC	asymmetric synapse	GO:0032279	3.46e-07	6.46061	349	62	12	18856	DISC1,CACNA1C,DRD2,PCLO,NTRK2,DRD3,GRM7,DTNBP1,DLG4,PDLIM5,GRM5,DLG3
													GO:CC	neuron to neuron synapse	GO:0098984	7.12e-07	6.14759	372	62	12	18856	DISC1,CACNA1C,DRD2,PCLO,NTRK2,DRD3,GRM7,DTNBP1,DLG4,PDLIM5,GRM5,DLG3
													GO:CC	postsynaptic density	GO:0014069	3.75e-06	5.42578	343	62	11	18856	DISC1,CACNA1C,DRD2,PCLO,NTRK2,DRD3,DTNBP1,DLG4,PDLIM5,GRM5,DLG3
													GO:CC	postsynaptic specialization	GO:0099572	7.94e-06	5.10006	369	62	11	18856	DISC1,CACNA1C,DRD2,PCLO,NTRK2,DRD3,DTNBP1,DLG4,PDLIM5,GRM5,DLG3
													GO:CC	postsynaptic membrane	GO:0045211	8.12e-06	5.09068	286	62	10	18856	SLC6A4,HTR2A,COMT,CACNA1C,DRD2,DRD3,GRM7,DTNBP1,DLG4,GRM5
													GO:CC	neuron projection terminus	GO:0044306	8.59e-06	5.06614	150	62	8	18856	DRD2,HTR1B,NTRK2,GAD1,TH,DLG4,PDYN,OXT
													GO:CC	cell body	GO:0044297	1.58e-05	4.80137	598	62	13	18856	HTR2A,COMT,CRH,DISC1,SLC6A2,CACNA1C,DRD2,GNB3,S100B,TH,PDYN,DLG3,FKBP4
													GO:CC	integral component of plasma membrane	GO:0005887	3.16e-05	4.49995	1619	62	20	18856	SLC6A4,HTR1A,HTR2A,SLC6A2,HTR2C,CACNA1C,CRHR1,TNF,DRD2,HTR1B,NTRK2,IL6,DRD3,GRM7,DRD4,DLG4,CNR1,GRM5,FGFR1,DLG3
													GO:CC	axon terminus	GO:0043679	6.54e-05	4.1846	131	62	7	18856	DRD2,HTR1B,NTRK2,GAD1,TH,PDYN,OXT
													GO:CC	intrinsic component of plasma membrane	GO:0031226	6.75e-05	4.17072	1696	62	20	18856	SLC6A4,HTR1A,HTR2A,SLC6A2,HTR2C,CACNA1C,CRHR1,TNF,DRD2,HTR1B,NTRK2,IL6,DRD3,GRM7,DRD4,DLG4,CNR1,GRM5,FGFR1,DLG3
													GO:CC	secretory vesicle	GO:0099503	0.000188971	3.7236	1012	62	15	18856	BDNF,DISC1,DRD2,NPY,IL1B,DRD3,DTNBP1,VEGFA,TH,DLG4,HSPA1B,HSPA1A,HP,OXT,DBH
													GO:CC	cytoplasm	GO:0005737	0.00061677	3.20988	11653	62	55	18856	SLC6A4,BDNF,HTR2A,COMT,NR3C1,MAOA,CREB1,TPH2,CRH,DISC1,TPH1,TDO2,FKBP5,CLOCK,CACNA1C,CRHR1,CYP2D6,TNF,DRD2,PCLO,HTR1B,MTHFR,NTRK2,IL6,GNB3,GSK3B,NPY,IL1B,DRD3,GRM7,GAD1,DAOA,DTNBP1,VEGFA,DEAF1,CYP2C19,S100B,GDNF,CYP2C9,TH,DLG4,PDLIM5,NR3C2,CNR1,GRM5,CUX1,HSPA1B,HSPA1A,HP,FGFR1,DLG3,OXT,DBH,FKBP4,DCANP1
													GO:CC	glutamatergic synapse	GO:0098978	0.000745746	3.12741	363	62	9	18856	HTR2A,DRD2,GSK3B,DRD3,DRD4,DTNBP1,DLG4,CNR1,DLG3
													GO:CC	cytoplasmic vesicle	GO:0031410	0.000939563	3.02707	2385	62	22	18856	SLC6A4,BDNF,HTR2A,DISC1,CRHR1,TNF,DRD2,NTRK2,NPY,IL1B,DRD3,GAD1,DTNBP1,VEGFA,TH,DLG4,HSPA1B,HSPA1A,HP,FGFR1,OXT,DBH
													GO:CC	intracellular vesicle	GO:0097708	0.000959447	3.01798	2388	62	22	18856	SLC6A4,BDNF,HTR2A,DISC1,CRHR1,TNF,DRD2,NTRK2,NPY,IL1B,DRD3,GAD1,DTNBP1,VEGFA,TH,DLG4,HSPA1B,HSPA1A,HP,FGFR1,OXT,DBH
													GO:CC	integral component of presynaptic membrane	GO:0099056	0.00129549	2.88757	75	62	5	18856	SLC6A4,HTR2A,DRD2,HTR1B,CNR1
													GO:CC	synaptic vesicle	GO:0008021	0.00159485	2.79728	211	62	7	18856	BDNF,DISC1,DRD2,DRD3,DTNBP1,TH,DLG4
													GO:CC	plasma membrane region	GO:0098590	0.00174583	2.758	1211	62	15	18856	SLC6A4,HTR2A,COMT,SLC6A2,ABCB1,CACNA1C,DRD2,HTR1B,DRD3,GRM7,DTNBP1,DLG4,CNR1,GRM5,DLG3
													GO:CC	neuronal cell body	GO:0043025	0.00210278	2.67721	526	62	10	18856	HTR2A,CRH,SLC6A2,CACNA1C,DRD2,S100B,TH,PDYN,DLG3,FKBP4
													GO:CC	intrinsic component of presynaptic membrane	GO:0098889	0.00226534	2.64487	84	62	5	18856	SLC6A4,HTR2A,DRD2,HTR1B,CNR1
													GO:CC	exocytic vesicle	GO:0070382	0.0025719	2.58975	227	62	7	18856	BDNF,DISC1,DRD2,DRD3,DTNBP1,TH,DLG4
													GO:CC	serotonergic synapse	GO:0099154	0.00292243	2.53426	2	62	2	18856	SLC6A4,HTR1B
													GO:CC	presynaptic membrane	GO:0042734	0.00360799	2.44273	158	62	6	18856	SLC6A4,HTR2A,SLC6A2,DRD2,HTR1B,CNR1
													GO:CC	integral component of synaptic membrane	GO:0099699	0.00387578	2.41164	160	62	6	18856	SLC6A4,HTR2A,DRD2,HTR1B,DRD3,CNR1
													GO:CC	vesicle	GO:0031982	0.00581249	2.23564	4006	62	28	18856	SLC6A4,BDNF,HTR2A,COMT,DISC1,FKBP5,ABCB1,CRHR1,TNF,DRD2,PCLO,NTRK2,GNB3,NPY,IL1B,DRD3,GAD1,DTNBP1,VEGFA,TH,DLG4,HSPA1B,HSPA1A,HP,FGFR1,OXT,DBH,FKBP4
													GO:CC	intrinsic component of synaptic membrane	GO:0099240	0.00603492	2.21933	173	62	6	18856	SLC6A4,HTR2A,DRD2,HTR1B,DRD3,CNR1
													GO:CC	transport vesicle	GO:0030133	0.0163403	1.78674	413	62	8	18856	BDNF,DISC1,DRD2,DRD3,DTNBP1,TH,DLG4,DBH
													GO:CC	obsolete cell	GO:0005623	0.0178149	1.74922	1132	62	13	18856	HTR2A,SLC6A2,HTR2C,CACNA1C,DRD2,IL6,GNB3,NPY,DRD3,DRD4,TH,DLG4,OXT
													GO:MF	drug binding	GO:0008144	3.9e-13	12.4088	102	62	12	18134	SLC6A4,HTR2A,FKBP5,HTR2C,CYP2D6,DRD2,HTR1B,DRD3,DRD4,CYP2C9,CNR1,FKBP4
													GO:MF	serotonin binding	GO:0051378	4.36e-08	7.36048	10	62	5	18134	SLC6A4,HTR1A,HTR2A,HTR2C,HTR1B
													GO:MF	amine binding	GO:0043176	4.36e-08	7.36048	10	62	5	18134	SLC6A4,HTR1A,HTR2A,HTR2C,HTR1B
													GO:MF	G protein-coupled amine receptor activity	GO:0008227	5.71e-07	6.24323	60	62	7	18134	HTR1A,HTR2A,HTR2C,DRD2,HTR1B,DRD3,DRD4
													GO:MF	neurotransmitter receptor activity	GO:0030594	1.74e-06	5.76056	111	62	8	18134	HTR1A,HTR2A,HTR2C,DRD2,HTR1B,DRD3,DRD4,GRM5
													GO:MF	signaling receptor binding	GO:0005102	2.37e-05	4.62532	1643	62	21	18134	BDNF,HTR1A,CRH,TNF,DRD2,IL6,NPY,IL1B,DRD3,VEGFA,S100B,GDNF,DLG4,PDYN,ARTN,HSPA1B,HSPA1A,FGFR1,DLG3,OXT,FKBP4
													GO:MF	monooxygenase activity	GO:0004497	2.99e-05	4.52484	105	62	7	18134	TPH2,TPH1,CYP2D6,CYP2C19,CYP2C9,TH,DBH
													GO:MF	G protein-coupled serotonin receptor activity	GO:0004993	3.29e-05	4.48293	32	62	5	18134	HTR1A,HTR2A,HTR2C,HTR1B,DRD4
													GO:MF	serotonin receptor activity	GO:0099589	3.29e-05	4.48293	32	62	5	18134	HTR1A,HTR2A,HTR2C,HTR1B,DRD4
													GO:MF	dopamine binding	GO:0035240	3.83e-05	4.41692	13	62	4	18134	DRD2,DRD3,DRD4,TH
													GO:MF	catecholamine binding	GO:1901338	0.000254848	3.59372	20	62	4	18134	DRD2,DRD3,DRD4,TH
													GO:MF	receptor ligand activity	GO:0048018	0.000311936	3.50593	488	62	11	18134	BDNF,CRH,TNF,IL6,NPY,IL1B,VEGFA,GDNF,PDYN,ARTN,OXT
													GO:MF	signaling receptor activator activity	GO:0030546	0.000351735	3.45378	494	62	11	18134	BDNF,CRH,TNF,IL6,NPY,IL1B,VEGFA,GDNF,PDYN,ARTN,OXT
													GO:MF	oxidoreductase activity, acting on paired donors, with incorporation or reduction of molecular oxygen, reduced pteridine as one donor, and incorporation of one atom of oxygen	GO:0016714	0.000583686	3.23382	7	62	3	18134	TPH2,TPH1,TH
													GO:MF	oxidoreductase activity, acting on paired donors, with incorporation or reduction of molecular oxygen	GO:0016705	0.000623638	3.20507	164	62	7	18134	TPH2,TPH1,CYP2D6,CYP2C19,CYP2C9,TH,DBH
													GO:MF	receptor regulator activity	GO:0030545	0.000779871	3.10798	536	62	11	18134	BDNF,CRH,TNF,IL6,NPY,IL1B,VEGFA,GDNF,PDYN,ARTN,OXT
													GO:MF	dopamine neurotransmitter receptor activity, coupled via Gi/Go	GO:0001591	0.000931619	3.03076	8	62	3	18134	DRD2,DRD3,DRD4
													GO:MF	heat shock protein binding	GO:0031072	0.00156196	2.80633	121	62	6	18134	NR3C1,CREB1,FKBP5,HSPA1B,HSPA1A,FKBP4
													GO:MF	dopamine neurotransmitter receptor activity	GO:0004952	0.0019866	2.70189	10	62	3	18134	DRD2,DRD3,DRD4
													GO:MF	G protein-coupled receptor binding	GO:0001664	0.00254701	2.59397	287	62	8	18134	CRH,NPY,DRD3,DLG4,PDYN,HSPA1B,HSPA1A,OXT
													GO:MF	tryptophan 5-monooxygenase activity	GO:0004510	0.0050892	2.29335	2	62	2	18134	TPH2,TPH1
													GO:MF	(S)-limonene 6-monooxygenase activity	GO:0018675	0.0050892	2.29335	2	62	2	18134	CYP2C19,CYP2C9
													GO:MF	1-(4-iodo-2,5-dimethoxyphenyl)propan-2-amine binding	GO:0071886	0.0050892	2.29335	2	62	2	18134	HTR2A,HTR2C
													GO:MF	(S)-limonene 7-monooxygenase activity	GO:0018676	0.0050892	2.29335	2	62	2	18134	CYP2C19,CYP2C9
													GO:MF	(R)-limonene 6-monooxygenase activity	GO:0052741	0.0050892	2.29335	2	62	2	18134	CYP2C19,CYP2C9
													GO:MF	limonene monooxygenase activity	GO:0019113	0.0050892	2.29335	2	62	2	18134	CYP2C19,CYP2C9
													GO:MF	iron ion binding	GO:0005506	0.00672773	2.17213	156	62	6	18134	TPH2,TPH1,CYP2D6,CYP2C19,CYP2C9,TH
													GO:MF	G protein-coupled receptor activity	GO:0004930	0.00992462	2.00329	838	62	12	18134	HTR1A,HTR2A,HTR2C,CRHR1,DRD2,HTR1B,NPY,DRD3,GRM7,DRD4,CNR1,GRM5
													GO:MF	molecular transducer activity	GO:0060089	0.0100645	1.99721	1462	62	16	18134	HTR1A,HTR2A,NR3C1,HTR2C,CRHR1,DRD2,HTR1B,NTRK2,NPY,DRD3,GRM7,DRD4,NR3C2,CNR1,GRM5,FGFR1
													GO:MF	signaling receptor activity	GO:0038023	0.0100645	1.99721	1462	62	16	18134	HTR1A,HTR2A,NR3C1,HTR2C,CRHR1,DRD2,HTR1B,NTRK2,NPY,DRD3,GRM7,DRD4,NR3C2,CNR1,GRM5,FGFR1
													GO:MF	amino acid binding	GO:0016597	0.0263551	1.57913	62	62	4	18134	TDO2,GRM7,GAD1,TH
													GO:MF	transmembrane signaling receptor activity	GO:0004888	0.0273731	1.56268	1245	62	14	18134	HTR1A,HTR2A,HTR2C,CRHR1,DRD2,HTR1B,NTRK2,NPY,DRD3,GRM7,DRD4,CNR1,GRM5,FGFR1
													GO:MF	receptor-receptor interaction	GO:0090722	0.0304007	1.51712	4	62	2	18134	HTR1A,FGFR1
													GO:MF	ionotropic glutamate receptor binding	GO:0035255	0.0413955	1.38305	26	62	3	18134	DRD2,DLG4,DLG3
													GO:MF	neuropeptide hormone activity	GO:0005184	0.0464566	1.33295	27	62	3	18134	CRH,NPY,OXT
													HP	Negativism	HP:0410291	1.72e-05	4.76499	11	37	5	4232	HTR2A,COMT,MTHFR,DRD3,DAOA
													HP	Social and occupational deterioration	HP:0007086	2.93e-05	4.53365	12	37	5	4232	HTR2A,COMT,MTHFR,DRD3,DAOA
													HP	Delusions	HP:0000746	0.0203643	1.69113	40	37	5	4232	HTR2A,COMT,MTHFR,DRD3,DAOA
													KEGG	Serotonergic synapse	KEGG:04726	1.17e-11	10.93	113	50	13	7747	SLC6A4,HTR1A,HTR2A,MAOA,TPH2,TPH1,HTR2C,CACNA1C,CYP2D6,HTR1B,GNB3,CYP2C19,CYP2C9
													KEGG	Dopaminergic synapse	KEGG:04728	3.81e-08	7.41928	132	50	11	7747	COMT,MAOA,CREB1,CLOCK,CACNA1C,DRD2,GNB3,GSK3B,DRD3,DRD4,TH
													KEGG	Neuroactive ligand-receptor interaction	KEGG:04080	1.26e-07	6.89859	338	50	15	7747	HTR1A,HTR2A,NR3C1,CRH,HTR2C,DRD2,HTR1B,NPY,DRD3,GRM7,DRD4,PDYN,CNR1,GRM5,OXT
													KEGG	Cocaine addiction	KEGG:05030	1.64e-06	5.7857	49	50	7	7747	BDNF,MAOA,CREB1,DRD2,TH,DLG4,PDYN
													KEGG	Alcoholism	KEGG:05034	1.82e-05	4.73959	187	50	10	7747	BDNF,MAOA,CREB1,CRH,DRD2,NTRK2,GNB3,NPY,TH,PDYN
													KEGG	Legionellosis	KEGG:05134	0.00230457	2.63741	57	50	5	7747	TNF,IL6,IL1B,HSPA1B,HSPA1A
													KEGG	Antifolate resistance	KEGG:01523	0.00329933	2.48157	31	50	4	7747	TNF,MTHFR,IL6,IL1B
													KEGG	cAMP signaling pathway	KEGG:04024	0.00487508	2.31202	216	50	8	7747	BDNF,HTR1A,CREB1,CACNA1C,DRD2,HTR1B,NPY,OXT
													KEGG	Amphetamine addiction	KEGG:05031	0.0058362	2.23387	69	50	5	7747	MAOA,CREB1,CACNA1C,TH,PDYN
													KEGG	Tyrosine metabolism	KEGG:00350	0.00603161	2.21957	36	50	4	7747	COMT,MAOA,TH,DBH
													KEGG	MAPK signaling pathway	KEGG:04010	0.00713013	2.1469	294	50	9	7747	BDNF,CACNA1C,TNF,NTRK2,IL1B,VEGFA,HSPA1B,HSPA1A,FGFR1
													KEGG	Tryptophan metabolism	KEGG:00380	0.0101263	1.99455	41	50	4	7747	MAOA,TPH2,TPH1,TDO2
													KEGG	Human cytomegalovirus infection	KEGG:05163	0.040275	1.39496	223	50	7	7747	CREB1,TNF,IL6,GNB3,GSK3B,IL1B,VEGFA
													KEGG	Folate biosynthesis	KEGG:00790	0.0460006	1.33724	26	50	3	7747	TPH2,TPH1,TH
													MIRNA	hsa-miR-22-3p	MIRNA:hsa-miR-22-3p	4.25e-05	4.37167	162	51	8	14714	BDNF,NR3C1,MAOA,FKBP5,HTR2C,MTHFR,NTRK2,HSPA1B
													MIRNA	hsa-miR-203a-3p	MIRNA:hsa-miR-203a-3p	0.043756	1.35896	304	51	7	14714	HTR2A,CREB1,CLOCK,TNF,IL6,GSK3B,VEGFA
													REAC	GPCR ligand binding	REAC:R-HSA-500792	4.29e-07	6.36744	458	57	16	10588	HTR1A,HTR2A,CRH,HTR2C,CRHR1,DRD2,HTR1B,GNB3,NPY,DRD3,GRM7,DRD4,PDYN,CNR1,GRM5,OXT
													REAC	Amine ligand-binding receptors	REAC:R-HSA-375280	6.87e-07	6.16302	42	57	7	10588	HTR1A,HTR2A,HTR2C,DRD2,HTR1B,DRD3,DRD4
													REAC	Serotonin receptors	REAC:R-HSA-390666	0.000119014	3.9244	12	57	4	10588	HTR1A,HTR2A,HTR2C,HTR1B
													REAC	HSP90 chaperone cycle for steroid hormone receptors (SHR)	REAC:R-HSA-3371497	0.000179493	3.74595	57	57	6	10588	NR3C1,FKBP5,NR3C2,HSPA1B,HSPA1A,FKBP4
													REAC	Class A/1 (Rhodopsin-like receptors)	REAC:R-HSA-373076	0.000351102	3.45457	327	57	11	10588	HTR1A,HTR2A,HTR2C,DRD2,HTR1B,NPY,DRD3,DRD4,PDYN,CNR1,OXT
													REAC	Dopamine receptors	REAC:R-HSA-390651	0.000482952	3.3161	5	57	3	10588	DRD2,DRD3,DRD4
													REAC	Metabolism of amine-derived hormones	REAC:R-HSA-209776	0.000718234	3.14373	18	57	4	10588	TPH2,TPH1,TH,DBH
													REAC	Signal Transduction	REAC:R-HSA-162582	0.00109506	2.96056	2713	57	31	10588	BDNF,HTR1A,HTR2A,NR3C1,CREB1,CRH,FKBP5,HTR2C,CRHR1,TNF,DRD2,HTR1B,NTRK2,IL6,GNB3,GSK3B,NPY,DRD3,GRM7,DRD4,VEGFA,S100B,GDNF,DLG4,PDYN,CNR1,ARTN,GRM5,DLG3,OXT,FKBP4
													REAC	MECP2 regulates transcription of neuronal ligands	REAC:R-HSA-9022702	0.00167743	2.77536	7	57	3	10588	BDNF,CREB1,CRH
													REAC	Transcriptional Regulation by MECP2	REAC:R-HSA-8986944	0.00498841	2.30204	59	57	5	10588	BDNF,CREB1,CRH,FKBP5,GAD1
													REAC	Neurotransmitter clearance	REAC:R-HSA-112311	0.00568547	2.24523	10	57	3	10588	SLC6A4,COMT,MAOA
													REAC	CYP2E1 reactions	REAC:R-HSA-211999	0.00778766	2.10859	11	57	3	10588	CYP2D6,CYP2C19,CYP2C9
													REAC	Enzymatic degradation of Dopamine by monoamine oxidase	REAC:R-HSA-379398	0.00936704	2.0284	2	57	2	10588	COMT,MAOA
													REAC	BDNF activates NTRK2 (TRKB) signaling	REAC:R-HSA-9024909	0.00936704	2.0284	2	57	2	10588	BDNF,NTRK2
													REAC	Neuronal System	REAC:R-HSA-112316	0.0150006	1.82389	399	57	10	10588	SLC6A4,COMT,MAOA,CREB1,GNB3,GAD1,DLG4,PDLIM5,GRM5,DLG3
													REAC	G alpha (i) signalling events	REAC:R-HSA-418594	0.0153219	1.81469	400	57	10	10588	HTR1A,CREB1,HTR1B,GNB3,NPY,DRD3,GRM7,DRD4,PDYN,CNR1
													REAC	Attenuation phase	REAC:R-HSA-3371568	0.0169839	1.76996	14	57	3	10588	HSPA1B,HSPA1A,FKBP4
													REAC	Transmission across Chemical Synapses	REAC:R-HSA-112315	0.0215626	1.6663	258	57	8	10588	SLC6A4,COMT,MAOA,CREB1,GNB3,GAD1,DLG4,DLG3
													REAC	Serotonin clearance from the synaptic cleft	REAC:R-HSA-380615	0.0280038	1.55278	3	57	2	10588	SLC6A4,MAOA
													REAC	Enzymatic degradation of dopamine by COMT	REAC:R-HSA-379397	0.0280038	1.55278	3	57	2	10588	COMT,MAOA
													REAC	Signaling by GPCR	REAC:R-HSA-372790	0.0300901	1.52158	1170	57	17	10588	HTR1A,HTR2A,CREB1,CRH,HTR2C,CRHR1,DRD2,HTR1B,GNB3,NPY,DRD3,GRM7,DRD4,PDYN,CNR1,GRM5,OXT
													WP	Sudden Infant Death Syndrome (SIDS) Susceptibility Pathways	WP:WP706	5.62e-14	13.2503	157	52	17	6954	SLC6A4,BDNF,HTR1A,HTR2A,NR3C1,MAOA,CREB1,TPH2,TPH1,TNF,NTRK2,IL6,GNB3,IL1B,VEGFA,DEAF1,TH
													WP	Monoamine Transport	WP:WP727	6.02e-09	8.22045	32	52	8	6954	SLC6A4,TPH2,SLC6A2,TDO2,TNF,IL1B,TH,DBH
													WP	Biogenic Amine Synthesis	WP:WP550	7.27e-08	7.13865	15	52	6	6954	COMT,MAOA,TPH1,GAD1,TH,DBH
													WP	Monoamine GPCRs	WP:WP58	3.73e-07	6.42849	33	52	7	6954	HTR1A,HTR2A,HTR2C,DRD2,HTR1B,DRD3,DRD4
													WP	Sleep regulation	WP:WP3591	1.07e-06	5.97041	38	52	7	6954	HTR2A,CRH,DRD2,IL6,DRD3,TH,OXT
													WP	Circadian rhythm related genes	WP:WP3594	2.16e-06	5.66641	201	52	12	6954	SLC6A4,CREB1,TPH2,CRH,TPH1,CLOCK,DRD2,IL6,GSK3B,DRD3,DRD4,TH
													WP	Serotonin Transporter Activity	WP:WP1455	0.000103856	3.98357	11	52	4	6954	SLC6A4,MAOA,TPH2,IL1B
													WP	Serotonin and anxiety-related events	WP:WP3944	0.000154924	3.80988	12	52	4	6954	HTR1A,HTR2A,CRH,HTR2C
													WP	Neurotransmitter Disorders	WP:WP4220	0.000184657	3.73363	4	52	3	6954	MAOA,TH,DBH
													WP	Serotonin and anxiety	WP:WP3947	0.00072456	3.13993	17	52	4	6954	HTR1A,HTR2A,CRH,HTR2C
													WP	Melatonin metabolism and effects	WP:WP3298	0.000822045	3.0851	37	52	5	6954	MAOA,CLOCK,CYP2D6,GSK3B,CYP2C19
													WP	Nicotine Activity on Dopaminergic Neurons	WP:WP1602	0.00178218	2.74905	21	52	4	6954	DRD2,DRD3,DRD4,TH
													WP	Transcription factor regulation in adipogenesis	WP:WP3599	0.00216621	2.6643	22	52	4	6954	NR3C1,CREB1,TNF,IL6
													WP	Fragile X Syndrome	WP:WP4549	0.00316267	2.49995	120	52	7	6954	BDNF,CREB1,NTRK2,GAD1,DLG4,CNR1,GRM5
													WP	Synaptic signaling pathways associated with autism spectrum disorder	WP:WP4539	0.00371309	2.43026	50	52	5	6954	BDNF,CACNA1C,NTRK2,GSK3B,DLG4
													WP	Nuclear Receptors Meta-Pathway	WP:WP2882	0.01133	1.94577	317	52	10	6954	SLC6A4,NR3C1,SLC6A2,FKBP5,ABCB1,TNF,IL1B,CYP2C19,CYP2C9,HSPA1A
													WP	BDNF-TrkB Signaling	WP:WP3676	0.0114032	1.94297	33	52	4	6954	BDNF,CREB1,NTRK2,DLG4
													WP	Dopamine metabolism	WP:WP2436	0.0125886	1.90002	13	52	3	6954	COMT,MAOA,TH
													WP	Photodynamic therapy-induced NF-kB survival signaling	WP:WP3617	0.0144309	1.84071	35	52	4	6954	TNF,IL6,IL1B,VEGFA
													WP	ERK Pathway in Huntington's Disease	WP:WP3853	0.0198166	1.70297	15	52	3	6954	BDNF,CREB1,NTRK2
													WP	COVID-19 AOP	WP:WP4891	0.0198166	1.70297	15	52	3	6954	TNF,IL6,IL1B
													WP	Vitamin D-sensitive calcium signaling in depression	WP:WP4698	0.0221742	1.65415	39	52	4	6954	TPH2,TPH1,CACNA1C,GRM5
													WP	Spinal Cord Injury	WP:WP2431	0.0242471	1.61534	116	52	6	6954	BDNF,TNF,IL6,IL1B,GDNF,PDYN
													WP	Common Pathways Underlying Drug Addiction	WP:WP2636	0.0296801	1.52754	42	52	4	6954	CREB1,DRD2,DRD4,GRM5
													WP	LTF danger signal response pathway	WP:WP4478	0.0413203	1.38384	19	52	3	6954	TNF,IL6,IL1B
													WP	NO/cGMP/PKG mediated Neuroprotection	WP:WP4008	0.0460102	1.33715	47	52	4	6954	CREB1,TNF,IL1B,DLG4
