# Supplementary material for: An integrative network analysis framework for identifying molecular functions in complex disorders examining major depressive disorder as a test case
Source: Sci Rep. 2021 May 6;11:9645. doi: 10.1038/s41598-021-89040-7 (PMC8102631; doi:10.1038/s41598-021-89040-7)
Supplement: Supplementary file 6 — Supplementary information 6. [file 41598_2021_89040_MOESM6_ESM.xlsx]

## Sheet: MDD_GWAS_GeneticVariants
	Suppl.Table_4a: List of genes associated with the 44 variants reported in a recent GWAS study in MDD subjects. Gene names were identified from the table 1 in this study report which were mentioned to have the SNP present either within the gene or those genes that are closer to the peak SNP. Gene names were reanalyzed for name mapping in the HGNC database using the multi-symbol checker tool.							Suppl.Table_4b:GO biological process association of the gene variants reported to be associated with the MDD phenotype. The enrichment analysis was performed using the CPDB database by inputting the 67 gene names which have associated HGNC ID mapping
	Input	Match type	Approved symbol	Approved name	HGNC ID	Location		p-value	q-value	term_goid	term_category	term_level	term_name	measured_members(measurements)	size	number_of_measured_members
	RERE	Approved symbol	RERE	arginine-glutamic acid dipeptide repeats	HGNC:9965	1p36.23		nan	nan	GO:0007010	b	4	cytoskeleton organization	4208->MEF2C(1,1); 5080->PAX6(1,1); 80323->CCDC68(1,1); 23224->SYNE2(1,1); 399687->MYO18A(1,1)	1328	5
	LINC01876	Approved symbol	LINC01876	long intergenic non-protein coding RNA 1876	HGNC:52695	2q24.1		nan	nan	GO:0007420	b	4	brain development	5080->PAX6(1,1); 473->RERE(1,1); 9355->LHX2(1,1); 23224->SYNE2(1,1); 4929->NR4A2(1,1)	726	5
	TOPAZ1	Approved symbol	TOPAZ1	testis and ovary specific PAZ domain containing 1	HGNC:24746	3p21.31		nan	nan	GO:2000026	b	4	regulation of multicellular organismal development	6660->SOX5(1,1); 54664->TMEM106B(1,1); 257194->NEGR1(1,1); 9355->LHX2(1,1); 6925->TCF4(1,1); 145581->LRFN5(1,1); 4208->MEF2C(1,1); 150356->CHADL(1,1); 6934->TCF7L2(1,1); 5080->PAX6(1,1); 9529->BAG5(1,1); 1630->DCC(1,1)	1963	12
	RSRC1	Approved symbol	RSRC1	arginine and serine rich coiled-coil 1	HGNC:24152	3q25.32		nan	nan	GO:0055085	b	4	transmembrane transport	4208->MEF2C(1,1); 729993->SHISA9(1,1); 50651->SLC45A1(1,1); 10463->SLC30A9(1,1)	1520	4
	SLC30A9	Approved symbol	SLC30A9	solute carrier family 30 member 9	HGNC:1329	4p13		nan	nan	GO:0120036	b	4	plasma membrane bounded cell projection organization	4929->NR4A2(1,1); 9355->LHX2(1,1); 54664->TMEM106B(1,1); 257194->NEGR1(1,1); 57451->TENM2(1,1); 4208->MEF2C(1,1); 5080->PAX6(1,1); 473->RERE(1,1); 23224->SYNE2(1,1); 9529->BAG5(1,1); 1630->DCC(1,1)	1511	11
	TENM2	Approved symbol	TENM2	teneurin transmembrane protein 2	HGNC:29943	5q34		nan	nan	GO:1901362	b	4	organic cyclic compound biosynthetic process	4929->NR4A2(1,1); 83746->L3MBTL2(1,1); 4291->MLF1(1,1); 6660->SOX5(1,1); 375337->TOPAZ1(1,1); 9355->LHX2(1,1); 6925->TCF4(1,1); 4208->MEF2C(1,1); 26610->ELP4(1,1); 57451->TENM2(1,1); 2100->ESR2(1,1); 6934->TCF7L2(1,1); 5080->PAX6(1,1); 473->RERE(1,1); 353274->ZNF445(1,1); 283571->PROX2(1,1); 10463->SLC30A9(1,1)	4434	17
	TMEM106B	Approved symbol	TMEM106B	transmembrane protein 106B	HGNC:22407	7p21.3		nan	nan	GO:0071310	b	4	cellular response to organic substance	4929->NR4A2(1,1); 6660->SOX5(1,1); 4208->MEF2C(1,1); 7444->VRK2(1,1); 5080->PAX6(1,1); 2100->ESR2(1,1)	2601	6
	ASTN2	Approved symbol	ASTN2	astrotactin 2	HGNC:17021	9q33.1		nan	nan	GO:0034654	b	4	nucleobase-containing compound biosynthetic process	4929->NR4A2(1,1); 83746->L3MBTL2(1,1); 4291->MLF1(1,1); 6660->SOX5(1,1); 375337->TOPAZ1(1,1); 9355->LHX2(1,1); 6925->TCF4(1,1); 4208->MEF2C(1,1); 26610->ELP4(1,1); 57451->TENM2(1,1); 2100->ESR2(1,1); 6934->TCF7L2(1,1); 5080->PAX6(1,1); 473->RERE(1,1); 353274->ZNF445(1,1); 283571->PROX2(1,1); 10463->SLC30A9(1,1)	4222	17
	DENND1A	Approved symbol	DENND1A	DENN domain containing 1A	HGNC:29324	9q33.3		nan	nan	GO:0009059	b	4	macromolecule biosynthetic process	4929->NR4A2(1,1); 83746->L3MBTL2(1,1); 4291->MLF1(1,1); 6660->SOX5(1,1); 375337->TOPAZ1(1,1); 9355->LHX2(1,1); 6925->TCF4(1,1); 4208->MEF2C(1,1); 26610->ELP4(1,1); 57451->TENM2(1,1); 2100->ESR2(1,1); 6934->TCF7L2(1,1); 5080->PAX6(1,1); 473->RERE(1,1); 353274->ZNF445(1,1); 283571->PROX2(1,1); 10463->SLC30A9(1,1)	5010	17
	SORCS3	Approved symbol	SORCS3	sortilin related VPS10 domain containing receptor 3	HGNC:16699	10q25.1		nan	nan	GO:0043412	b	4	macromolecule modification	1411->CRYBA1(1,1); 9933->PUM3(1,1); 83694->RPS6KL1(1,1); 1743->DLST(1,1); 4208->MEF2C(1,1); 55313->CPPED1(1,1); 26610->ELP4(1,1); 7444->VRK2(1,1); 51319->RSRC1(1,1); 5080->PAX6(1,1); 9529->BAG5(1,1); 26235->FBXL4(1,1)	4303	12
	DKFZp686K1684	Unmatched						nan	nan	GO:0009893	b	4	positive regulation of metabolic process	4929->NR4A2(1,1); 6660->SOX5(1,1); 9355->LHX2(1,1); 6925->TCF4(1,1); 84334->APOPT1(1,1); 4208->MEF2C(1,1); 283571->PROX2(1,1); 2100->ESR2(1,1); 6934->TCF7L2(1,1); 5080->PAX6(1,1); 473->RERE(1,1); 10463->SLC30A9(1,1)	3537	12
	PAUPAR	Approved symbol	PAUPAR	PAX6 upstream antisense RNA	HGNC:49670	11p13		nan	nan	GO:0051093	b	4	negative regulation of developmental process	5080->PAX6(1,1); 9529->BAG5(1,1); 9355->LHX2(1,1); 150356->CHADL(1,1); 1630->DCC(1,1)	936	5
	SOX5	Approved symbol	SOX5	SRY-box 5	HGNC:11201	12p12.1		nan	nan	GO:0007399	b	4	nervous system development	4929->NR4A2(1,1); 9355->LHX2(1,1); 6660->SOX5(1,1); 54664->TMEM106B(1,1); 257194->NEGR1(1,1); 57451->TENM2(1,1); 6925->TCF4(1,1); 145581->LRFN5(1,1); 4208->MEF2C(1,1); 5080->PAX6(1,1); 473->RERE(1,1); 23224->SYNE2(1,1); 9529->BAG5(1,1); 54715->RBFOX1(1,1); 1630->DCC(1,1)	2335	15
	ENOX1	Approved symbol	ENOX1	ecto-NOX disulfide-thiol exchanger 1	HGNC:25474	13q14.11		nan	nan	GO:0051240	b	4	positive regulation of multicellular organismal process	6660->SOX5(1,1); 54664->TMEM106B(1,1); 257194->NEGR1(1,1); 6925->TCF4(1,1); 4208->MEF2C(1,1); 6934->TCF7L2(1,1); 5080->PAX6(1,1)	1689	7
	OLFM4	Approved symbol	OLFM4	olfactomedin 4	HGNC:17190	13q14.3		nan	nan	GO:0009889	b	4	regulation of biosynthetic process	4929->NR4A2(1,1); 83746->L3MBTL2(1,1); 4291->MLF1(1,1); 6660->SOX5(1,1); 9355->LHX2(1,1); 6925->TCF4(1,1); 4208->MEF2C(1,1); 26610->ELP4(1,1); 57451->TENM2(1,1); 2100->ESR2(1,1); 6934->TCF7L2(1,1); 5080->PAX6(1,1); 473->RERE(1,1); 353274->ZNF445(1,1); 283571->PROX2(1,1); 10463->SLC30A9(1,1)	4246	16
	LRFN5	Approved symbol	LRFN5	leucine rich repeat and fibronectin type III domain containing 5	HGNC:20360	14q21.1		nan	nan	GO:0001764	b	4	neuron migration	4208->MEF2C(1,1); 4929->NR4A2(1,1); 5080->PAX6(1,1); 1630->DCC(1,1)	153	4
	SYNE2	Approved symbol	SYNE2	spectrin repeat containing nuclear envelope protein 2	HGNC:17084	14q23.2		nan	nan	GO:0098657	b	4	import into cell	5874->RAB27B(1,1); 10562->OLFM4(1,1); 57706->DENND1A(1,1); 163486->DENND1B(1,1); 399687->MYO18A(1,1)	944	5
	DLST	Approved symbol	DLST	dihydrolipoamide S-succinyltransferase	HGNC:2911	14q24.3		nan	nan	GO:0023057	b	4	negative regulation of signaling	4929->NR4A2(1,1); 1411->CRYBA1(1,1); 22986->SORCS3(1,1); 2100->ESR2(1,1); 6934->TCF7L2(1,1); 9529->BAG5(1,1); 1630->DCC(1,1)	1293	7
	RBFOX1	Approved symbol	RBFOX1	RNA binding fox-1 homolog 1	HGNC:18222	16p13.3		nan	nan	GO:0072358	b	4	cardiovascular system development	4208->MEF2C(1,1); 5080->PAX6(1,1); 283571->PROX2(1,1); 6934->TCF7L2(1,1)	693	4
	SHISA9	Approved symbol	SHISA9	shisa family member 9	HGNC:37231	16p13.12		nan	nan	GO:0043085	b	4	positive regulation of catalytic activity	4208->MEF2C(1,1); 4929->NR4A2(1,1); 57706->DENND1A(1,1); 84334->APOPT1(1,1); 163486->DENND1B(1,1)	1413	5
	CRYBA1	Approved symbol	CRYBA1	crystallin beta A1	HGNC:2394	17q11.2		nan	nan	GO:2000145	b	4	regulation of cell motility	4208->MEF2C(1,1); 5080->PAX6(1,1); 10562->OLFM4(1,1); 23224->SYNE2(1,1)	881	4
	MIR924HG	Approved symbol	MIR924HG	MIR924 host gene	HGNC:44332	18q12.2-q12.3		nan	nan	GO:0045184	b	4	establishment of protein localization	399687->MYO18A(1,1); 57706->DENND1A(1,1); 23245->ASTN2(1,1); 5874->RAB27B(1,1); 6934->TCF7L2(1,1); 9785->DHX38(1,1); 163486->DENND1B(1,1)	2077	7
	DCC	Approved symbol	DCC	DCC netrin 1 receptor	HGNC:2701	18q21.2		nan	nan	GO:0060255	b	4	regulation of macromolecule metabolic process	1411->CRYBA1(1,1); 6660->SOX5(1,1); 9355->LHX2(1,1); 6925->TCF4(1,1); 7444->VRK2(1,1); 6934->TCF7L2(1,1); 83746->L3MBTL2(1,1); 283571->PROX2(1,1); 2100->ESR2(1,1); 9529->BAG5(1,1); 54715->RBFOX1(1,1); 4929->NR4A2(1,1); 4291->MLF1(1,1); 9933->PUM3(1,1); 5080->PAX6(1,1); 473->RERE(1,1); 10463->SLC30A9(1,1); 57451->TENM2(1,1); 84334->APOPT1(1,1); 4208->MEF2C(1,1); 26610->ELP4(1,1); 353274->ZNF445(1,…	6156	22
	RAB27B	Approved symbol	RAB27B	RAB27B, member RAS oncogene family	HGNC:9767	18q21.2		nan	nan	GO:0051094	b	4	positive regulation of developmental process	10562->OLFM4(1,1); 6660->SOX5(1,1); 54664->TMEM106B(1,1); 257194->NEGR1(1,1); 6925->TCF4(1,1); 4208->MEF2C(1,1); 6934->TCF7L2(1,1); 5080->PAX6(1,1)	1333	8
	TCF4	Approved symbol	TCF4	transcription factor 4	HGNC:11634	18q21.2		nan	nan	GO:0016192	b	4	vesicle-mediated transport	10562->OLFM4(1,1); 399687->MYO18A(1,1); 57706->DENND1A(1,1); 55313->CPPED1(1,1); 5874->RAB27B(1,1); 163486->DENND1B(1,1)	2125	6
	TCF4	Previous symbol	TCF7L2	transcription factor 7 like 2	HGNC:11641	10q25.2-q25.3		nan	nan	GO:0016477	b	4	cell migration	4929->NR4A2(1,1); 10562->OLFM4(1,1); 399687->MYO18A(1,1); 4208->MEF2C(1,1); 5080->PAX6(1,1); 23224->SYNE2(1,1); 473->RERE(1,1); 1630->DCC(1,1)	1468	8
	L3MBTL2	Approved symbol	L3MBTL2	L3MBTL2, polycomb repressive complex 1 subunit	HGNC:18594	22q13.2		nan	nan	GO:0036211	b	4	protein modification process	1411->CRYBA1(1,1); 9933->PUM3(1,1); 83694->RPS6KL1(1,1); 1743->DLST(1,1); 4208->MEF2C(1,1); 55313->CPPED1(1,1); 26610->ELP4(1,1); 7444->VRK2(1,1); 51319->RSRC1(1,1); 5080->PAX6(1,1); 9529->BAG5(1,1); 26235->FBXL4(1,1)	4097	12
	APOPT1	Approved symbol	APOPT1	apoptogenic 1, mitochondrial	HGNC:20492	14q32.33		nan	nan	GO:0009892	b	4	negative regulation of metabolic process	4929->NR4A2(1,1); 473->RERE(1,1); 1411->CRYBA1(1,1); 6660->SOX5(1,1); 57451->TENM2(1,1); 4208->MEF2C(1,1); 283571->PROX2(1,1); 9355->LHX2(1,1); 6934->TCF7L2(1,1); 9529->BAG5(1,1); 5080->PAX6(1,1); 2100->ESR2(1,1)	2890	12
	BAG5	Approved symbol	BAG5	BCL2 associated athanogene 5	HGNC:941	14q32.33		nan	nan	GO:0010467	b	4	gene expression	4929->NR4A2(1,1); 83746->L3MBTL2(1,1); 4291->MLF1(1,1); 6660->SOX5(1,1); 375337->TOPAZ1(1,1); 9355->LHX2(1,1); 6925->TCF4(1,1); 4208->MEF2C(1,1); 26610->ELP4(1,1); 57451->TENM2(1,1); 2100->ESR2(1,1); 6934->TCF7L2(1,1); 51319->RSRC1(1,1); 5080->PAX6(1,1); 9785->DHX38(1,1); 353274->ZNF445(1,1); 54715->RBFOX1(1,1); 283571->PROX2(1,1); 473->RERE(1,1); 10463->SLC30A9(1,1)	5440	20
	CCDC122	Approved symbol	CCDC122	coiled-coil domain containing 122	HGNC:26478	13q14.11		nan	nan	GO:0006796	b	4	phosphate-containing compound metabolic process	1411->CRYBA1(1,1); 2820->GPD2(1,1); 83694->RPS6KL1(1,1); 1743->DLST(1,1); 4208->MEF2C(1,1); 55313->CPPED1(1,1); 26610->ELP4(1,1); 7444->VRK2(1,1); 51319->RSRC1(1,1); 5080->PAX6(1,1)	3208	10
	DCAF4L1	Approved symbol	DCAF4L1	DDB1 and CUL4 associated factor 4 like 1	HGNC:27723	4p13		nan	nan	GO:0031323	b	4	regulation of cellular metabolic process	1411->CRYBA1(1,1); 6660->SOX5(1,1); 9355->LHX2(1,1); 6925->TCF4(1,1); 7444->VRK2(1,1); 6934->TCF7L2(1,1); 83746->L3MBTL2(1,1); 283571->PROX2(1,1); 2100->ESR2(1,1); 9529->BAG5(1,1); 54715->RBFOX1(1,1); 4929->NR4A2(1,1); 4291->MLF1(1,1); 9933->PUM3(1,1); 5080->PAX6(1,1); 473->RERE(1,1); 10463->SLC30A9(1,1); 57451->TENM2(1,1); 84334->APOPT1(1,1); 4208->MEF2C(1,1); 26610->ELP4(1,1); 353274->ZNF445(1,…	6130	22
	DENND1B	Approved symbol	DENND1B	DENN domain containing 1B	HGNC:28404	1q31.3		nan	nan	GO:0045595	b	4	regulation of cell differentiation	10562->OLFM4(1,1); 6660->SOX5(1,1); 54664->TMEM106B(1,1); 257194->NEGR1(1,1); 9355->LHX2(1,1); 6925->TCF4(1,1); 4208->MEF2C(1,1); 150356->CHADL(1,1); 6934->TCF7L2(1,1); 5080->PAX6(1,1); 9529->BAG5(1,1); 1630->DCC(1,1)	1753	12
	ELP4	Approved symbol	ELP4	elongator acetyltransferase complex subunit 4	HGNC:1171	11p13		nan	nan	GO:0051171	b	4	regulation of nitrogen compound metabolic process	1411->CRYBA1(1,1); 6660->SOX5(1,1); 9355->LHX2(1,1); 6925->TCF4(1,1); 7444->VRK2(1,1); 6934->TCF7L2(1,1); 83746->L3MBTL2(1,1); 283571->PROX2(1,1); 2100->ESR2(1,1); 9529->BAG5(1,1); 54715->RBFOX1(1,1); 4929->NR4A2(1,1); 4291->MLF1(1,1); 9933->PUM3(1,1); 5080->PAX6(1,1); 473->RERE(1,1); 10463->SLC30A9(1,1); 57451->TENM2(1,1); 84334->APOPT1(1,1); 4208->MEF2C(1,1); 26610->ELP4(1,1); 353274->ZNF445(1,…	5904	22
	ESR2	Approved symbol	ESR2	estrogen receptor 2	HGNC:3468	14q23.2-q23.3		nan	nan	GO:0030182	b	4	neuron differentiation	4929->NR4A2(1,1); 9355->LHX2(1,1); 54664->TMEM106B(1,1); 257194->NEGR1(1,1); 57451->TENM2(1,1); 6925->TCF4(1,1); 4208->MEF2C(1,1); 473->RERE(1,1); 5080->PAX6(1,1); 9529->BAG5(1,1); 1630->DCC(1,1)	1338	11
	FBXL4	Approved symbol	FBXL4	F-box and leucine rich repeat protein 4	HGNC:13601	6q16.1-q16.2		nan	nan	GO:0042127	b	4	regulation of cell proliferation	4208->MEF2C(1,1); 5080->PAX6(1,1); 9355->LHX2(1,1); 6934->TCF7L2(1,1)	1601	4
	GPD2	Approved symbol	GPD2	glycerol-3-phosphate dehydrogenase 2	HGNC:4456	2q24.1		nan	nan	GO:0048585	b	4	negative regulation of response to stimulus	4929->NR4A2(1,1); 1411->CRYBA1(1,1); 145581->LRFN5(1,1); 2100->ESR2(1,1); 6934->TCF7L2(1,1); 9529->BAG5(1,1); 1630->DCC(1,1)	1539	7
	LACC1	Approved symbol	LACC1	laccase domain containing 1	HGNC:26789	13q14.11		nan	nan	GO:0099537	b	4	trans-synaptic signaling	4208->MEF2C(1,1); 729993->SHISA9(1,1); 22986->SORCS3(1,1); 1630->DCC(1,1)	705	4
	LHX2	Approved symbol	LHX2	LIM homeobox 2	HGNC:6594	9q33.3		nan	nan	GO:0051336	b	4	regulation of hydrolase activity	4208->MEF2C(1,1); 57706->DENND1A(1,1); 84334->APOPT1(1,1); 163486->DENND1B(1,1)	1273	4
	LINC01360	Approved symbol	LINC01360	long intergenic non-protein coding RNA 1360	HGNC:50593	1p31.1		nan	nan	GO:0048880	b	4	sensory system development	5080->PAX6(1,1); 1411->CRYBA1(1,1); 2820->GPD2(1,1); 283571->PROX2(1,1); 9355->LHX2(1,1)	358	5
	MEF2C	Approved symbol	MEF2C	myocyte enhancer factor 2C	HGNC:6996	5q14.3		nan	nan	GO:0044267	b	4	cellular protein metabolic process	1411->CRYBA1(1,1); 9933->PUM3(1,1); 83694->RPS6KL1(1,1); 1743->DLST(1,1); 4208->MEF2C(1,1); 55313->CPPED1(1,1); 26610->ELP4(1,1); 7444->VRK2(1,1); 84334->APOPT1(1,1); 51319->RSRC1(1,1); 5080->PAX6(1,1); 9529->BAG5(1,1); 26235->FBXL4(1,1)	5155	13
	MHC	Unmatched						nan	nan	GO:0048858	b	4	cell projection morphogenesis	4929->NR4A2(1,1); 54664->TMEM106B(1,1); 9355->LHX2(1,1); 5080->PAX6(1,1); 473->RERE(1,1); 1630->DCC(1,1)	657	6
	MLF1	Approved symbol	MLF1	myeloid leukemia factor 1	HGNC:7125	3q25.32		nan	nan	GO:0002274	b	4	myeloid leukocyte activation	55313->CPPED1(1,1); 10562->OLFM4(1,1); 145581->LRFN5(1,1); 399687->MYO18A(1,1)	647	4
	NEGR1	Approved symbol	NEGR1	neuronal growth regulator 1	HGNC:17302	1p31.1		nan	nan	GO:0072359	b	4	circulatory system development	4208->MEF2C(1,1); 5080->PAX6(1,1); 283571->PROX2(1,1); 6934->TCF7L2(1,1)	1033	4
	NR4A2	Approved symbol	NR4A2	nuclear receptor subfamily 4 group A member 2	HGNC:7981	2q22-q23		nan	nan	GO:0044271	b	4	cellular nitrogen compound biosynthetic process	4929->NR4A2(1,1); 83746->L3MBTL2(1,1); 4291->MLF1(1,1); 6660->SOX5(1,1); 375337->TOPAZ1(1,1); 9355->LHX2(1,1); 6925->TCF4(1,1); 4208->MEF2C(1,1); 26610->ELP4(1,1); 57451->TENM2(1,1); 2100->ESR2(1,1); 6934->TCF7L2(1,1); 5080->PAX6(1,1); 473->RERE(1,1); 353274->ZNF445(1,1); 283571->PROX2(1,1); 10463->SLC30A9(1,1)	4906	17
	PAX6	Approved symbol	PAX6	paired box 6	HGNC:8620	11p13		nan	nan	GO:0034613	b	4	cellular protein localization	23245->ASTN2(1,1); 5080->PAX6(1,1); 5874->RAB27B(1,1); 6934->TCF7L2(1,1); 23224->SYNE2(1,1); 9785->DHX38(1,1)	1851	6
	PROX2	Approved symbol	PROX2	prospero homeobox 2	HGNC:26715	14q24.3		nan	nan	GO:0019438	b	4	aromatic compound biosynthetic process	4929->NR4A2(1,1); 83746->L3MBTL2(1,1); 4291->MLF1(1,1); 6660->SOX5(1,1); 375337->TOPAZ1(1,1); 9355->LHX2(1,1); 6925->TCF4(1,1); 4208->MEF2C(1,1); 26610->ELP4(1,1); 57451->TENM2(1,1); 2100->ESR2(1,1); 6934->TCF7L2(1,1); 5080->PAX6(1,1); 473->RERE(1,1); 353274->ZNF445(1,1); 283571->PROX2(1,1); 10463->SLC30A9(1,1)	4296	17
	PUM3	Approved symbol	PUM3	pumilio RNA binding family member 3	HGNC:29676	9p24.2		nan	nan	GO:0007423	b	4	sensory organ development	5080->PAX6(1,1); 1411->CRYBA1(1,1); 2820->GPD2(1,1); 283571->PROX2(1,1); 9355->LHX2(1,1)	533	5
	RPS6KL1	Approved symbol	RPS6KL1	ribosomal protein S6 kinase like 1	HGNC:20222	14q24.2		nan	nan	GO:0071702	b	4	organic substance transport	50651->SLC45A1(1,1); 399687->MYO18A(1,1); 57706->DENND1A(1,1); 23245->ASTN2(1,1); 5874->RAB27B(1,1); 6934->TCF7L2(1,1); 9785->DHX38(1,1); 54715->RBFOX1(1,1); 163486->DENND1B(1,1)	2735	9
	SLC45A1	Approved symbol	SLC45A1	solute carrier family 45 member 1	HGNC:17939	1p36.23		nan	nan	GO:0022008	b	4	neurogenesis	4929->NR4A2(1,1); 9355->LHX2(1,1); 6660->SOX5(1,1); 54664->TMEM106B(1,1); 257194->NEGR1(1,1); 57451->TENM2(1,1); 6925->TCF4(1,1); 4208->MEF2C(1,1); 5080->PAX6(1,1); 473->RERE(1,1); 23224->SYNE2(1,1); 9529->BAG5(1,1); 1630->DCC(1,1)	1580	13
	TCAIM	Approved symbol	TCAIM	T cell activation inhibitor, mitochondrial	HGNC:25241	3p21.31		nan	nan	GO:0015031	b	4	protein transport	399687->MYO18A(1,1); 57706->DENND1A(1,1); 23245->ASTN2(1,1); 5874->RAB27B(1,1); 6934->TCF7L2(1,1); 9785->DHX38(1,1); 163486->DENND1B(1,1)	1967	7
	VRK2	Approved symbol	VRK2	VRK serine/threonine kinase 2	HGNC:12719	2p16.1		nan	nan	GO:0051241	b	4	negative regulation of multicellular organismal process	1411->CRYBA1(1,1); 9355->LHX2(1,1); 4208->MEF2C(1,1); 150356->CHADL(1,1); 5080->PAX6(1,1); 9529->BAG5(1,1); 1630->DCC(1,1)	1174	7
	VWDE	Approved symbol	VWDE	von Willebrand factor D and EGF domains	HGNC:21897	7p21.3		nan	nan	GO:0048522	b	4	positive regulation of cellular process	4929->NR4A2(1,1); 10562->OLFM4(1,1); 1411->CRYBA1(1,1); 6660->SOX5(1,1); 399687->MYO18A(1,1); 54664->TMEM106B(1,1); 375337->TOPAZ1(1,1); 257194->NEGR1(1,1); 9355->LHX2(1,1); 6925->TCF4(1,1); 84334->APOPT1(1,1); 4208->MEF2C(1,1); 5080->PAX6(1,1); 5874->RAB27B(1,1); 57451->TENM2(1,1); 2100->ESR2(1,1); 6934->TCF7L2(1,1); 23224->SYNE2(1,1); 473->RERE(1,1); 283571->PROX2(1,1); 10463->SLC30A9(1,1)	5324	21
	ZNF445	Approved symbol	ZNF445	zinc finger protein 445	HGNC:21018	3p21.31		nan	nan	GO:0048584	b	4	positive regulation of response to stimulus	4208->MEF2C(1,1); 6934->TCF7L2(1,1); 84334->APOPT1(1,1); 163486->DENND1B(1,1)	2371	4
	LOC100996447	Unmatched						nan	nan	GO:0032990	b	4	cell part morphogenesis	4929->NR4A2(1,1); 54664->TMEM106B(1,1); 9355->LHX2(1,1); 5080->PAX6(1,1); 473->RERE(1,1); 1630->DCC(1,1)	676	6
	LINC00682	Approved symbol	LINC00682	long intergenic non-protein coding RNA 682	HGNC:44466	4p13		nan	nan	GO:0010941	b	4	regulation of cell death	4929->NR4A2(1,1); 10562->OLFM4(1,1); 1411->CRYBA1(1,1); 399687->MYO18A(1,1); 84334->APOPT1(1,1); 4208->MEF2C(1,1); 6934->TCF7L2(1,1); 9529->BAG5(1,1); 1630->DCC(1,1)	1651	9
	LOC101927421	Unmatched						nan	nan	GO:0099177	b	4	regulation of trans-synaptic signaling	4208->MEF2C(1,1); 729993->SHISA9(1,1); 22986->SORCS3(1,1); 1630->DCC(1,1)	429	4
	LINC00461	Approved symbol	LINC00461	long intergenic non-protein coding RNA 461	HGNC:42810	5q14.3		nan	nan	GO:0000902	b	4	cell morphogenesis	4929->NR4A2(1,1); 10562->OLFM4(1,1); 54664->TMEM106B(1,1); 9355->LHX2(1,1); 4208->MEF2C(1,1); 283571->PROX2(1,1); 5080->PAX6(1,1); 473->RERE(1,1); 1630->DCC(1,1)	1017	9
	C6orf168	Previous symbol	FAXC	failed axon connections homolog	HGNC:20742	6q16.2		nan	nan	GO:0071705	b	4	nitrogen compound transport	399687->MYO18A(1,1); 57706->DENND1A(1,1); 23245->ASTN2(1,1); 5874->RAB27B(1,1); 6934->TCF7L2(1,1); 9785->DHX38(1,1); 54715->RBFOX1(1,1); 163486->DENND1B(1,1)	2339	8
	LINC01231	Approved symbol	LINC01231	long intergenic non-protein coding RNA 1231	HGNC:49688	9p24.2		nan	nan	GO:0001944	b	4	vasculature development	4208->MEF2C(1,1); 5080->PAX6(1,1); 283571->PROX2(1,1); 6934->TCF7L2(1,1)	684	4
	LINC01065	Approved symbol	LINC01065	long intergenic non-protein coding RNA 1065	HGNC:49103	13q14.3		nan	nan	GO:0060429	b	4	epithelium development	4208->MEF2C(1,1); 5080->PAX6(1,1); 9355->LHX2(1,1); 283571->PROX2(1,1); 23245->ASTN2(1,1)	1227	5
	MIR548H1	Approved symbol	MIR548H1	microRNA 548h-1	HGNC:35342	14q23.2		nan	nan	GO:0048666	b	4	neuron development	4929->NR4A2(1,1); 9355->LHX2(1,1); 54664->TMEM106B(1,1); 257194->NEGR1(1,1); 57451->TENM2(1,1); 4208->MEF2C(1,1); 473->RERE(1,1); 5080->PAX6(1,1); 9529->BAG5(1,1); 1630->DCC(1,1)	1088	10
	CHADL	Approved symbol	CHADL	chondroadherin like	HGNC:25165	22q13.2		nan	nan	GO:0010646	b	4	regulation of cell communication	4929->NR4A2(1,1); 1411->CRYBA1(1,1); 7444->VRK2(1,1); 729993->SHISA9(1,1); 57706->DENND1A(1,1); 84334->APOPT1(1,1); 4208->MEF2C(1,1); 2100->ESR2(1,1); 6934->TCF7L2(1,1); 9529->BAG5(1,1); 22986->SORCS3(1,1); 1630->DCC(1,1)	3496	12
	CPPED1	Approved symbol	CPPED1	calcineurin like phosphoesterase domain containing 1	HGNC:25632	16p13.12		nan	nan	GO:0080090	b	4	regulation of primary metabolic process	1411->CRYBA1(1,1); 6660->SOX5(1,1); 9355->LHX2(1,1); 6925->TCF4(1,1); 7444->VRK2(1,1); 6934->TCF7L2(1,1); 83746->L3MBTL2(1,1); 283571->PROX2(1,1); 2100->ESR2(1,1); 9529->BAG5(1,1); 54715->RBFOX1(1,1); 4929->NR4A2(1,1); 4291->MLF1(1,1); 9933->PUM3(1,1); 5080->PAX6(1,1); 473->RERE(1,1); 10463->SLC30A9(1,1); 57451->TENM2(1,1); 84334->APOPT1(1,1); 4208->MEF2C(1,1); 26610->ELP4(1,1); 353274->ZNF445(1,…	6071	22
	PMFBP1	Approved symbol	PMFBP1	polyamine modulated factor 1 binding protein 1	HGNC:17728	16q22.2		nan	nan	GO:0007417	b	4	central nervous system development	4929->NR4A2(1,1); 9355->LHX2(1,1); 5080->PAX6(1,1); 23224->SYNE2(1,1); 473->RERE(1,1); 1630->DCC(1,1)	969	6
	NUFIP2	Approved symbol	NUFIP2	nuclear FMR1 interacting protein 2	HGNC:17634	17q11.1		nan	nan	GO:0051049	b	4	regulation of transport	10562->OLFM4(1,1); 399687->MYO18A(1,1); 729993->SHISA9(1,1); 4208->MEF2C(1,1); 5874->RAB27B(1,1); 6934->TCF7L2(1,1)	1799	6
	DHX38	Approved symbol	DHX38	DEAH-box helicase 38	HGNC:17211	16q22.2		nan	nan	GO:0051726	b	4	regulation of cell cycle	375337->TOPAZ1(1,1); 83746->L3MBTL2(1,1); 4291->MLF1(1,1); 6934->TCF7L2(1,1)	1139	4
	MYO18A	Approved symbol	MYO18A	myosin XVIIIA	HGNC:31104	17q11.2		nan	nan	GO:0048523	b	4	negative regulation of cellular process	4929->NR4A2(1,1); 83746->L3MBTL2(1,1); 1411->CRYBA1(1,1); 6660->SOX5(1,1); 399687->MYO18A(1,1); 22986->SORCS3(1,1); 9355->LHX2(1,1); 145581->LRFN5(1,1); 4208->MEF2C(1,1); 4291->MLF1(1,1); 2100->ESR2(1,1); 6934->TCF7L2(1,1); 473->RERE(1,1); 5080->PAX6(1,1); 9529->BAG5(1,1); 57451->TENM2(1,1); 150356->CHADL(1,1); 283571->PROX2(1,1); 1630->DCC(1,1)	4670	19
	MIR4528	Approved symbol	MIR4528	microRNA 4528	HGNC:41547	18q21.2		nan	nan	GO:0090304	b	4	nucleic acid metabolic process	4929->NR4A2(1,1); 83746->L3MBTL2(1,1); 4291->MLF1(1,1); 6660->SOX5(1,1); 399687->MYO18A(1,1); 375337->TOPAZ1(1,1); 9355->LHX2(1,1); 6925->TCF4(1,1); 4208->MEF2C(1,1); 26610->ELP4(1,1); 57451->TENM2(1,1); 2100->ESR2(1,1); 6934->TCF7L2(1,1); 51319->RSRC1(1,1); 5080->PAX6(1,1); 9785->DHX38(1,1); 353274->ZNF445(1,1); 54715->RBFOX1(1,1); 283571->PROX2(1,1); 473->RERE(1,1); 10463->SLC30A9(1,1)	5174	21
	CCDC68	Approved symbol	CCDC68	coiled-coil domain containing 68	HGNC:24350	18q21.2		nan	nan	GO:0006915	b	4	apoptotic process	4929->NR4A2(1,1); 10562->OLFM4(1,1); 1411->CRYBA1(1,1); 399687->MYO18A(1,1); 375337->TOPAZ1(1,1); 84334->APOPT1(1,1); 4208->MEF2C(1,1); 6934->TCF7L2(1,1); 9529->BAG5(1,1); 1630->DCC(1,1)	1933	10
	MIR4529	Approved symbol	MIR4529	microRNA 4529	HGNC:41703	18q21.2		nan	nan	GO:0046903	b	4	secretion	10562->OLFM4(1,1); 399687->MYO18A(1,1); 4208->MEF2C(1,1); 55313->CPPED1(1,1); 5874->RAB27B(1,1); 6934->TCF7L2(1,1)	1630	6
	EP300-AS1	Approved symbol	EP300-AS1	EP300 antisense RNA 1	HGNC:50504	22q13.2		nan	nan	GO:0051128	b	4	regulation of cellular component organization	10562->OLFM4(1,1); 399687->MYO18A(1,1); 54664->TMEM106B(1,1); 257194->NEGR1(1,1); 57451->TENM2(1,1); 145581->LRFN5(1,1); 84334->APOPT1(1,1); 4208->MEF2C(1,1); 2100->ESR2(1,1); 23224->SYNE2(1,1); 9529->BAG5(1,1); 150356->CHADL(1,1); 1630->DCC(1,1)	2498	13
								nan	nan	GO:0018130	b	4	heterocycle biosynthetic process	4929->NR4A2(1,1); 83746->L3MBTL2(1,1); 4291->MLF1(1,1); 6660->SOX5(1,1); 375337->TOPAZ1(1,1); 9355->LHX2(1,1); 6925->TCF4(1,1); 4208->MEF2C(1,1); 26610->ELP4(1,1); 57451->TENM2(1,1); 2100->ESR2(1,1); 6934->TCF7L2(1,1); 5080->PAX6(1,1); 473->RERE(1,1); 353274->ZNF445(1,1); 283571->PROX2(1,1); 10463->SLC30A9(1,1)	4285	17
								nan	nan	GO:0051270	b	4	regulation of cellular component movement	4208->MEF2C(1,1); 5080->PAX6(1,1); 10562->OLFM4(1,1); 23224->SYNE2(1,1)	960	4
								nan	nan	GO:0034645	b	4	cellular macromolecule biosynthetic process	4929->NR4A2(1,1); 83746->L3MBTL2(1,1); 4291->MLF1(1,1); 6660->SOX5(1,1); 375337->TOPAZ1(1,1); 9355->LHX2(1,1); 6925->TCF4(1,1); 4208->MEF2C(1,1); 26610->ELP4(1,1); 57451->TENM2(1,1); 2100->ESR2(1,1); 6934->TCF7L2(1,1); 5080->PAX6(1,1); 473->RERE(1,1); 353274->ZNF445(1,1); 283571->PROX2(1,1); 10463->SLC30A9(1,1)	4867	17
								nan	nan	GO:1903530	b	4	regulation of secretion by cell	4208->MEF2C(1,1); 5874->RAB27B(1,1); 6934->TCF7L2(1,1); 399687->MYO18A(1,1)	722	4
								nan	nan	GO:0009966	b	4	regulation of signal transduction	4929->NR4A2(1,1); 1411->CRYBA1(1,1); 7444->VRK2(1,1); 729993->SHISA9(1,1); 57706->DENND1A(1,1); 84334->APOPT1(1,1); 4208->MEF2C(1,1); 2100->ESR2(1,1); 6934->TCF7L2(1,1); 9529->BAG5(1,1); 1630->DCC(1,1)	3144	11
								nan	nan	GO:0019900	m	4	kinase binding	5080->PAX6(1,1); 9529->BAG5(1,1); 7444->VRK2(1,1); 6934->TCF7L2(1,1)	724	4
								nan	nan	GO:0035639	m	4	purine ribonucleoside triphosphate binding	9785->DHX38(1,1); 5874->RAB27B(1,1); 7444->VRK2(1,1); 83694->RPS6KL1(1,1); 399687->MYO18A(1,1)	1835	5
								nan	nan	GO:0046982	m	4	protein heterodimerization activity	4208->MEF2C(1,1); 4929->NR4A2(1,1); 57451->TENM2(1,1); 6925->TCF4(1,1)	515	4
								nan	nan	GO:0042803	m	4	protein homodimerization activity	4929->NR4A2(1,1); 10562->OLFM4(1,1); 57451->TENM2(1,1); 6925->TCF4(1,1)	861	4
								nan	nan	GO:0017076	m	4	purine nucleotide binding	399687->MYO18A(1,1); 83694->RPS6KL1(1,1); 5874->RAB27B(1,1); 7444->VRK2(1,1); 9529->BAG5(1,1); 9785->DHX38(1,1)	1915	6
								nan	nan	GO:0001067	m	4	regulatory region nucleic acid binding	4929->NR4A2(1,1); 9355->LHX2(1,1); 6925->TCF4(1,1); 4208->MEF2C(1,1); 2100->ESR2(1,1); 6934->TCF7L2(1,1); 5080->PAX6(1,1)	926	7
								nan	nan	GO:0003677	m	4	DNA binding	4929->NR4A2(1,1); 4291->MLF1(1,1); 6660->SOX5(1,1); 399687->MYO18A(1,1); 9355->LHX2(1,1); 6925->TCF4(1,1); 9933->PUM3(1,1); 4208->MEF2C(1,1); 283571->PROX2(1,1); 2100->ESR2(1,1); 6934->TCF7L2(1,1); 5080->PAX6(1,1); 473->RERE(1,1); 353274->ZNF445(1,1)	2557	14
								nan	nan	GO:0046872	m	4	metal ion binding	4929->NR4A2(1,1); 83746->L3MBTL2(1,1); 9355->LHX2(1,1); 2820->GPD2(1,1); 144811->LACC1(1,1); 23245->ASTN2(1,1); 55313->CPPED1(1,1); 57451->TENM2(1,1); 2100->ESR2(1,1); 473->RERE(1,1); 353274->ZNF445(1,1)	4197	11
								nan	nan	GO:0001228	m	4	DNA-binding transcription activator activity, RNA polymerase II-specific	4208->MEF2C(1,1); 4929->NR4A2(1,1); 9355->LHX2(1,1); 5080->PAX6(1,1); 6925->TCF4(1,1)	457	5
								nan	nan	GO:0003723	m	4	RNA binding	9785->DHX38(1,1); 54715->RBFOX1(1,1); 57532->NUFIP2(1,1); 9933->PUM3(1,1); 399687->MYO18A(1,1)	1673	5
								nan	nan	GO:0032555	m	4	purine ribonucleotide binding	9785->DHX38(1,1); 5874->RAB27B(1,1); 7444->VRK2(1,1); 83694->RPS6KL1(1,1); 399687->MYO18A(1,1)	1900	5
								nan	nan	GO:0099061	c	4	integral component of postsynaptic density membrane	729993->SHISA9(1,1); 22986->SORCS3(1,1); 145581->LRFN5(1,1); 1630->DCC(1,1)	51	4
								nan	nan	GO:0044451	c	4	nucleoplasm part	4929->NR4A2(1,1); 57451->TENM2(1,1); 4208->MEF2C(1,1); 26610->ELP4(1,1); 6934->TCF7L2(1,1); 51319->RSRC1(1,1); 473->RERE(1,1); 26235->FBXL4(1,1); 57532->NUFIP2(1,1); 163486->DENND1B(1,1)	1117	10
								nan	nan	GO:0005794	c	4	Golgi apparatus	5874->RAB27B(1,1); 57451->TENM2(1,1); 54715->RBFOX1(1,1); 399687->MYO18A(1,1)	1576	4
								nan	nan	GO:0005739	c	4	mitochondrion	10562->OLFM4(1,1); 2820->GPD2(1,1); 7444->VRK2(1,1); 84334->APOPT1(1,1); 1743->DLST(1,1); 2100->ESR2(1,1); 23224->SYNE2(1,1); 9529->BAG5(1,1); 26235->FBXL4(1,1); 285343->TCAIM(1,1)	1578	10
								nan	nan	GO:0000228	c	4	nuclear chromosome	4208->MEF2C(1,1); 5080->PAX6(1,1); 6925->TCF4(1,1); 6934->TCF7L2(1,1)	607	4
								nan	nan	GO:0005829	c	4	cytosol	375337->TOPAZ1(1,1); 57706->DENND1A(1,1); 55313->CPPED1(1,1); 1630->DCC(1,1); 5080->PAX6(1,1); 9529->BAG5(1,1); 26235->FBXL4(1,1); 57532->NUFIP2(1,1); 163486->DENND1B(1,1)	5109	9
								nan	nan	GO:0005783	c	4	endoplasmic reticulum	23224->SYNE2(1,1); 57451->TENM2(1,1); 7444->VRK2(1,1); 9933->PUM3(1,1); 10463->SLC30A9(1,1)	1917	5
								nan	nan	GO:0099055	c	4	integral component of postsynaptic membrane	729993->SHISA9(1,1); 22986->SORCS3(1,1); 145581->LRFN5(1,1); 1630->DCC(1,1)	117	4
								nan	nan	GO:0043005	c	4	neuron projection	729993->SHISA9(1,1); 5874->RAB27B(1,1); 57451->TENM2(1,1); 57706->DENND1A(1,1); 1630->DCC(1,1)	1309	5
								nan	nan	GO:0000785	c	4	chromatin	4208->MEF2C(1,1); 5080->PAX6(1,1); 6925->TCF4(1,1); 6934->TCF7L2(1,1)	561	4
								nan	nan	GO:0005694	c	4	chromosome	4208->MEF2C(1,1); 5080->PAX6(1,1); 6925->TCF4(1,1); 6934->TCF7L2(1,1); 9933->PUM3(1,1)	1068	5
								nan	nan	GO:0005654	c	4	nucleoplasm	4929->NR4A2(1,1); 83746->L3MBTL2(1,1); 57706->DENND1A(1,1); 57451->TENM2(1,1); 9933->PUM3(1,1); 4208->MEF2C(1,1); 5080->PAX6(1,1); 26610->ELP4(1,1); 2100->ESR2(1,1); 163486->DENND1B(1,1); 6934->TCF7L2(1,1); 51319->RSRC1(1,1); 23224->SYNE2(1,1); 9785->DHX38(1,1); 26235->FBXL4(1,1); 57532->NUFIP2(1,1); 473->RERE(1,1)	3520	17
								nan	nan	GO:0031410	c	4	cytoplasmic vesicle	10562->OLFM4(1,1); 54664->TMEM106B(1,1); 57706->DENND1A(1,1); 23245->ASTN2(1,1); 55313->CPPED1(1,1); 5874->RAB27B(1,1); 163486->DENND1B(1,1); 10463->SLC30A9(1,1)	2303	8
								nan	nan	GO:0005634	c	4	nucleus	1411->CRYBA1(1,1); 6660->SOX5(1,1); 9355->LHX2(1,1); 6925->TCF4(1,1); 7444->VRK2(1,1); 6934->TCF7L2(1,1); 163486->DENND1B(1,1); 83746->L3MBTL2(1,1); 283571->PROX2(1,1); 2100->ESR2(1,1); 23224->SYNE2(1,1); 9785->DHX38(1,1); 54715->RBFOX1(1,1); 57532->NUFIP2(1,1); 4929->NR4A2(1,1); 4291->MLF1(1,1); 9933->PUM3(1,1); 1743->DLST(1,1); 9529->BAG5(1,1); 5080->PAX6(1,1); 473->RERE(1,1); 10463->SLC30A9(1,…	7415	29
								nan	nan	GO:0005856	c	4	cytoskeleton	23224->SYNE2(1,1); 399687->MYO18A(1,1); 4291->MLF1(1,1); 80323->CCDC68(1,1); 10463->SLC30A9(1,1)	2170	5
								nan	nan	GO:0005887	c	4	integral component of plasma membrane	729993->SHISA9(1,1); 22986->SORCS3(1,1); 57451->TENM2(1,1); 145581->LRFN5(1,1); 1630->DCC(1,1)	1635	5
								nan	nan	GO:0031981	c	4	nuclear lumen	4929->NR4A2(1,1); 83746->L3MBTL2(1,1); 57706->DENND1A(1,1); 57451->TENM2(1,1); 6925->TCF4(1,1); 9933->PUM3(1,1); 4208->MEF2C(1,1); 5080->PAX6(1,1); 26610->ELP4(1,1); 2100->ESR2(1,1); 163486->DENND1B(1,1); 6934->TCF7L2(1,1); 51319->RSRC1(1,1); 23224->SYNE2(1,1); 9785->DHX38(1,1); 26235->FBXL4(1,1); 57532->NUFIP2(1,1); 473->RERE(1,1)	4134	18
								nan	nan	GO:0044454	c	4	nuclear chromosome part	4208->MEF2C(1,1); 5080->PAX6(1,1); 6925->TCF4(1,1); 6934->TCF7L2(1,1)	569	4
