# Supplementary material for: An integrative network analysis framework for identifying molecular functions in complex disorders examining major depressive disorder as a test case
Source: Sci Rep. 2021 May 6;11:9645. doi: 10.1038/s41598-021-89040-7 (PMC8102631; doi:10.1038/s41598-021-89040-7)
Supplement: Supplementary file 7 — Supplementary information 7. [file 41598_2021_89040_MOESM7_ESM.xlsx]

## Sheet: GeneExpressionData-Description
	Suppl.Table_5: Details of the datasets selected for gene expression analysis with their associated GEO accession numbers. Cells which are coloured grey, represents the datasets which showed significant number of differentially expressed genes after the filter criteria was applied selected.
	Sl.No	Data Set	Title	Sample	Experiment Type	Organism	Chip
	1	GSE98793	Gene expression analysis in whole blood samples	whole blood samples - MDD (n=64) and healthy controls (n=64).	Expression profiling by array	Homo sapiens	[HG-U133_Plus_2] Affymetrix Human Genome U133 Plus 2.0 Array
	2	GSE76826	Blood transcriptomic markers in patients with late-onset major depressive disorder	blood cells - Late onset MDD depressed (n=10), late onset MDD remitted (n=10) and Healthy control (n=12)	Expression profiling by array	Homo sapiens	Agilent-039494 SurePrint G3 Human GE v2 8x60K Microarray 039381
	3	GSE54568	Expression data from human brain dorsolateral prefrontal cortex	Female human brain dorsolateral prefrontal cortex - MDD (n=15) and Control (n=15)	Expression profiling by array	Homo sapiens	[HG-U133_Plus_2] Affymetrix Human Genome U133 Plus 2.0 Array
	4	GSE54567	Expression data from human brain dorsolateral prefrontal cortex	Male-human brain dorsolateral prefrontal cortex - MDD (n=14) and Control (n=14)	Expression profiling by array	Homo sapiens	[HG-U133_Plus_2] Affymetrix Human Genome U133 Plus 2.0 Array
	5	GSE54566	Expression data from human brain amygdala	brain amygdala - MDD (n=14) and Control (n=14)	Expression profiling by array	Homo sapiens	[HG-U133_Plus_2] Affymetrix Human Genome U133 Plus 2.0 Array
	6	GSE54565	Expression data from human brain anterior cingulate cortex	brain anterior cingulate cortex - MDD (n=16) and control (n=16)	Expression profiling by array	Homo sapiens	[HG-U133_Plus_2] Affymetrix Human Genome U133 Plus 2.0 Array
	7	GSE54564	Expression data from human brain amygdala	brain amygdala - MDD (n=21) and Control (n=21)	Expression profiling by array	Homo sapiens	Illumina HumanHT-12 V3.0 expression beadchip
	8	GSE54563	Expression data from human brain anterior cingulate cortex	brain anterior cingulate cortex - MDD (n=25) and control (n=25)	Expression profiling by array	Homo sapiens	Illumina HumanHT-12 V3.0 expression beadchip
	9	GSE54562	Expression data from human brain anterior cingulate cortex	brain anterior cingulate cortex - MDD (n=10) and control (n=10)	Expression profiling by array	Homo sapiens	Illumina HumanHT-12 V3.0 expression beadchip
	10	GSE54572	Expression data from human brain anterior cingulate cortex	brain anterior cingulate cortex - MDD (n=12) and control (n=12)	Expression profiling by array	Homo sapiens	[HG-U133_Plus_2] Affymetrix Human Genome U133 Plus 2.0 Array
	11	GSE54571	Expression data from human brain anterior cingulate cortex	brain anterior cingulate cortex - MDD (n=13) and control (n=13)	Expression profiling by array	Homo sapiens	[HG-U133_Plus_2] Affymetrix Human Genome U133 Plus 2.0 Array
	12	GSE54570	Expression data from human brain dorsolateral prefrontal cortex	brain dorsolateral prefrontal cortex	Expression profiling by array	Homo sapiens	[HG-U133A] Affymetrix Human Genome U133A Array
	13	GSE54575	Expression data from human brain orbital ventral prefrontal cortex	Expression data from human brain orbital ventral prefrontal cortex - MDD (n=12) and Control (n=12)	Expression profiling by array	Homo sapiens	[HG-U133A] Affymetrix Human Genome U133A Array
	14	GSE19738	Major Depressive Disorder blood gene expression	LPS-stimulated blood gene expression - MDD (n=33) and Control (n=34)	Expression profiling by array	Homo sapiens	Agilent-012391 Whole Human Genome Oligo Microarray G4112A
	15	GSE39653	Differential Gene Expression in Patients with Mood Disorders	peripheral blood mononuclear cells MDD (n=21) and Control (n=21)	Expression profiling by array	Homo sapiens	Illumina HumanHT-12 V4.0 expression beadchip
	16	GSE53987	Microarray profiling of Prefrontal Cortex (PFC), Hippocampus (HPC) and Striatum (STR)	PFC - MDD (n=17) and Control (n=19); HPC - MDD (n=17) and Control (n=18); Striatum - MDD (n=16) and Control (n=18)	Expression profiling by array	Homo sapiens	[HG-U133_Plus_2] Affymetrix Human Genome U133 Plus 2.0 Array
	17	GSE87610	Gene expression of L3 and L5 pyramidal neurons in the DLPFC comparing schizophrenia from bipolar major depressive disorders and unaffected subjects.	Brain Specimens - MDD (n=19) and Control (n=19)	Expression profiling by array	Homo sapiens	[HG-U219] Affymetrix Human Genome U219 Array
	18	GSE24095	Human postmortem hippocampus: Major depressive disorder (MDD) vs. Control	brain hippocampal samples - MDD (n=21) and Control (n=18)	Expression profiling by array	Homo sapiens	Microarrays Inc. Human Genomic 49K MI Ready Array [HEEBO]
	19	GSE102556	Sex-specific Transcriptional Signatures in Human Depression	Orbitofrontal - MDD (n=26) and Control (n=22); Dorsolateral prefrontal cortex - MDD (n=26) and Control (n=22); Anterior Insula MDD (n=26) and Control (n=22); Nucleus Accumbens MDD (n=26) and Control (n=22); Subiculum - MDD (n=24) and Control (n=19)	Expression profiling by high throughput sequencing	Homo sapiens	Illumina HiSeq 2000 (Homo sapiens)
	20	GSE101521		Brain dorsal lateral prefrontal cortex - controls (n=29), DSM-IV major depressive disorder suicides (n=21) and MDD non-suicides (n=9)	Expression profiling by high throughput sequencing	Homo sapiens	Illumina HiSeq 2500 (Homo sapiens)
			Whole-transcriptome brain expression and exon-usage profiling in major depression and suicide
	Drug Induced Gene Expression Changes
	21	GSE32280	Expression data from peripheral blood lymphocytes	blood leukocytes - MDD (n=8), MDD + Venlafaxine (n=8) and Control (n=8)	Expression profiling by array	Homo sapiens	[HG-U133_Plus_2] Affymetrix Human Genome U133 Plus 2.0 Array
	22	GSE38206	Transcription profiling of major depression peripheral blood mononuclear cells (PBMCs) at clinical remission compared to severe acute state	PBMCs - MDD (n=18) and Control (n=18)	Expression profiling by array	Homo sapiens	Agilent-028004 SurePrint G3 Human GE 8x60K Microarray (Feature Number version)
