# Supplementary material for: An integrative network analysis framework for identifying molecular functions in complex disorders examining major depressive disorder as a test case
Source: Sci Rep. 2021 May 6;11:9645. doi: 10.1038/s41598-021-89040-7 (PMC8102631; doi:10.1038/s41598-021-89040-7)
Supplement: Supplementary file 8 — Supplementary information 8. [file 41598_2021_89040_MOESM8_ESM.xlsx]

## Sheet: GeneExpression-RawData
	Suppl.Table_6: List of differentially regulated genes (both up and down regulated filtered by fold change (FC≥2 fold for upregulated genes and fold change ≤2 fold for downregulated genes. The log2 fold change value is converted to fold change by applying the formulae 2^log2 fold change value for upregulated genes and 2^-(-log2fold change value) for downregulated genes. Additional filtering criter…
	GSE19738_MDDvsControl-Blood Samples
	Feature	Description	Feature P-value	FDR(BH)	FC
	HDGF	hepatoma-derived growth factor	0	0.04	2.3
	KRT23	keratin 23 (histone deacetylase inducible)	0.02	0.04	2
	COX7A2	cytochrome c oxidase subunit VIIa polypeptide 2 (liver)	0.02	0.04	2
	CAP1	CAP, adenylate cyclase-associated protein 1 (yeast)	0.04	0.08	2
	CRIP1	cysteine-rich protein 1 (intestinal)	0.04	0.08	2
	SF3B2	splicing factor 3b, subunit 2, 145kDa	0.04	0.07	2
	RPL26	ribosomal protein L26	0	0.04	2
	SLC7A7	solute carrier family 7 (amino acid transporter light chain, y+L system), member 7	0.01	0.04	2
	HOMER3	homer homolog 3 (Drosophila)	0.01	0.04	2.2
	ATHL1	ATH1, acid trehalase-like 1 (yeast)	0.01	0.04	2.2
	LRRC25	leucine rich repeat containing 25	0.05	0.1	2.2
	MAP7D1	MAP7 domain containing 1	0.01	0.04	2.2
	FLII	flightless I homolog (Drosophila)	0.02	0.04	2.3
	FAM78A	family with sequence similarity 78, member A	0.05	0.1	2.3
	GPANK1	G patch domain and ankyrin repeats 1	0.02	0.05	2.4
	LY86	lymphocyte antigen 86	0.01	0.04	2.4
	UXT	ubiquitously-expressed transcript	0.03	0.06	2.4
	SYK	spleen tyrosine kinase	0.03	0.06	2.4
	ATP6V0E1	ATPase, H+ transporting, lysosomal 9kDa, Vunmatched subunit e1	0.01	0.04	2.5
	CLPP	ClpP caseinolytic peptidase, ATP-dependent, proteolytic subunit homolog (E. coli)	0.01	0.04	2.6
	LASP1	LIM and SH3 protein 1	0.01	0.04	2.7
	ATP1A1	ATPase, Na+/K+ transporting, alpha 1 polypeptide	0.01	0.04	2.7
	DDX39A	DEAD (Asp-Glu-Ala-Asp) box polypeptide 39A	0.03	0.07	2.7
	FBXL15	F-box and leucine-rich repeat protein 15	0.01	0.04	3.1
	PTPN6	protein tyrosine phosphatase, non-receptor type 6	0	0.04	3.5
	GSE19738_MDD_LPS treated vs Control - Blood Samples
	Feature	Description	Feature P-value	FDR(BH)	FC
	C5orf32	chromosome 5 open reading frame 32	0.0002	0.002	7.2
	DSE	dermatan sulfate epimerase	0.0002	0.002	6.3
	TREX1	three prime repair exonuclease 1	0.0002	0.002	5.3
	FAM46A	family with sequence similarity 46, member A	0.0002	0.002	5.2
	SH2D2A	SH2 domain containing 2A	0.0002	0.002	5.1
	MGLL	monoglyceride lipase	0.0002	0.002	4.8
	PARP12	poly (ADP-ribose) polymerase family, member 12	0.0002	0.002	4.8
	CCR5	chemokine (C-C motif) receptor 5	0.0002	0.002	4.7
	EIF2C2	eukaryotic translation initiation factor 2C, 2	0.0002	0.002	4.7
	IRF9	interferon regulatory factor 9	0.0002	0.002	4.7
	NDUFV2	NADH dehydrogenase (ubiquinone) flavoprotein 2, 24kDa	0.0002	0.002	4.5
	OSM	oncostatin M	0.0002	0.002	4.4
	TDRD7	tudor domain containing 7	0.0002	0.002	4.3
	HDGF	hepatoma-derived growth factor	0.0002	0.002	4.2
	CDC42EP2	CDC42 effector protein (Rho GTPase binding) 2	0.0002	0.002	4.2
	GNG5	guanine nucleotide binding protein (G protein), gamma 5	0.0002	0.002	4.2
	PLAUR	plasminogen activator, urokinase receptor	0.0002	0.002	4.1
	C17orf49	chromosome 17 open reading frame 49	0.0002	0.002	4.1
	EIF1B	eukaryotic translation initiation factor 1B	0.0002	0.002	4.1
	IGSF6	immunoglobulin superfamily, member 6	0.0002	0.002	4.1
	UBE2L6	ubiquitin-conjugating enzyme E2L 6	0.0002	0.002	4.1
	PLSCR1	phospholipid scramblase 1	0.0002	0.002	4.1
	SERTAD1	SERTA domain containing 1	0.0002	0.002	3.8
	C1orf122	chromosome 1 open reading frame 122	0.0002	0.002	3.8
	C11orf75	chromosome 11 open reading frame 75	0.0002	0.002	3.8
	CHST12	carbohydrate (chondroitin 4) sulfotransferase 12	0.0002	0.002	3.7
	KCNN4	potassium intermediate/small conductance calcium-activated channel, subfamily N, member 4	0.0002	0.002	3.6
	LAP3	leucine aminopeptidase 3	0.0002	0.002	3.6
	PHF11	PHD finger protein 11	0.0002	0.002	3.6
	LYSMD2	LysM, putative peptidoglycan-binding, domain containing 2	0.0002	0.002	3.5
	JUN	jun proto-oncogene	0.0002	0.002	3.4
	KCNJ2	potassium inwardly-rectifying channel, subfamily J, member 2	0.0002	0.002	3.4
	NMI	N-myc (and STAT) interactor	0.0002	0.002	3.4
	HIVEP2	human immunodeficiency virus type I enhancer binding protein 2	0.0002	0.002	3.4
	WSB1	WD repeat and SOCS box containing 1	0.0002	0.002	3.4
	PLAU	plasminogen activator, urokinase	0.0002	0.002	3.4
	GBP4	guanylate binding protein 4	0.0002	0.002	3.3
	ICAM1	intercellular adhesion molecule 1	0.0002	0.002	3.3
	ORM1	orosomucoid 1	0.0002	0.002	3.3
	SLC39A8	solute carrier family 39 (zinc transporter), member 8	0.0002	0.002	3.3
	TRIM56	tripartite motif containing 56	0.0002	0.002	3.3
	C3AR1	complement component 3a receptor 1	0.0002	0.002	3.3
	DDX58	DEAD (Asp-Glu-Ala-Asp) box polypeptide 58	0.0002	0.002	3.2
	PLAC8	placenta-specific 8	0.0002	0.002	3.2
	VPS37B	vacuolar protein sorting 37 homolog B (S. cerevisiae)	0.0002	0.002	3.2
	NFKBIE	nuclear factor of kappa light polypeptide gene enhancer in B-cells inhibitor, epsilon	0.0002	0.002	3.1
	FFAR2	free fatty acid receptor 2	0.0002	0.002	3.1
	XAF1	XIAP associated factor 1	0.0002	0.002	3
	WARS	tryptophanyl-tRNA synthetase	0.0002	0.002	3
	IFIH1	interferon induced with helicase C domain 1	0.0002	0.002	3
	PPP1R14B	protein phosphatase 1, regulatory (inhibitor) subunit 14B	0.0002	0.002	2.9
	MLH1	mutL homolog 1, colon cancer, nonpolyposis type 2 (E. coli)	0.0002	0.002	2.9
	CD83	CD83 molecule	0.0002	0.002	2.9
	CHMP4B	charged multivesicular body protein 4B	0.0002	0.002	2.9
	SAMD9L	sterile alpha motif domain containing 9-like	0.0002	0.002	2.9
	MAFB	v-maf musculoaponeurotic fibrosarcoma oncogene homolog B (avian)	0.0002	0.002	2.8
	CCL7	chemokine (C-C motif) ligand 7	0.0002	0.002	2.8
	PLAGL2	pleiomorphic adenoma gene-like 2	0.0002	0.002	2.8
	GRASP	GRP1 (general receptor for phosphoinositides 1)-associated scaffold protein	0.0002	0.002	2.8
	PILRA	paired immunoglobin-like type 2 receptor alpha	0.0004	0.003	2.8
	FAM49A	family with sequence similarity 49, member A	0.0002	0.002	2.8
	NFE2L2	nuclear factor (erythroid-derived 2)-like 2	0.0002	0.002	2.7
	PARP9	poly (ADP-ribose) polymerase family, member 9	0.0002	0.002	2.7
	HERC5	hect domain and RLD 5	0.0002	0.002	2.7
	IL4I1	interleukin 4 induced 1	0.0002	0.002	2.7
	LILRA4	leukocyte immunoglobulin-like receptor, subfamily A (with TM domain), member 4	0.0002	0.002	2.7
	HIST3H2A	histone cluster 3, H2a	0.0008	0.006	2.7
	PPP1R17	protein phosphatase 1, regulatory subunit 17	0.0002	0.002	2.7
	LAG3	lymphocyte-activation gene 3	0.0002	0.002	2.7
	CTSL1	cathepsin L1	0.0002	0.002	2.7
	VDAC2	voltage-dependent anion channel 2	0.0002	0.002	2.7
	RBCK1	RanBP-type and C3HC4-type zinc finger containing 1	0.0002	0.002	2.6
	RAB35	RAB35, member RAS oncogene family	0.0002	0.002	2.6
	MT1E	metallothionein 1E	0.0002	0.002	2.6
	EMR1	egf-like module containing, mucin-like, hormone receptor-like 1	0.0002	0.002	2.6
	IFNGR2	interferon gamma receptor 2 (interferon gamma transducer 1)	0.0002	0.002	2.6
	IFI44	interferon-induced protein 44	0.0002	0.002	2.6
	ZC3H12A	zinc finger CCCH-type containing 12A	0.0002	0.002	2.6
	TSG101	tumor susceptibility gene 1unmatched1	0.008	0.04	2.6
	PSMA1	proteasome (prosome, macropain) subunit, alpha type, 1	0.0002	0.002	2.6
	B4GALT5	UDP-Gal:betaGlcNAc beta 1,4- galactosyltransferase, polypeptide 5	0.0002	0.002	2.6
	RHOH	ras homolog gene family, member H	0.0002	0.002	2.6
	GPR171	G protein-coupled receptor 171	0.0002	0.002	2.6
	SH3GLB1	SH3-domain GRB2-like endophilin B1	0.003	0.02	2.6
	LAMP3	lysosomal-associated membrane protein 3	0.0002	0.002	2.6
	PSMB8	proteasome (prosome, macropain) subunit, beta type, 8 (large multifunctional peptidase 7)	0.003	0.02	2.5
	SLCO4A1	solute carrier organic anion transporter family, member 4A1	0.0002	0.002	2.5
	UNC93B1	unc-93 homolog B1 (C. elegans)	0.0002	0.002	2.5
	DENND5A	DENN/MADD domain containing 5A	0.001	0.009	2.5
	ATG16L2	ATG16 autophagy related 16-like 2 (S. cerevisiae)	0.0002	0.002	2.5
	RGL1	ral guanine nucleotide dissociation stimulator-like 1	0.0002	0.002	2.5
	MS4A7	membrane-spanning 4-domains, subfamily A, member 7	0.0002	0.002	2.5
	MARCO	macrophage receptor with collagenous structure	0.0002	0.002	2.5
	IFI35	interferon-induced protein 35	0.0002	0.002	2.4
	IFI16	interferon, gamma-inducible protein 16	0.0002	0.002	2.4
	MT1G	metallothionein 1G	0.0002	0.002	2.4
	SLC39A13	solute carrier family 39 (zinc transporter), member 13	0.003	0.02	2.4
	IER3	immediate early response 3	0.0002	0.002	2.4
	TIMP1	TIMP metallopeptidase inhibitor 1	0.0002	0.002	2.4
	BATF	basic leucine zipper transcription factor, ATF-like	0.0002	0.002	2.4
	CFB	complement factor B	0.0002	0.002	2.4
	RFTN1	raftlin, lipid raft linker 1	0.0002	0.002	2.4
	PSMA6	proteasome (prosome, macropain) subunit, alpha type, 6	0.0002	0.002	2.4
	BATF2	basic leucine zipper transcription factor, ATF-like 2	0.0002	0.002	2.4
	RRAGC	Ras-related GTP binding C	0.0002	0.002	2.3
	TNFRSF1B	tumor necrosis factor receptor superfamily, member 1B	0.0002	0.002	2.3
	GBP1	guanylate binding protein 1, interferon-inducible	0.0002	0.002	2.3
	IFIT3	interferon-induced protein with tetratricopeptide repeats 3	0.0002	0.002	2.3
	SLAMF7	SLAM family member 7	0.0002	0.002	2.3
	PRF1	perforin 1 (pore forming protein)	0.0002	0.002	2.3
	CCT7	chaperonin containing TCP1, subunit 7 (eta)	0.004	0.02	2.3
	GPR84	G protein-coupled receptor 84	0.0002	0.002	2.3
	TNFAIP6	tumor necrosis factor, alpha-induced protein 6	0.0002	0.002	2.3
	LAMB3	laminin, beta 3	0.0002	0.002	2.3
	CD68	CD68 molecule	0.0002	0.002	2.3
	GTF3C6	general transcription factor IIIC, polypeptide 6, alpha 35kDa	0.0004	0.003	2.3
	IFI44L	interferon-induced protein 44-like	0.0002	0.002	2.2
	DHX58	DEXH (Asp-Glu-X-His) box polypeptide 58	0.0002	0.002	2.2
	TNFRSF8	tumor necrosis factor receptor superfamily, member 8	0.0002	0.002	2.2
	IDO1	indoleamine 2,3-dioxygenase 1	0.0002	0.002	2.2
	SLC25A28	solute carrier family 25, member 28	0.0002	0.002	2.2
	OAS3	2'-5'-oligoadenylate synthetase 3, 1unmatchedunmatchedkDa	0.0002	0.002	2.2
	CD163	CD163 molecule	0.0002	0.002	2.2
	HAX1	HCLS1 associated protein X-1	0.0002	0.002	2.2
	IVNS1ABP	influenza virus NS1A binding protein	0.0002	0.002	2.1
	MX2	myxovirus (influenza virus) resistance 2 (mouse)	0.0002	0.002	2.1
	PUF60	poly-U binding splicing factor 6unmatchedKDa	0.0002	0.002	2.1
	CXCL1	chemokine (C-X-C motif) ligand 1 (melanoma growth stimulating activity, alpha)	0.0002	0.002	2.1
	NT5C3	5'-nucleotidase, cytosolic III	0.0002	0.002	2.1
	KAT2A	K(lysine) acetyltransferase 2A	0.0002	0.002	2.1
	EMR2	egf-like module containing, mucin-like, hormone receptor-like 2	0.0002	0.002	2.1
	SLC5A2	solute carrier family 5 (sodium/glucose cotransporter), member 2	0.003	0.02	2.1
	LOC100132005	uncharacterized LOC1unmatchedunmatched132unmatchedunmatched5	0.0002	0.002	2.1
	APOBEC3B	apolipoprotein B mRNA editing enzyme, catalytic polypeptide-like 3B	0.003	0.02	2.1
	CDKN2D	cyclin-dependent kinase inhibitor 2D (p19, inhibits CDK4)	0.0002	0.002	2.1
	USP18	ubiquitin specific peptidase 18	0.0002	0.002	2.1
	PPP1R10	protein phosphatase 1, regulatory subunit 1unmatched	0.0002	0.002	2.1
	HAMP	hepcidin antimicrobial peptide	0.0002	0.002	2.1
	ACTR3	ARP3 actin-related protein 3 homolog (yeast)	0.0002	0.002	2.1
	IFIT1	interferon-induced protein with tetratricopeptide repeats 1	0.0002	0.002	2
	PLEK	Pleckstrin	0.002	0.01	2
	TMEM208	transmembrane protein 2unmatched8	0.0002	0.002	2
	CLEC4E	C-type lectin domain family 4, member E	0.009	0.05	2
	GTF2F1	general transcription factor IIF, polypeptide 1, 74kDa	0.0002	0.002	2
	UQCRFS1	ubiquinol-cytochrome c reductase, Rieske iron-sulfur polypeptide 1	0.0002	0.002	2
	SFT2D1	SFT2 domain containing 1	0.0002	0.002	2
	CDYL2	chromodomain protein, Y-like 2	0.0002	0.002	2
	CSNK1D	casein kinase 1, delta	0.0002	0.002	2
	IFIT2	interferon-induced protein with tetratricopeptide repeats 2	0.0002	0.002	2
	LILRA3	leukocyte immunoglobulin-like receptor, subfamily A (without TM domain), member 3	0.0002	0.002	2
	CD8A	CD8a molecule	0.02	0.08	2
	MTHFS	5,1unmatched-methenyltetrahydrofolate synthetase (5-formyltetrahydrofolate cyclo-ligase)	0.003	0.02	2
	OASL	2'-5'-oligoadenylate synthetase-like	0.0002	0.002	2
	ZNHIT1	zinc finger, HIT-type containing 1	0.0004	0.003	2
	LOC100133161	uncharacterized LOC1unmatchedunmatched133161	0.006	0.03	2
	SMARCD3	SWI/SNF related, matrix associated, actin dependent regulator of chromatin, subfamily d, member 3	0.0002	0.002	2
	SNX2	sorting nexin 2	0.003	0.02	2
	HADHB	hydroxyacyl-CoA dehydrogenase/3-ketoacyl-CoA thiolase/enoyl-CoA hydratase (trifunctional protein), beta subunit	0.02	0.08	2
	ISM1	isthmin 1 homolog (zebrafish)	0.0002	0.002	2
	MX1	myxovirus (influenza virus) resistance 1, interferon-inducible protein p78 (mouse)	0.0002	0.002	2
	EPHB1	EPH receptor B1	0.0002	0.002	2
	ANKRD58	ankyrin repeat domain 58	0.0006	0.004	2
	RAB34	RAB34, member RAS oncogene family	0.0002	0.002	2
	COL8A2	collagen, type VIII, alpha 2	0.0002	0.002	2
	BIN2	bridging integrator 2	0.0002	0.002	2
	SGK223	homolog of rat pragma of Rnd2	0.0006	0.004	2
	DDX39A	DEAD (Asp-Glu-Ala-Asp) box polypeptide 39A	0.0002	0.002	2
	HIST1H2BK	histone cluster 1, H2bk	0.0004	0.003	2.1
	ZYX	Zyxin	0.0002	0.002	2.1
	NDUFB2	NADH dehydrogenase (ubiquinone) 1 beta subcomplex, 2, 8kDa	0.004	0.02	2.1
	DEF6	differentially expressed in FDCP 6 homolog (mouse)	0.0004	0.003	2.1
	GCA	grancalcin, EF-hand calcium binding protein	0.0004	0.003	2.1
	DDX28	DEAD (Asp-Glu-Ala-Asp) box polypeptide 28	0.0002	0.002	2.1
	TDP2	tyrosyl-DNA phosphodiesterase 2	0.0004	0.003	2.1
	RGS18	regulator of G-protein signaling 18	0.0002	0.002	2.1
	CD82	CD82 molecule	0.0002	0.002	2.1
	HMGN2	high mobility group nucleosomal binding domain 2	0.0002	0.002	2.1
	DENND1C	DENN/MADD domain containing 1C	0.0006	0.004	2.2
	RAD21	RAD21 homolog (S. pombe)	0.0006	0.004	2.2
	HEBP1	heme binding protein 1	0.0002	0.002	2.2
	MT1A	metallothionein 1A	0.0002	0.002	2.2
	FAM160A2	family with sequence similarity 16unmatched, member A2	0.0002	0.002	2.2
	TUBA4A	tubulin, alpha 4a	0.0002	0.002	2.2
	SPINT2	serine peptidase inhibitor, Kunitz type, 2	0.002	0.01	2.2
	CST3	cystatin C	0.0002	0.002	2.2
	PGD	phosphogluconate dehydrogenase	0.0008	0.006	2.3
	CBX7	chromobox homolog 7	0.0002	0.002	2.3
	PLK3	polo-like kinase 3	0.0002	0.002	2.3
	SKAP1	src kinase associated phosphoprotein 1	0.0002	0.002	2.3
	DPF2	D4, zinc and double PHD fingers family 2	0.02	0.08	2.3
	VAV1	vav 1 guanine nucleotide exchange factor	0.0002	0.002	2.3
	TUBA1A	tubulin, alpha 1a	0.0002	0.002	2.3
	PAIP2	poly(A) binding protein interacting protein 2	0.0002	0.002	2.3
	RAB31	RAB31, member RAS oncogene family	0.0002	0.002	2.4
	GZMA	granzyme A (granzyme 1, cytotoxic T-lymphocyte-associated serine esterase 3)	0.0002	0.002	2.4
	GUSBP11	glucuronidase, beta pseudogene 11	0.0002	0.002	2.4
	HIST1H2BL	histone cluster 1, H2bl	0.0006	0.004	2.4
	MMP25	matrix metallopeptidase 25	0.0002	0.002	2.4
	PEBP1	phosphatidylethanolamine binding protein 1	0.002	0.01	2.4
	SEPX1	selenoprotein X, 1	0.0002	0.002	2.5
	CD52	CD52 molecule	0.0002	0.002	2.5
	RFXANK	regulatory factor X-associated ankyrin-containing protein	0.0002	0.002	2.5
	NDUFB10	NADH dehydrogenase (ubiquinone) 1 beta subcomplex, 1unmatched, 22kDa	0.0002	0.002	2.5
	LAPTM4A	lysosomal protein transmembrane 4 alpha	0.006	0.03	2.5
	USP39	ubiquitin specific peptidase 39	0.02	0.08	2.5
	ATHL1	ATH1, acid trehalase-like 1 (yeast)	0.001	0.007	2.5
	MGEA5	meningioma expressed antigen 5 (hyaluronidase)	0.0002	0.002	2.5
	ISCU	iron-sulfur cluster scaffold homolog (E. coli)	0.007	0.04	2.5
	LOC283663	uncharacterized LOC283663	0.001	0.009	2.5
	SLC31A2	solute carrier family 31 (copper transporters), member 2	0.0002	0.002	2.5
	RNF126	ring finger protein 126	0.007	0.04	2.6
	PLCG2	phospholipase C, gamma 2 (phosphatidylinositol-specific)	0.0002	0.002	2.6
	KPNA2	karyopherin alpha 2 (RAG cohort 1, importin alpha 1)	0.0002	0.002	2.6
	PIM2	pim-2 oncogene	0.0002	0.002	2.6
	FLI1	Friend leukemia virus integration 1	0.0002	0.002	2.6
	RPA1	replication protein A1, 7unmatchedkDa	0.0002	0.002	2.6
	GRK6	G protein-coupled receptor kinase 6	0.0002	0.002	2.6
	KIAA0430	KIAAunmatched43unmatched	0.0004	0.003	2.6
	TOP2B	topoisomerase (DNA) II beta 18unmatchedkDa	0.0002	0.002	2.7
	SIPA1	signal-induced proliferation-associated 1	0.01	0.06	2.7
	RPS6KA1	ribosomal protein S6 kinase, 9unmatchedkDa, polypeptide 1	0.0004	0.003	2.7
	RPIA	ribose 5-phosphate isomerase A	0.0002	0.002	2.7
	WDR81	WD repeat domain 81	0.0002	0.002	2.7
	ITM2B	integral membrane protein 2B	0.0002	0.002	2.7
	HMBS	hydroxymethylbilane synthase	0.0006	0.004	2.7
	C19orf38	chromosome 19 open reading frame 38	0.0002	0.002	2.7
	MINOS1	mitochondrial inner membrane organizing system 1	0.01	0.05	2.7
	FAM89B	family with sequence similarity 89, member B	0.003	0.02	2.7
	DUSP6	dual specificity phosphatase 6	0.0004	0.003	2.7
	ASGR1	asialoglycoprotein receptor 1	0.0002	0.002	2.8
	SULF2	sulfatase 2	0.0002	0.002	2.8
	LBR	lamin B receptor	0.0002	0.002	2.8
	LCK	lymphocyte-specific protein tyrosine kinase	0.002	0.01	2.8
	FCGR2A	Fc fragment of IgG, low affinity IIa, receptor (CD32)	0.001	0.008	2.8
	CSF3R	colony stimulating factor 3 receptor (granulocyte)	0.0008	0.006	2.9
	PYGL	phosphorylase, glycogen, liver	0.0002	0.002	2.9
	ATP6V0E1	ATPase, H+ transporting, lysosomal 9kDa, Vunmatched subunit e1	0.0008	0.006	2.9
	OSTF1	osteoclast stimulating factor 1	0.004	0.02	2.9
	NFKB1	nuclear factor of kappa light polypeptide gene enhancer in B-cells 1	0.0002	0.002	2.9
	GPANK1	G patch domain and ankyrin repeats 1	0.002	0.01	3
	PROK2	prokineticin 2	0.0002	0.002	3
	ACTN1	actinin, alpha 1	0.0002	0.002	3
	OAZ2	ornithine decarboxylase antizyme 2	0.0002	0.002	3.1
	ECI1	enoyl-CoA delta isomerase 1	0.006	0.03	3.1
	ADA	adenosine deaminase	0.0002	0.002	3.1
	CX3CR1	chemokine (C-X3-C motif) receptor 1	0.0002	0.002	3.1
	FCGR3B	Fc fragment of IgG, low affinity IIIb, receptor (CD16b)	0.0002	0.002	3.1
	TCL1A	T-cell leukemia/lymphoma 1A	0.0002	0.002	3.1
	BSDC1	BSD domain containing 1	0.002	0.01	3.1
	FRAT2	frequently rearranged in advanced T-cell lymphomas 2	0.0002	0.002	3.1
	KCNJ15	potassium inwardly-rectifying channel, subfamily J, member 15	0.0002	0.002	3.1
	MOB3A	MOB kinase activator 3A	0.002	0.01	3.2
	P2RY8	purinergic receptor P2Y, G-protein coupled, 8	0.0002	0.002	3.2
	PDCD6	programmed cell death 6	0.0002	0.002	3.2
	GLT1D1	glycosyltransferase 1 domain containing 1	0.0002	0.002	3.3
	CRIP1	cysteine-rich protein 1 (intestinal)	0.0004	0.003	3.3
	ARHGEF40	Rho guanine nucleotide exchange factor (GEF) 4unmatched	0.0002	0.002	3.3
	CAPNS1	calpain, small subunit 1	0.0008	0.006	3.3
	TGFBI	transforming growth factor, beta-induced, 68kDa	0.0002	0.002	3.4
	EVI2B	ecotropic viral integration site 2B	0.0002	0.002	3.4
	SULT1A2	sulfotransferase family, cytosolic, 1A, phenol-preferring, member 2	0.0002	0.002	3.4
	UIMC1	ubiquitin interaction motif containing 1	0.0002	0.002	3.4
	SULT1A4	sulfotransferase family, cytosolic, 1A, phenol-preferring, member 4	0.0002	0.002	3.4
	LOC647979	uncharacterized LOC647979	0.0002	0.002	3.5
	TRAF3IP3	TRAF3 interacting protein 3	0.0002	0.002	3.5
	IMPA2	inositol(myo)-1(or 4)-monophosphatase 2	0.0002	0.002	3.5
	POLR2G	polymerase (RNA) II (DNA directed) polypeptide G	0.0002	0.002	3.5
	SNHG5	small nucleolar RNA host gene 5 (non-protein coding)	0.0002	0.002	3.6
	TAX1BP1	Tax1 (human T-cell leukemia virus type I) binding protein 1	0.0002	0.002	3.6
	CXCR2P1	chemokine (C-X-C motif) receptor 2 pseudogene 1	0.0002	0.002	3.6
	FLII	flightless I homolog (Drosophila)	0.0004	0.003	3.6
	ITGAM	integrin, alpha M (complement component 3 receptor 3 subunit)	0.0002	0.002	3.6
	SEPW1	selenoprotein W, 1	0.0006	0.004	3.7
	RGL4	ral guanine nucleotide dissociation stimulator-like 4	0.0002	0.002	3.7
	PLBD1	phospholipase B domain containing 1	0.0002	0.002	3.7
	NDUFV1	NADH dehydrogenase (ubiquinone) flavoprotein 1, 51kDa	0.002	0.01	3.7
	PRAM1	PML-RARA regulated adaptor molecule 1	0.0002	0.002	3.7
	HPS6	Hermansky-Pudlak syndrome 6	0.0004	0.003	3.8
	TMEM204	transmembrane protein 2unmatched4	0.0002	0.002	3.8
	CUL9	cullin 9	0.0008	0.006	3.8
	CCDC28A	coiled-coil domain containing 28A	0.0002	0.002	3.8
	RAF1	v-raf-1 murine leukemia viral oncogene homolog 1	0.0002	0.002	3.9
	HSPA6	heat shock 7unmatchedkDa protein 6 (HSP7unmatchedB')	0.0002	0.002	3.9
	ETFB	electron-transfer-flavoprotein, beta polypeptide	0.0004	0.003	3.9
	RNF113A	ring finger protein 113A	0.0002	0.002	3.9
	GAA	glucosidase, alpha; acid	0.0002	0.002	3.9
	LY86	lymphocyte antigen 86	0.0002	0.002	3.9
	NME3	non-metastatic cells 3, protein expressed in	0.0004	0.003	4
	JMJD7-PLA2G4B	JMJD7-PLA2G4B readthrough	0.0002	0.002	4.1
	PYCARD	PYD and CARD domain containing	0.0002	0.002	4.1
	LASP1	LIM and SH3 protein 1	0.0002	0.002	4.2
	CAP1	CAP, adenylate cyclase-associated protein 1 (yeast)	0.0004	0.003	4.2
	EID1	EP3unmatchedunmatched interacting inhibitor of differentiation 1	0.0002	0.002	4.2
	ATP6V0A1	ATPase, H+ transporting, lysosomal Vunmatched subunit a1	0.0002	0.002	4.3
	PECAM1	platelet/endothelial cell adhesion molecule	0.0002	0.002	4.4
	CLPP	ClpP caseinolytic peptidase, ATP-dependent, proteolytic subunit homolog (E. coli)	0.0002	0.002	4.4
	DGKD	diacylglycerol kinase, delta 13unmatchedkDa	0.0002	0.002	4.5
	PSTPIP1	proline-serine-threonine phosphatase interacting protein 1	0.0002	0.002	4.6
	FGL2	fibrinogen-like 2	0.0002	0.002	4.6
	PTPN6	protein tyrosine phosphatase, non-receptor type 6	0.001	0.007	4.6
	VCAN	Versican	0.0002	0.002	4.6
	MAP7D1	MAP7 domain containing 1	0.0002	0.002	4.7
	ZNF746	zinc finger protein 746	0.0002	0.002	4.7
	ARHGEF18	Rho/Rac guanine nucleotide exchange factor (GEF) 18	0.0002	0.002	4.8
	HDAC1	histone deacetylase 1	0.0002	0.002	4.8
	SELPLG	selectin P ligand	0.0002	0.002	4.8
	TST	thiosulfate sulfurtransferase (rhodanese)	0.0002	0.002	4.9
	LOC728392	uncharacterized LOC728392	0.0002	0.002	5
	SLC9A3R1	solute carrier family 9 (sodium/hydrogen exchanger), member 3 regulator 1	0.0002	0.002	5.1
	XKR8	XK, Kell blood group complex subunit-related family, member 8	0.0002	0.002	5.1
	TNFSF12	tumor necrosis factor (ligand) superfamily, member 12	0.0002	0.002	5.2
	DPEP2	dipeptidase 2	0.0002	0.002	5.3
	RNPEPL1	arginyl aminopeptidase (aminopeptidase B)-like 1	0.0002	0.002	5.3
	SCAP	SREBF chaperone	0.0002	0.002	5.4
	ARID3B	AT rich interactive domain 3B (BRIGHT-like)	0.0002	0.002	5.6
	RNF130	ring finger protein 13unmatched	0.0002	0.002	5.7
	CXCR1	chemokine (C-X-C motif) receptor 1	0.0002	0.002	5.9
	TSPO	translocator protein (18kDa)	0.0002	0.002	6
	JDP2	Jun dimerization protein 2	0.0002	0.002	6.1
	SLC16A5	solute carrier family 16, member 5 (monocarboxylic acid transporter 6)	0.0002	0.002	6.1
	RAB37	RAB37, member RAS oncogene family	0.0002	0.002	6.2
	ATPIF1	ATPase inhibitory factor 1	0.0002	0.002	6.3
	IFFO1	intermediate filament family orphan 1	0.0002	0.002	6.8
	SIGIRR	single immunoglobulin and toll-interleukin 1 receptor (TIR) domain	0.0002	0.002	7.1
	SYK	spleen tyrosine kinase	0.0002	0.002	7.8
	FAM78A	family with sequence similarity 78, member A	0.0002	0.002	7.8
	DGCR2	DiGeorge syndrome critical region gene 2	0.0002	0.002	7.8
	GSE24095-MDD vs Control - Dentate gyrus
	Gene Symbol	Description	Fs.Ptab	P-value	FC recalculated
	HTR4	5-hydroxytryptamine receptor 4	6e-09	9e-05	10.4
	NGFRAP1	brain expressed X-linked 3	2e-06	0.0003	8.6
	JAM2	junctional adhesion molecule 2	3e-06	0.0004	7.9
	ATP6V0D1	ATPase H+ transporting Vunmatched subunit d1	3e-07	0.0002	7.4
	KCNC4	potassium voltage-gated channel subfamily C member 4	2e-05	0.001	7.2
	LEMD1	LEM domain containing 1	2e-05	0.001	7.1
	JUN	Jun proto-oncogene, AP-1 transcription factor subunit	3e-07	0.0002	6.9
	GRIA3	glutamate ionotropic receptor AMPA type subunit 3	5e-05	0.002	6.9
	MGC5509	chromosome 2 open reading frame 49	1e-07	0.0002	6.7
	SMARCA5	SWI/SNF related, matrix associated, actin dependent regulator of chromatin, subfamily a, member 5	4e-06	0.0004	6.7
	RAD50	RAD5unmatched double strand break repair protein	4e-06	0.0004	6.4
	CSPG3	Neurocan	2e-06	0.0003	5.8
	DDX17	DEAD-box helicase 17	3e-05	0.001	5.7
	KIAA2025	ring finger and CCCH-type domains 1	1e-05	0.0007	5.6
	DNCI2	dynein cytoplasmic 1 intermediate chain 2	2e-07	0.0002	5.4
	KIAA0494	EF-hand calcium binding domain 14	5e-07	0.0002	5.2
	OTOF	Otoferlin	5e-05	0.002	5.2
	LOC441263	Unmatched	5e-08	0.0002	5.1
	LOC286238	Unmatched	5e-05	0.002	5
	TRAM1L1	translocation associated membrane protein 1 like 1	0.0001	0.003	5
	PHB	Prohibitin	9e-07	0.0002	5
	KLRC1	killer cell lectin like receptor C1	2e-08	0.0002	4.9
	RBMS1	RNA binding motif single stranded interacting protein 1	1e-06	0.0002	4.7
	ARHGAP5	Rho GTPase activating protein 5	9e-06	0.0006	4.7
	SCUBE2	signal peptide, CUB domain and EGF like domain containing 2	9e-06	0.0006	4.6
	BAT2D1	proline rich coiled-coil 2C	7e-05	0.002	4.5
	CREG2	cellular repressor of E1A stimulated genes 2	0.0002	0.003	4.5
	LSAMP	limbic system associated membrane protein	1e-06	0.0002	4.5
	RABL3	RAB, member of RAS oncogene family like 3	1e-07	0.0002	4.5
	JAK1	Janus kinase 1	1e-05	0.0008	4.5
	DLGAP4	DLG associated protein 4	4e-07	0.0002	4.5
	CCL4	C-C motif chemokine ligand 4	7e-07	0.0002	4.4
	XRCC6	X-ray repair cross complementing 6	4e-07	0.0002	4.4
	GRIA1	glutamate ionotropic receptor AMPA type subunit 1	0.0002	0.003	4.4
	IGSF4B	cell adhesion molecule 3	4e-05	0.001	4.4
	ADAM19	ADAM metallopeptidase domain 19	7e-07	0.0002	4.4
	TRIM16	tripartite motif containing 16	1e-06	0.0002	4.4
	IQCE	IQ motif containing E	3e-06	0.0004	4.3
	CYP2D6	cytochrome P45unmatched family 2 subfamily D member 6	4e-07	0.0002	4.3
	ME2	malic enzyme 2	6e-07	0.0002	4.2
	KIAA1212	coiled-coil domain containing 88A	5e-05	0.002	4.2
	SERPINB4	serpin family B member 4	5e-07	0.0002	4.2
	ST13	ST13, Hsp7unmatched interacting protein	4e-05	0.001	4.2
	NEGR1	neuronal growth regulator 1	8e-05	0.002	4.2
	FALZ	bromodomain PHD finger transcription factor	0.0003	0.004	4.2
	ZNF383	zinc finger protein 383	4e-05	0.001	4.1
	NBR1	NBR1, autophagy cargo receptor	1e-07	0.0002	4.1
	LOC440295	Unmatched	4e-06	0.0004	4.1
	LRRK1	leucine rich repeat kinase 1	6e-07	0.0002	4.1
	LOC401026	Unmatched	3e-06	0.0004	4
	LOC441252	Unmatched	4e-07	0.0002	4
	GRIP1	glutamate receptor interacting protein 1	5e-07	0.0002	4
	LOC441434	Unmatched	5e-05	0.002	4
	NFIC	nuclear factor I C	1e-05	0.0008	4
	TRIM49	tripartite motif containing 49	3e-06	0.0004	4
	MYST2	lysine acetyltransferase 7	0.0001	0.003	4
	ANKRD36	ankyrin repeat domain 36	3e-05	0.001	3.9
	LOC151320	Unmatched	2e-06	0.0003	3.9
	MGC26143	centrosomal protein 17unmatched pseudogene 1	9e-06	0.0006	3.9
	LOC439994	Unmatched	5e-07	0.0002	3.9
	ZFYVE1	zinc finger FYVE-type containing 1	2e-05	0.001	3.9
	IL1RAP	interleukin 1 receptor accessory protein	1e-06	0.0002	3.9
	HSPC152	tRNA methyltransferase subunit 11-2	4e-07	0.0002	3.9
	AASDHPPT	aminoadipate-semialdehyde dehydrogenase-phosphopantetheinyl transferase	6e-05	0.002	3.9
	DLG2	discs large MAGUK scaffold protein 2	0.0008	0.009	3.9
	LOC440324	Unmatched	1e-06	0.0002	3.8
	FLJ38359	long intergenic non-protein coding RNA 11unmatched6	5e-07	0.0002	3.8
	SFRS3	serine and arginine rich splicing factor 3	1e-06	0.0003	3.8
	RPS19	ribosomal protein S19	1e-06	0.0002	3.8
	LOH11CR2A	von Willebrand factor A domain containing 5A	1e-06	0.0003	3.8
	LOC283768	Unmatched	1e-06	0.0002	3.8
	TNRC6B	trinucleotide repeat containing 6B	9e-06	0.0006	3.8
	LOC147166	Unmatched	2e-06	0.0003	3.8
	THAP5	THAP domain containing 5	4e-06	0.0004	3.7
	WHSC1L1	nuclear receptor binding SET domain protein 3	5e-06	0.0004	3.7
	HRMT1L1	protein arginine methyltransferase 2	0.0005	0.006	3.7
	FNTA	farnesyltransferase, CAAX box, alpha	2e-06	0.0003	3.7
	C6orf174	SOGA family member 3	5e-06	0.0004	3.7
	LOC440998	Unmatched	5e-06	0.0004	3.7
	LOC390705	Unmatched	7e-06	0.0006	3.7
	KLK11	kallikrein related peptidase 11	0.0001	0.003	3.6
	LOC441544	Unmatched	0.0008	0.008	3.6
	RAB13	RAB13, member RAS oncogene family	8e-07	0.0002	3.6
	EIF4B	eukaryotic translation initiation factor 4B	3e-06	0.0004	3.6
	SRP72	signal recognition particle 72	1e-06	0.0002	3.6
	LOC285548	Unmatched	7e-08	0.0002	3.6
	RCC2	regulator of chromosome condensation 2	2e-06	0.0003	3.6
	SSX2IP	SSX family member 2 interacting protein	8e-07	0.0002	3.6
	LOC439966	Unmatched	3e-06	0.0004	3.6
	C9orf72	chromosome 9 open reading frame 72	0.0002	0.003	3.6
	ZNF248	zinc finger protein 248	0.0004	0.005	3.5
	MFHAS1	malignant fibrous histiocytoma amplified sequence 1	0.0005	0.006	3.5
	FBXW11	F-box and WD repeat domain containing 11	4e-05	0.001	3.5
	ARRDC4	arrestin domain containing 4	0.0005	0.006	3.5
	LOC220869	Unmatched	4e-06	0.0004	3.5
	TMPRSS11E	transmembrane serine protease 11E	3e-07	0.0002	3.5
	PXK	PX domain containing serine/threonine kinase like	0.0005	0.006	3.5
	LOC400986	Unmatched	6e-06	0.0005	3.5
	HTR4	5-hydroxytryptamine receptor 4	2e-05	0.0008	3.5
	PRGA	Unmatched	2e-06	0.0003	3.5
	FLJ23554	junctional cadherin complex regulator	3e-06	0.0004	3.5
	C1orf80	axin interactor, dorsalization associated	6e-06	0.0005	3.4
	DTX2	deltex E3 ubiquitin ligase 2	7e-07	0.0002	3.4
	SLC35F2	solute carrier family 35 member F2	4e-05	0.001	3.4
	RPL36A	ribosomal protein L36a	2e-06	0.0003	3.4
	EIF4A1	eukaryotic translation initiation factor 4A1	1e-06	0.0002	3.4
	IL21R	interleukin 21 receptor	1e-06	0.0002	3.4
	RNF4	ring finger protein 4	1e-06	0.0003	3.4
	NRCAM	neuronal cell adhesion molecule	7e-07	0.0002	3.4
	LOC440316	Unmatched	3e-06	0.0004	3.4
	KBTBD6	kelch repeat and BTB domain containing 6	0.0006	0.007	3.4
	HOM	#N/A	1e-05	0.0007	3.4
	FLJ13195	stromal antigen 3-like 4 (pseudogene)	9e-07	0.0002	3.4
	LOC387922	Unmatched	2e-06	0.0003	3.4
	FRG1	FSHD region gene 1	4e-07	0.0002	3.4
	NSUN5	NOP2/Sun RNA methyltransferase family member 5	4e-06	0.0004	3.3
	BRUNOL6	CUGBP Elav-like family member 6	2e-05	0.001	3.3
	FOLR1	folate receptor 1	1e-06	0.0003	3.3
	LOC440367	Unmatched	2e-06	0.0003	3.3
	BRWD3	bromodomain and WD repeat domain containing 3	0.0004	0.005	3.3
	UTS2D	urotensin 2B	5e-07	0.0002	3.3
	XRCC6	X-ray repair cross complementing 6	1e-06	0.0002	3.3
	RAB43	RAB43, member RAS oncogene family	1e-06	0.0002	3.3
	LOC400768	Unmatched	4e-07	0.0002	3.3
	LOC148198	Unmatched	7e-06	0.0006	3.3
	ANKRD20A	ankyrin repeat domain 2unmatched family member A1	8e-06	0.0006	3.2
	LOC389305	Unmatched	1e-05	0.0008	3.2
	CUL4A	cullin 4A	9e-05	0.002	3.2
	MAPT	microtubule associated protein tau	0.0003	0.004	3.2
	POLR1C	RNA polymerase I and III subunit C	3e-06	0.0004	3.2
	SLC24A2	solute carrier family 24 member 2	0.0002	0.004	3.2
	TMEM50A	transmembrane protein 5unmatchedA	2e-06	0.0003	3.2
	LOC439920	Unmatched	6e-06	0.0005	3.2
	TSPYL2	TSPY like 2	0.0001	0.003	3.2
	GREB1	growth regulating estrogen receptor binding 1	2e-05	0.0009	3.2
	VKORC1	vitamin K epoxide reductase complex subunit 1	7e-06	0.0006	3.2
	DAZ4	deleted in azoospermia 4	4e-07	0.0002	3.2
	TRIM3	tripartite motif containing 3	4e-06	0.0004	3.2
	FLJ34154	HECT domain E3 ubiquitin protein ligase 4	0.0003	0.005	3.2
	LOC389472	Unmatched	4e-07	0.0002	3.2
	EIF4E	eukaryotic translation initiation factor 4E	2e-06	0.0003	3.2
	LOC388934	Unmatched	0.0006	0.007	3.1
	TOPBP1	DNA topoisomerase II binding protein 1	0.0002	0.003	3.1
	CCRL2	C-C motif chemokine receptor like 2	3e-07	0.0002	3.1
	FLJ11305	PCI domain containing 2	2e-07	0.0002	3.1
	PMS2L2	PMS1 homolog 2, mismatch repair system component pseudogene 2	6e-06	0.0005	3.1
	RPL15	ribosomal protein L15	1e-06	0.0003	3.1
	PRO2730	WD repeat domain 82	5e-06	0.0005	3.1
	SLC2A3	solute carrier family 2 member 3	1e-06	0.0002	3.1
	CSH1	chorionic somatomammotropin hormone 1	4e-06	0.0004	3.1
	LOC389631	Unmatched	2e-05	0.001	3.1
	ALDOA	aldolase, fructose-bisphosphate A	4e-06	0.0004	3.1
	DNMT3B	DNA methyltransferase 3 beta	1e-06	0.0003	3.1
	PHYHIPL	phytanoyl-CoA 2-hydroxylase interacting protein like	0.0007	0.008	3.1
	MATR3	matrin 3	6e-05	0.002	3.1
	ZNF658	zinc finger protein 658	6e-06	0.0005	3.1
	DUSP24	serine/threonine/tyrosine interacting like 1	4e-05	0.002	3.1
	PRPS2	phosphoribosyl pyrophosphate synthetase 2	5e-05	0.002	3.1
	LOC400986	Unmatched	6e-05	0.002	3.1
	PPP3CC	protein phosphatase 3 catalytic subunit gamma	7e-05	0.002	3.1
	LOC391014	Unmatched	5e-07	0.0002	3
	TXNDC11	thioredoxin domain containing 11	2e-06	0.0003	3
	MYBBP1A	MYB binding protein 1a	0.0002	0.003	3
	SSX5	SSX family member 5	0.0003	0.005	3
	ANK3	ankyrin 3	5e-05	0.002	3
	TTTY9	testis-specific transcript, Y-linked 9A	2e-06	0.0003	3
	ADAMTS13	ADAM metallopeptidase with thrombospondin type 1 motif 13	3e-06	0.0004	3
	MGC7036	Rab interacting lysosomal protein like 2	3e-06	0.0004	3
	LOC400304	Unmatched	1e-05	0.0007	3
	LOC400742	Unmatched	5e-06	0.0004	3
	PAIP1	poly(A) binding protein interacting protein 1	3e-06	0.0004	3
	SLC4A1	solute carrier family 4 member 1 (Diego blood group)	3e-06	0.0004	3
	RHBDF1	rhomboid 5 homolog 1	2e-06	0.0003	3
	OR2A4	olfactory receptor family 2 subfamily A member 4	2e-05	0.001	3
	LOC200493	Unmatched	1e-06	0.0003	3
	KIF21A	kinesin family member 21A	0.0007	0.008	3
	MKI67IP	nucleolar protein interacting with the FHA domain of MKI67	4e-05	0.001	3
	PSG5	pregnancy specific beta-1-glycoprotein 5	5e-07	0.0002	3
	KRTAP10	Unmatched	1e-06	0.0002	3
	CRSP3	mediator complex subunit 23	0.004	0.02	3
	MGC8902	NBPF member 15	3e-05	0.001	3
	DSCR5	phosphatidylinositol glycan anchor biosynthesis class P	0.005	0.02	3
	WBSCR1	eukaryotic translation initiation factor 4H	4e-06	0.0004	3
	G3BP2	G3BP stress granule assembly factor 2	0.003	0.02	3
	ANKRD17	ankyrin repeat domain 17	1e-05	0.0008	3
	CCND1	cyclin D1	2e-05	0.0009	2.9
	TTTY4	testis-specific transcript, Y-linked 4	4e-06	0.0004	2.9
	DHRS4L2	dehydrogenase/reductase 4 like 2	6e-06	0.0005	2.9
	RPS18	ribosomal protein S18	2e-06	0.0003	2.9
	FLJ30435	Unmatched	7e-06	0.0005	2.9
	LOC440329	Unmatched	5e-06	0.0004	2.9
	DAB1	DAB1, reelin adaptor protein	5e-05	0.002	2.9
	SORD	sorbitol dehydrogenase	6e-07	0.0002	2.9
	RCOR2	REST corepressor 2	0.0001	0.003	2.9
	LOC442588	Unmatched	1e-06	0.0003	2.9
	NOLA1	GAR1 ribonucleoprotein	3e-06	0.0004	2.9
	C20orf116	DDRGK domain containing 1	1e-05	0.0007	2.9
	THEA	acyl-CoA thioesterase 11	0.0009	0.009	2.9
	PRC1	protein regulator of cytokinesis 1	0.001	0.01	2.9
	IQSEC1	IQ motif and Sec7 domain 1	4e-06	0.0004	2.9
	ITGB1	integrin subunit beta 1	9e-07	0.0002	2.9
	ZNF277	zinc finger protein 277	3e-05	0.001	2.9
	LOC401525	Unmatched	4e-06	0.0004	2.9
	IGF2	insulin like growth factor 2	0.003	0.02	2.9
	FST	Follistatin	9e-06	0.0006	2.9
	METTL2	methyltransferase like 2B	2e-06	0.0003	2.9
	WAS	Wiskott-Aldrich syndrome	0.0003	0.004	2.9
	FKBP9	FK5unmatched6 binding protein 9	1e-05	0.0008	2.9
	RPLP0	ribosomal protein lateral stalk subunit Punmatched	6e-06	0.0005	2.9
	LOC441506	Unmatched	2e-05	0.0009	2.8
	ANKRD30B	ankyrin repeat domain 3unmatchedB	3e-06	0.0004	2.8
	RPL24	ribosomal protein L24	5e-06	0.0005	2.8
	GM88	golgin A8 family member A	0.0002	0.004	2.8
	ENAH	ENAH, actin regulator	4e-06	0.0004	2.8
	IGSF2	CD1unmatched1 molecule	0.0005	0.006	2.8
	LOC441666	Unmatched	5e-05	0.002	2.8
	MGC2560	RNA guanine-7 methyltransferase activating subunit	2e-05	0.0009	2.8
	BCLAF1	BCL2 associated transcription factor 1	9e-06	0.0006	2.8
	LOC442609	Unmatched	4e-06	0.0004	2.8
	BCL11B	B cell CLL/lymphoma 11B	0.004	0.02	2.8
	MAPK8IP1	mitogen-activated protein kinase 8 interacting protein 1	9e-06	0.0006	2.8
	TBC1D3	TBC1 domain family member 3	9e-05	0.002	2.8
	LOC402360	Unmatched	0.0002	0.003	2.8
	LOC401441	Unmatched	8e-05	0.002	2.8
	BRD8	bromodomain containing 8	1e-05	0.0008	2.8
	HAX1	HCLS1 associated protein X-1	1e-05	0.0008	2.8
	TTTY9	testis-specific transcript, Y-linked 9A	5e-06	0.0004	2.8
	ATP6V0A4	ATPase H+ transporting Vunmatched subunit a4	0.001	0.01	2.8
	FLJ36754	SREK1 interacting protein 1	0.0007	0.008	2.7
	KPNA1	karyopherin subunit alpha 1	7e-05	0.002	2.7
	HOOK3	hook microtubule tethering protein 3	0.0001	0.003	2.7
	CENTG2	ArfGAP with GTPase domain, ankyrin repeat and PH domain 1	0.0004	0.005	2.7
	GM88	golgin A8 family member A	3e-05	0.001	2.7
	DHX34	DExH-box helicase 34	0.0002	0.003	2.7
	LOC283412	Unmatched	9e-06	0.0006	2.7
	SBDSP	SBDS, ribosome maturation factor pseudogene 1	0.0006	0.007	2.7
	SLC25A13	solute carrier family 25 member 13	8e-05	0.002	2.7
	LOC161527	Unmatched	6e-06	0.0005	2.7
	KCNK4	potassium two pore domain channel subfamily K member 4	2e-05	0.001	2.7
	PIK3R1	phosphoinositide-3-kinase regulatory subunit 1	3e-06	0.0004	2.7
	ACSL4	acyl-CoA synthetase long chain family member 4	1e-06	0.0002	2.7
	PPP1R2	protein phosphatase 1 regulatory inhibitor subunit 2	2e-05	0.001	2.7
	C6orf47	chromosome 6 open reading frame 47	3e-05	0.001	2.7
	LOC389953	unmatched	1e-05	0.0007	2.7
	RPL35	ribosomal protein L35	1e-05	0.0008	2.7
	BMS1L	BMS1, ribosome biogenesis factor	2e-05	0.001	2.7
	ANKRD44	ankyrin repeat domain 44	0.004	0.02	2.7
	ADAM12	ADAM metallopeptidase domain 12	1e-05	0.0008	2.7
	ZNF41	zinc finger protein 41	0.002	0.01	2.7
	FLJ30435	unmatched	3e-06	0.0004	2.7
	PTCH	patched 1	4e-06	0.0004	2.7
	LOC388154	unmatched	4e-06	0.0004	2.7
	STARD8	StAR related lipid transfer domain containing 8	2e-05	0.0008	2.7
	TLE4	transducin like enhancer of split 4	5e-05	0.002	2.7
	PMS2L1	PMS1 homolog 2, mismatch repair system component pseudogene 1	0.0002	0.004	2.7
	C14orf46	lin-52 DREAM MuvB core complex component	3e-06	0.0004	2.7
	LOC402100	unmatched	1e-05	0.0008	2.7
	AGPAT1	1-acylglycerol-3-phosphate O-acyltransferase 1	0.0001	0.003	2.7
	RHOBTB3	Rho related BTB domain containing 3	0.0002	0.003	2.7
	MGC19764	schlafen family member 5	4e-06	0.0004	2.7
	PGBD4	piggyBac transposable element derived 4	0.0002	0.003	2.7
	ZNF512	zinc finger protein 512	3e-05	0.001	2.7
	LOC202459	unmatched	7e-05	0.002	2.7
	GSTA1	glutathione S-transferase alpha 1	7e-06	0.0005	2.7
	SRPX	sushi repeat containing protein X-linked	0.004	0.02	2.7
	TAF10	TATA-box binding protein associated factor 1unmatched	6e-06	0.0005	2.6
	COL25A1	collagen type XXV alpha 1 chain	0.0005	0.006	2.6
	SLC1A3	solute carrier family 1 member 3	0.0003	0.005	2.6
	EIF2B4	eukaryotic translation initiation factor 2B subunit delta	5e-06	0.0004	2.6
	C21orf5	DOP1 leucine zipper like protein B	1e-05	0.0008	2.6
	DDR2	discoidin domain receptor tyrosine kinase 2	0.0002	0.003	2.6
	LOC387991	unmatched	0.0006	0.007	2.6
	LOC392169	unmatched	1e-05	0.0007	2.6
	FLJ10774	N-acetyltransferase 1unmatched	0.0001	0.003	2.6
	LOC400987	unmatched	0.0002	0.004	2.6
	KIAA1229	outer dense fiber of sperm tails 2 like	0.0001	0.002	2.6
	CREBL1	activating transcription factor 6 beta	3e-05	0.001	2.6
	CHAF1A	chromatin assembly factor 1 subunit A	2e-05	0.001	2.6
	FBLN1	fibulin 1	6e-05	0.002	2.6
	CAMK2D	calcium/calmodulin dependent protein kinase II delta	5e-05	0.002	2.6
	PPIG	peptidylprolyl isomerase G	2e-05	0.001	2.6
	SMG1	SMG1, nonsense mediated mRNA decay associated PI3K related kinase	4e-05	0.001	2.6
	ZNF682	zinc finger protein 682	0.0001	0.003	2.6
	RPL7A	ribosomal protein L7a	8e-05	0.002	2.6
	LOC392215	unmatched	3e-05	0.001	2.6
	ASCC2	activating signal cointegrator 1 complex subunit 2	8e-06	0.0006	2.6
	FLJ34443	cysteine rich PAK1 inhibitor	0.002	0.01	2.6
	SERF1A	small EDRK-rich factor 1A	3e-05	0.001	2.6
	LOC388275	unmatched	4e-05	0.001	2.6
	MGC70863	ribosomal protein L23a pseudogene 82	1e-05	0.0007	2.6
	SCGB1D2	secretoglobin family 1D member 2	1e-05	0.0007	2.6
	ITGB3BP	integrin subunit beta 3 binding protein	0.0001	0.002	2.6
	LOC388189	unmatched	6e-05	0.002	2.6
	LOC339022	unmatched	2e-05	0.0009	2.6
	RANBP2L1	RANBP2-like and GRIP domain containing 8	0.0002	0.003	2.6
	ATRX	ATRX, chromatin remodeler	4e-05	0.002	2.6
	LOC391387	unmatched	8e-07	0.0002	2.6
	TSC22D4	TSC22 domain family member 4	0.002	0.01	2.6
	MLLT7	forkhead box O4	0.0002	0.004	2.6
	CDH23	cadherin related 23	1e-05	0.0007	2.6
	SMU1	SMU1, DNA replication regulator and spliceosomal factor	3e-05	0.001	2.6
	FLJ25477	APC membrane recruitment protein 2	0.0002	0.004	2.6
	POU3F2	POU class 3 homeobox 2	0.002	0.01	2.6
	LOC402569	unmatched	5e-06	0.0004	2.6
	MAP4K4	mitogen-activated protein kinase kinase kinase kinase 4	4e-06	0.0004	2.6
	LOC440897	unmatched	0.0007	0.008	2.6
	RNMT	RNA guanine-7 methyltransferase	5e-05	0.002	2.6
	TSSK1	testis specific serine kinase 1B	1e-06	0.0002	2.6
	SEC14L4	SEC14 like lipid binding 4	2e-05	0.001	2.6
	IPO13	importin 13	7e-05	0.002	2.6
	MNAB	ring finger and CCCH-type domains 2	1e-05	0.0008	2.6
	TTN	titin	9e-06	0.0006	2.6
	KIF1B	kinesin family member 1B	0.004	0.02	2.6
	ZNF532	zinc finger protein 532	4e-05	0.001	2.6
	C14orf78	AHNAK nucleoprotein 2	0.0001	0.003	2.6
	TAS2R4	taste 2 receptor member 4	2e-05	0.001	2.6
	LYAR	Ly1 antibody reactive	6e-05	0.002	2.6
	SP3	Sp3 transcription factor	1e-05	0.0007	2.5
	LPAL2	lipoprotein(a) like 2, pseudogene	5e-06	0.0005	2.5
	C8orf16	unmatched	0.0009	0.009	2.5
	LOC150368	unmatched	0.001	0.01	2.5
	CCR7	C-C motif chemokine receptor 7	0.0001	0.003	2.5
	C10orf130	coiled-coil and C2 domain containing 2B	0.0003	0.005	2.5
	ELN	elastin	0.0002	0.004	2.5
	RBMY1J	RNA binding motif protein, Y-linked, family 1, member J	3e-05	0.001	2.5
	WRB	tryptophan rich basic protein	2e-05	0.0009	2.5
	SPOCD1	SPOC domain containing 1	0.002	0.01	2.5
	OR2A9P	olfactory receptor family 2 subfamily A member 9 pseudogene	2e-05	0.001	2.5
	LOC441443	unmatched	0.0004	0.005	2.5
	LOC441721	unmatched	0.002	0.02	2.5
	TFAM	transcription factor A, mitochondrial	0.0006	0.007	2.5
	NEB	nebulin	0.0002	0.004	2.5
	LOC286478	unmatched	6e-07	0.0002	2.5
	ERBP	deoxynucleotidyltransferase terminal interacting protein 2	0.0003	0.005	2.5
	LOC340591	unmatched	0.001	0.01	2.5
	HRMT1L1	protein arginine methyltransferase 2	1e-05	0.0008	2.5
	LOC440788	unmatched	0.001	0.01	2.5
	LOC400097	unmatched	5e-05	0.002	2.5
	NUDT18	nudix hydrolase 18	3e-05	0.001	2.5
	DDX17	DEAD-box helicase 17	0.0009	0.009	2.5
	ZNF141	zinc finger protein 141	4e-05	0.001	2.5
	SPAG9	sperm associated antigen 9	5e-05	0.002	2.5
	HOXA11	homeobox A11	0.003	0.02	2.5
	BRD4	bromodomain containing 4	0.001	0.01	2.5
	FLJ38335	ankyrin repeat and fibronectin type III domain containing 1	2e-05	0.001	2.5
	SEMA3A	semaphorin 3A	0.001	0.01	2.5
	LOC441092	unmatched	6e-05	0.002	2.5
	SDC2	syndecan 2	0.0001	0.003	2.5
	MACF1	microtubule-actin crosslinking factor 1	4e-05	0.001	2.5
	ATP1B1	ATPase Na+/K+ transporting subunit beta 1	0.0007	0.008	2.5
	TTC9	tetratricopeptide repeat domain 9	0.0002	0.003	2.5
	FLJ20244	tRNA methyltransferase 1	0.001	0.009	2.5
	SLC4A7	solute carrier family 4 member 7	6e-06	0.0005	2.5
	NLE1	notchless homolog 1	2e-05	0.001	2.5
	TUBB8	tubulin beta 8 class VIII	2e-05	0.0009	2.5
	ALDH3A2	aldehyde dehydrogenase 3 family member A2	2e-05	0.001	2.5
	SRRM2	serine/arginine repetitive matrix 2	0.0006	0.007	2.5
	ZNF140	zinc finger protein 14unmatched	4e-05	0.002	2.5
	RXRA	retinoid X receptor alpha	6e-05	0.002	2.5
	NEXN	nexilin F-actin binding protein	2e-05	0.001	2.5
	DND1	DND microRNA-mediated repression inhibitor 1	0.0001	0.003	2.5
	PPP2R2C	protein phosphatase 2 regulatory subunit Bgamma	0.0003	0.005	2.5
	RNF24	ring finger protein 24	2e-05	0.001	2.4
	HRH3	histamine receptor H3	3e-05	0.001	2.4
	ZNF442	zinc finger protein 442	5e-05	0.002	2.4
	FLJ43826	unmatched	3e-05	0.001	2.4
	CNKSR2	connector enhancer of kinase suppressor of Ras 2	0.001	0.01	2.4
	TMC4	transmembrane channel like 4	0.0002	0.003	2.4
	ZFHX1B	zinc finger E-box binding homeobox 2	0.003	0.02	2.4
	MGC27382	unmatched	0.0001	0.003	2.4
	ARHGEF7	Rho guanine nucleotide exchange factor 7	0.0006	0.007	2.4
	LOC388931	unmatched	6e-06	0.0005	2.4
	ABCA1	ATP binding cassette subfamily A member 1	9e-05	0.002	2.4
	HTR7	5-hydroxytryptamine receptor 7	2e-05	0.0009	2.4
	RPL37	ribosomal protein L37	4e-05	0.001	2.4
	HSPC128	coiled-coil domain containing 59	3e-05	0.001	2.4
	LMO1	LIM domain only 1	3e-05	0.001	2.4
	C20orf125	tubulin tyrosine ligase like 9	0.001	0.01	2.4
	IQCB1	IQ motif containing B1	4e-05	0.002	2.4
	MGC35295	unmatched	0.0001	0.003	2.4
	MGC52282	unmatched	0.0004	0.005	2.4
	DNAJA4	DnaJ heat shock protein family (Hsp4unmatched) member A4	7e-05	0.002	2.4
	LOC163131	unmatched	6e-05	0.002	2.4
	PRKAG1	protein kinase AMP-activated non-catalytic subunit gamma 1	0.0002	0.003	2.4
	DEPDC2	phosphatidylinositol-3,4,5-trisphosphate dependent Rac exchange factor 2	0.0001	0.003	2.4
	RAB10	RAB1unmatched, member RAS oncogene family	4e-05	0.002	2.4
	WFDC2	WAP four-disulfide core domain 2	0.0001	0.003	2.4
	LOC123169	unmatched	7e-05	0.002	2.4
	WBSCR1	eukaryotic translation initiation factor 4H	3e-05	0.001	2.4
	RBMY2EP	RNA binding motif protein, Y-linked, family 2, member E pseudogene	6e-05	0.002	2.4
	CHST2	carbohydrate sulfotransferase 2	0.0002	0.003	2.4
	SFTPC	surfactant protein C	8e-05	0.002	2.4
	ZFP106	zinc finger protein 1unmatched6	0.006	0.03	2.4
	SLC18A1	solute carrier family 18 member A1	4e-05	0.001	2.4
	POFUT1	protein O-fucosyltransferase 1	5e-05	0.002	2.4
	PDZK11	PDZ domain containing 11	2e-05	0.001	2.4
	CALU	calumenin	0.0003	0.005	2.4
	GFPT2	glutamine-fructose-6-phosphate transaminase 2	0.001	0.01	2.4
	LOC441372	unmatched	0.0008	0.008	2.4
	TARBP2	TARBP2, RISC loading complex RNA binding subunit	0.0001	0.002	2.4
	ITGA2B	integrin subunit alpha 2b	0.002	0.01	2.4
	KCNH1	potassium voltage-gated channel subfamily H member 1	8e-05	0.002	2.4
	DDX58	DExD/H-box helicase 58	3e-05	0.001	2.4
	PGDS	hematopoietic prostaglandin D synthase	2e-05	0.0009	2.4
	FBXO16	F-box protein 16	4e-05	0.001	2.4
	KNDC1	kinase non-catalytic C-lobe domain containing 1	0.0005	0.006	2.4
	C6orf85	solute carrier family 22 member 23	7e-05	0.002	2.4
	GPLD1	glycosylphosphatidylinositol specific phospholipase D1	3e-06	0.0004	2.4
	HMGN3	high mobility group nucleosomal binding domain 3	7e-05	0.002	2.4
	ZNF138	zinc finger protein 138	0.0001	0.003	2.4
	GRLF1	Rho GTPase activating protein 35	0.005	0.03	2.4
	GMPS	guanine monophosphate synthase	4e-05	0.001	2.4
	LOC441506	unmatched	4e-05	0.001	2.4
	LZTS1	leucine zipper tumor suppressor 1	4e-05	0.002	2.4
	HMG1L1	high mobility group box 1 pseudogene 1	2e-05	0.001	2.4
	C14orf54	family with sequence similarity 71 member D	7e-06	0.0005	2.4
	PHYHIPL	phytanoyl-CoA 2-hydroxylase interacting protein like	0.0002	0.003	2.4
	LOC339782	unmatched	4e-06	0.0004	2.4
	RBMY1B	RNA binding motif protein, Y-linked, family 1, member B	7e-05	0.002	2.4
	TAOK2	TAO kinase 2	3e-05	0.001	2.4
	LOC388297	unmatched	0.0001	0.003	2.4
	PEX26	peroxisomal biogenesis factor 26	0.0002	0.003	2.4
	IQGAP1	IQ motif containing GTPase activating protein 1	0.0002	0.004	2.4
	GBP1	guanylate binding protein 1	2e-05	0.0009	2.4
	CS	citrate synthase	7e-06	0.0005	2.4
	FLJ11539	HAND2 antisense RNA 1	1e-05	0.0008	2.4
	LOC442565	unmatched	0.0001	0.003	2.4
	SFRP2	secreted frizzled related protein 2	0.003	0.02	2.4
	KAL1	anosmin 1	0.0001	0.003	2.4
	FLJ39075	unmatched	0.0002	0.004	2.4
	FLJ12750	VPS37B, ESCRT-I subunit	2e-05	0.001	2.3
	LOC388476	unmatched	0.001	0.01	2.3
	LOC152122	unmatched	4e-05	0.001	2.3
	AKAP2	A-kinase anchoring protein 2	0.0006	0.007	2.3
	RNF185	ring finger protein 185	0.0001	0.003	2.3
	MASP1	mannan binding lectin serine peptidase 1	0.002	0.01	2.3
	PSG7	pregnancy specific beta-1-glycoprotein 7 (gene/pseudogene)	1e-05	0.0008	2.3
	PCDHA7	protocadherin alpha 7	6e-06	0.0005	2.3
	NR2E1	nuclear receptor subfamily 2 group E member 1	0.0002	0.003	2.3
	SAG	S-antigen visual arrestin	0.0001	0.003	2.3
	SRPR	SRP receptor subunit alpha	3e-05	0.001	2.3
	SNAP23	synaptosome associated protein 23	0.0006	0.007	2.3
	HSPC121	3-hydroxyacyl-CoA dehydratase 3	0.009	0.04	2.3
	ZNF429	zinc finger protein 429	5e-05	0.002	2.3
	IL16	interleukin 16	4e-05	0.001	2.3
	KIAA1731	centrosomal protein 295	0.0001	0.003	2.3
	HIST1H2BG	histone cluster 1 H2B family member g	0.0001	0.002	2.3
	CHERP	calcium homeostasis endoplasmic reticulum protein	2e-05	0.001	2.3
	GDNF	glial cell derived neurotrophic factor	3e-05	0.001	2.3
	MGC52000	WAS protein family homolog 2, pseudogene	2e-05	0.001	2.3
	DKFZP434B172	family with sequence similarity 198 member A	7e-05	0.002	2.3
	PIWIL4	piwi like RNA-mediated gene silencing 4	6e-07	0.0002	2.3
	LOC440319	unmatched	0.001	0.01	2.3
	NEBL	nebulette	0.002	0.01	2.3
	CEBPZ	CCAAT enhancer binding protein zeta	0.0007	0.008	2.3
	GPR41	free fatty acid receptor 3	1e-05	0.0007	2.3
	WBSCR22	BUD23, rRNA methyltransferase and ribosome maturation factor	0.008	0.04	2.3
	ACE	angiotensin I converting enzyme	7e-06	0.0005	2.3
	AADACL2	arylacetamide deacetylase like 2	0.0003	0.005	2.3
	SPTA1	spectrin alpha, erythrocytic 1	4e-05	0.002	2.3
	FLJ32949	dpy-19 like 2	2e-05	0.0009	2.3
	C9orf65	prune homolog 2	0.002	0.02	2.3
	DHRS4	dehydrogenase/reductase 4	8e-06	0.0006	2.3
	PRO1853	NADH:ubiquinone oxidoreductase complex assembly factor 7	0.0002	0.004	2.3
	NR2F1	nuclear receptor subfamily 2 group F member 1	0.0008	0.008	2.3
	LOC441000	unmatched	4e-05	0.001	2.3
	BIRC4BP	XIAP associated factor 1	0.001	0.01	2.3
	BICD1	BICD cargo adaptor 1	0.001	0.01	2.3
	TRIM37	tripartite motif containing 37	2e-05	0.0008	2.3
	FLJ23577	sperm flagellar 2	6e-05	0.002	2.3
	ZDHHC14	zinc finger DHHC-type containing 14	3e-05	0.001	2.3
	HLA	unmatched	6e-05	0.002	2.3
	SURB7	mediator complex subunit 21	0.0001	0.003	2.3
	GREB1	growth regulating estrogen receptor binding 1	0.01	0.04	2.3
	C10orf74	receptor accessory protein 3	0.008	0.04	2.3
	ELF2	E74 like ETS transcription factor 2	0.002	0.02	2.3
	NCOA5	nuclear receptor coactivator 5	0.002	0.02	2.3
	CES1	carboxylesterase 1	0.0002	0.003	2.3
	ETF1	eukaryotic translation termination factor 1	3e-05	0.001	2.3
	SMARCA1	SWI/SNF related, matrix associated, actin dependent regulator of chromatin, subfamily a, member 1	0.002	0.01	2.3
	TTN	titin	0.0002	0.003	2.3
	IDE	insulin degrading enzyme	0.001	0.01	2.3
	ARID1B	AT-rich interaction domain 1B	2e-05	0.001	2.2
	FLJ38144	zinc finger protein 699	3e-05	0.001	2.2
	LOC442704	unmatched	7e-05	0.002	2.2
	C10orf110	IDI2 antisense RNA 1	0.0003	0.005	2.2
	LOC388394	unmatched	0.0003	0.005	2.2
	RNF126P1	ring finger protein 126 pseudogene 1	0.0001	0.003	2.2
	IRAK1BP1	interleukin 1 receptor associated kinase 1 binding protein 1	1e-05	0.0008	2.2
	LOC440231	unmatched	0.002	0.02	2.2
	MNAT1	MNAT1, CDK activating kinase assembly factor	8e-05	0.002	2.2
	COMMD4	COMM domain containing 4	3e-05	0.001	2.2
	FAM63B	MINDY lysine 48 deubiquitinase 2	0.002	0.01	2.2
	RFC3	replication factor C subunit 3	3e-05	0.001	2.2
	DPYSL5	dihydropyrimidinase like 5	0.0002	0.004	2.2
	FLJ23554	junctional cadherin complex regulator	3e-05	0.001	2.2
	PPFIBP1	PPFIA binding protein 1	0.006	0.03	2.2
	ANKRD12	ankyrin repeat domain 12	2e-06	0.0003	2.2
	LOC51059	unmatched	0.0003	0.004	2.2
	FLJ41603	Rho guanine nucleotide exchange factor 37	0.003	0.02	2.2
	SLC43A3	solute carrier family 43 member 3	0.002	0.01	2.2
	NCOA4	nuclear receptor coactivator 4	0.0001	0.003	2.2
	HIST1H2BB	histone cluster 1 H2B family member b	0.0002	0.004	2.2
	HES3	hes family bHLH transcription factor 3	2e-05	0.0009	2.2
	HERC5	HECT and RLD domain containing E3 ubiquitin protein ligase 5	0.0001	0.003	2.2
	LOC389264	unmatched	0.0003	0.005	2.2
	PIGF	phosphatidylinositol glycan anchor biosynthesis class F	8e-05	0.002	2.2
	CBX5	chromobox 5	0.0006	0.007	2.2
	LOC391253	unmatched	0.0001	0.003	2.2
	AMT	aminomethyltransferase	4e-05	0.001	2.2
	RPL29	ribosomal protein L29	0.0003	0.005	2.2
	C14orf72	long intergenic non-protein coding RNA 239	7e-05	0.002	2.2
	C5orf20	dendritic cell associated nuclear protein	8e-05	0.002	2.2
	GTPBP6	GTP binding protein 6 (putative)	2e-05	0.001	2.2
	CDC42BPA	CDC42 binding protein kinase alpha	0.004	0.02	2.2
	LOC440292	unmatched	0.0002	0.003	2.2
	LU	basal cell adhesion molecule (Lutheran blood group)	0.001	0.01	2.2
	TIMELESS	timeless circadian regulator	0.0001	0.003	2.2
	HNRPK	heterogeneous nuclear ribonucleoprotein K	8e-05	0.002	2.2
	LOC56901	unmatched	3e-05	0.001	2.2
	TNNI3K	TNNI3 interacting kinase	0.009	0.04	2.2
	ZNF286	zinc finger protein 286A	0.0003	0.004	2.2
	LOC339539	unmatched	0.0001	0.003	2.2
	LOC401522	unmatched	0.0008	0.009	2.2
	KIR3DL3	killer cell immunoglobulin like receptor, three Ig domains and long cytoplasmic tail 3	0.0004	0.005	2.2
	LOC441199	unmatched	0.0007	0.008	2.2
	FLJ35779	POC5 centriolar protein	0.01	0.04	2.2
	UPF3A	UPF3A, regulator of nonsense mediated mRNA decay	0.0001	0.003	2.2
	LOC400411	unmatched	0.002	0.02	2.2
	C6orf63	NHS like 1	3e-05	0.001	2.2
	LOC441568	unmatched	4e-06	0.0004	2.2
	PCDHA12	protocadherin alpha 12	0.003	0.02	2.2
	TIGD4	tigger transposable element derived 4	1e-05	0.0008	2.2
	SORD	sorbitol dehydrogenase	4e-05	0.001	2.2
	LXN	latexin	0.0009	0.009	2.2
	LOC375719	unmatched	0.002	0.01	2.2
	LOC63929	unmatched	0.0001	0.003	2.2
	DDX49	DEAD-box helicase 49	0.0002	0.004	2.2
	OAZ1	ornithine decarboxylase antizyme 1	5e-05	0.002	2.2
	FBXO41	F-box protein 41	0.001	0.01	2.2
	SDCBP	syndecan binding protein	0.0001	0.003	2.2
	BAGE3	BAGE family member 3	0.0006	0.007	2.2
	CALB1	calbindin 1	0.01	0.05	2.2
	PRO1853	NADH:ubiquinone oxidoreductase complex assembly factor 7	5e-05	0.002	2.2
	LOC401967	unmatched	0.001	0.01	2.2
	PLCL3	phospholipase C eta 1	3e-06	0.0004	2.2
	MECP2	methyl-CpG binding protein 2	0.002	0.01	2.2
	C15orf29	katanin regulatory subunit B1 like 1	2e-05	0.001	2.2
	KATNA1	katanin catalytic subunit A1	0.0003	0.005	2.2
	SMARCC1	SWI/SNF related, matrix associated, actin dependent regulator of chromatin subfamily c member 1	0.002	0.02	2.2
	ARL7	ADP ribosylation factor like GTPase 4C	0.001	0.01	2.2
	TANK	TRAF family member associated NFKB activator	9e-07	0.0002	2.2
	FLJ22573	IGF like family receptor 1	0.0001	0.003	2.2
	C20orf43	replication termination factor 2	6e-05	0.002	2.2
	AMD1	adenosylmethionine decarboxylase 1	4e-06	0.0004	2.2
	IGSF6	immunoglobulin superfamily member 6	0.0003	0.004	2.2
	NOX3	NADPH oxidase 3	3e-05	0.001	2.2
	mimitin	NADH:ubiquinone oxidoreductase complex assembly factor 2	8e-05	0.002	2.2
	ZMYND11	zinc finger MYND-type containing 11	0.0001	0.003	2.2
	LOC400055	unmatched	3e-05	0.001	2.2
	ECE2	endothelin converting enzyme 2	0.0001	0.003	2.2
	MAB21L2	mab-21 like 2	5e-05	0.002	2.2
	NEK7	NIMA related kinase 7	0.0001	0.003	2.2
	NECAP2	NECAP endocytosis associated 2	8e-05	0.002	2.2
	TAS2R43	taste 2 receptor member 43	0.0005	0.006	2.2
	KIFC2	kinesin family member C2	0.0003	0.004	2.2
	KIAA1622	protein phosphatase 4 regulatory subunit 4	0.0008	0.008	2.1
	TAF10	TATA-box binding protein associated factor 1unmatched	9e-05	0.002	2.1
	MTMR2	myotubularin related protein 2	0.009	0.04	2.1
	LOC388787	unmatched	0.0001	0.003	2.1
	AP1S2	adaptor related protein complex 1 subunit sigma 2	0.0005	0.006	2.1
	IL10RA	interleukin 1unmatched receptor subunit alpha	0.004	0.02	2.1
	PRY	PTPN13 like Y-linked	2e-05	0.001	2.1
	CSHL1	chorionic somatomammotropin hormone like 1	0.0002	0.004	2.1
	LOC441927	unmatched	5e-05	0.002	2.1
	KIAA1967	cell cycle and apoptosis regulator 2	1e-05	0.0007	2.1
	HLA	unmatched	6e-05	0.002	2.1
	ETV7	ETS variant 7	2e-05	0.001	2.1
	FLJ20211	elongator acetyltransferase complex subunit 6	0.0004	0.005	2.1
	BCOR	BCL6 corepressor	0.0003	0.004	2.1
	SYTL5	synaptotagmin like 5	0.0002	0.003	2.1
	SMARCA5	SWI/SNF related, matrix associated, actin dependent regulator of chromatin, subfamily a, member 5	0.0009	0.009	2.1
	MBTPS1	membrane bound transcription factor peptidase, site 1	9e-05	0.002	2.1
	OR11H1	olfactory receptor family 11 subfamily H member 1	0.0007	0.008	2.1
	FLJ45686	leucine rich repeat containing 55	0.0001	0.003	2.1
	NMUR2	neuromedin U receptor 2	1e-05	0.0007	2.1
	TMPO	thymopoietin	0.0003	0.005	2.1
	MFI2	melanotransferrin	0.001	0.01	2.1
	LOC442339	unmatched	0.002	0.01	2.1
	FAM63B	MINDY lysine 48 deubiquitinase 2	0.0006	0.007	2.1
	MGC20419	KTI12 chromatin associated homolog	0.0002	0.003	2.1
	NFIC	nuclear factor I C	7e-06	0.0006	2.1
	TIA1	TIA1 cytotoxic granule associated RNA binding protein	0.001	0.01	2.1
	FLJ32745	coiled-coil domain containing 138	0.0003	0.004	2.1
	SYNE2	spectrin repeat containing nuclear envelope protein 2	0.0002	0.004	2.1
	LOC441342	unmatched	0.0003	0.005	2.1
	ZNF232	zinc finger protein 232	9e-05	0.002	2.1
	FLJ13213	SAFB like transcription modulator	0.0004	0.006	2.1
	MRGPRD	MAS related GPR family member D	0.003	0.02	2.1
	SLC23A2	solute carrier family 23 member 2	0.0002	0.004	2.1
	PNPT1	polyribonucleotide nucleotidyltransferase 1	0.0002	0.004	2.1
	MLL3	lysine methyltransferase 2C	0.001	0.01	2.1
	CEP4	centrosomal protein 135	1e-05	0.0008	2.1
	RBMY1E	RNA binding motif protein, Y-linked, family 1, member E	5e-05	0.002	2.1
	PIGN	phosphatidylinositol glycan anchor biosynthesis class N	0.0009	0.009	2.1
	GRLF1	Rho GTPase activating protein 35	0.01	0.04	2.1
	LOC255519	unmatched	0.01	0.04	2.1
	FLJ45273	LON peptidase N-terminal domain and ring finger 2	0.0002	0.004	2.1
	LLGL1	LLGL1, scribble cell polarity complex component	0.0007	0.008	2.1
	DAP3	death associated protein 3	0.0003	0.005	2.1
	BCL6B	B cell CLL/lymphoma 6B	0.0002	0.003	2.1
	ZNF630	zinc finger protein 63unmatched	0.0003	0.005	2.1
	LOC387884	unmatched	4e-05	0.001	2.1
	C18orf9	centrosomal protein 76	7e-06	0.0006	2.1
	LOC441916	unmatched	4e-05	0.001	2.1
	SERPINB2	serpin family B member 2	3e-05	0.001	2.1
	SMG1	SMG1, nonsense mediated mRNA decay associated PI3K related kinase	0.0007	0.007	2.1
	RHOQ	ras homolog family member Q	0.006	0.03	2.1
	CAST	calpastatin	0.008	0.03	2.1
	CXorf33	apolipoprotein O like	3e-05	0.001	2.1
	ARHGAP5	Rho GTPase activating protein 5	9e-05	0.002	2.1
	JMJD2A	lysine demethylase 4A	0.0002	0.003	2.1
	PRSS12	serine protease 12	2e-06	0.0003	2.1
	LOC442556	unmatched	0.001	0.01	2.1
	DDO	D-aspartate oxidase	0.002	0.02	2.1
	ZNF536	zinc finger protein 536	0.009	0.04	2.1
	KHDRBS1	KH RNA binding domain containing, signal transduction associated 1	0.0001	0.003	2.1
	FBXO25	F-box protein 25	4e-06	0.0004	2.1
	LOC389765	unmatched	0.005	0.02	2.1
	EGFR	epidermal growth factor receptor	5e-05	0.002	2.1
	IMAA	solute carrier family 7 member 5 pseudogene 2	8e-05	0.002	2.1
	UCN	urocortin	0.0004	0.005	2.1
	MLL3	lysine methyltransferase 2C	0.0007	0.008	2.1
	E2F6	E2F transcription factor 6	0.0004	0.006	2.1
	OR6K3	olfactory receptor family 6 subfamily K member 3	0.0001	0.003	2.1
	SCD5	stearoyl-CoA desaturase 5	0.005	0.03	2.1
	LOC285047	unmatched	7e-06	0.0005	2.1
	CSAG1	chondrosarcoma associated gene 1	0.0002	0.004	2.1
	PRSS23	serine protease 23	0.0001	0.003	2.1
	PROM2	prominin 2	0.0001	0.003	2.1
	HDAC8	histone deacetylase 8	0.0001	0.003	2.1
	CLDN15	claudin 15	0.0004	0.006	2.1
	LOC442511	unmatched	0.0002	0.003	2.1
	SNX22	sorting nexin 22	0.003	0.02	2.1
	MTR	5-methyltetrahydrofolate-homocysteine methyltransferase	0.0002	0.004	2.1
	ONECUT1	one cut homeobox 1	2e-05	0.0009	2.1
	LOC439944	unmatched	6e-05	0.002	2.1
	DDX23	DEAD-box helicase 23	0.0004	0.006	2.1
	KRTCAP3	keratinocyte associated protein 3	0.0001	0.002	2.1
	FCRL5	Fc receptor like 5	0.0007	0.008	2.1
	LOC115110	unmatched	0.0003	0.005	2.1
	LOC441352	unmatched	6e-05	0.002	2.1
	CYP2E1	cytochrome P45unmatched family 2 subfamily E member 1	0.0002	0.003	2.1
	LOC389341	unmatched	0.001	0.01	2.1
	ZNF235	zinc finger protein 235	0.0003	0.005	2.1
	LOC283761	unmatched	0.0002	0.003	2.1
	ARG99	transmembrane and tetratricopeptide repeat containing 1	0.0002	0.004	2.1
	LOC441444	unmatched	0.002	0.02	2.1
	DKFZp686L1814	lin-54 DREAM MuvB core complex component	0.0006	0.007	2.1
	SYNE2	spectrin repeat containing nuclear envelope protein 2	0.0006	0.007	2.1
	USP1	ubiquitin specific peptidase 1	0.001	0.01	2.1
	FLJ23554	junctional cadherin complex regulator	0.0008	0.009	2.1
	FLJ36492	coiled-coil domain containing 144B (pseudogene)	0.0005	0.007	2.1
	ANKRD22	ankyrin repeat domain 22	0.0003	0.005	2.1
	MGC35206	testis expressed 33	0.0004	0.006	2.1
	FLJ25371	chromosome 4 open reading frame 45	0.0002	0.003	2.1
	ADD3	adducin 3	0.006	0.03	2.1
	C1orf83	transcription elongation factor A N-terminal and central domain containing 2	8e-05	0.002	2.1
	ELF2	E74 like ETS transcription factor 2	0.0001	0.003	2.1
	EZH2	enhancer of zeste 2 polycomb repressive complex 2 subunit	0.0001	0.002	2
	LOC441672	unmatched	9e-05	0.002	2
	ADAM28	ADAM metallopeptidase domain 28	0.004	0.02	2
	H2AFV	H2A histone family member V	0.0001	0.003	2
	C20orf75	leucine rich repeat neuronal 4	7e-05	0.002	2
	GPR23	lysophosphatidic acid receptor 4	0.009	0.04	2
	LOC441424	unmatched	0.0001	0.003	2
	RPS6KA5	ribosomal protein S6 kinase A5	0.0006	0.007	2
	ZNF234	zinc finger protein 234	3e-05	0.001	2
	LOC441257	unmatched	0.0002	0.003	2
	LOC388686	unmatched	2e-05	0.001	2
	KCNJ8	potassium voltage-gated channel subfamily J member 8	0.002	0.02	2
	TMF1	TATA element modulatory factor 1	9e-06	0.0006	2
	LOC220998	unmatched	5e-05	0.002	2
	SAA4	serum amyloid A4, constitutive	0.0003	0.005	2
	PTCD2	pentatricopeptide repeat domain 2	0.0002	0.004	2
	PWP2H	PWP2, small subunit processome component	0.0002	0.003	2
	LOC115098	unmatched	0.0001	0.003	2
	FLJ20298	TBC1 domain family member 8B	0.003	0.02	2
	LOC442363	unmatched	6e-05	0.002	2
	C1orf61	chromosome 1 open reading frame 61	0.001	0.009	2
	CDC37	cell division cycle 37	0.0002	0.004	2
	LOC440673	unmatched	0.002	0.01	2
	KIAA0998	tubulin tyrosine ligase like 5	7e-05	0.002	2
	EPM2AIP1	EPM2A interacting protein 1	0.0002	0.004	2
	ZIC1	Zic family member 1	0.007	0.03	2
	C18orf17	tetratricopeptide repeat domain 39C	0.008	0.03	2
	HIST1H1D	histone cluster 1 H1 family member d	4e-05	0.001	2
	ST8SIA6	ST8 alpha-N-acetyl-neuraminide alpha-2,8-sialyltransferase 6	0.0004	0.005	2
	C16orf9	family with sequence similarity 234 member A	0.0008	0.009	2
	FAM49A	family with sequence similarity 49 member A	0.0004	0.005	2
	LOC388893	unmatched	0.0001	0.002	2
	SNAPC5	small nuclear RNA activating complex polypeptide 5	0.0005	0.006	2
	LOC253012	unmatched	0.0004	0.006	2
	LOC439933	unmatched	0.0002	0.003	2
	SSX4	SSX family member 4	0.002	0.02	2
	ENPP4	ectonucleotide pyrophosphatase/phosphodiesterase 4	0.004	0.02	2
	SYNE2	spectrin repeat containing nuclear envelope protein 2	0.0001	0.003	2
	PRAMEF8	PRAME family member 8	0.0004	0.005	2
	RAB9B	RAB9B, member RAS oncogene family	9e-05	0.002	2
	TMPRSS2	transmembrane serine protease 2	2e-06	0.0003	2
	INPP5F	inositol polyphosphate-5-phosphatase F	6e-05	0.002	2
	AMAC1L2	solute carrier family 35 member G5	0.0003	0.004	2
	S100A11	S1unmatchedunmatched calcium binding protein A11	0.0003	0.004	2
	BAG2	BCL2 associated athanogene 2	0.0003	0.004	2
	KIR2DL3	killer cell immunoglobulin like receptor, two Ig domains and long cytoplasmic tail 3	6e-05	0.002	2
	C1orf99	endogenous retrovirus group MER61 member 1	0.0006	0.007	2
	CALML4	calmodulin like 4	0.0009	0.009	2
	NQO1	NAD(P)H quinone dehydrogenase 1	0.0001	0.003	2
	MYO5B	myosin VB	0.0001	0.003	2
	KIAA1462	junctional cadherin 5 associated	0.0001	0.002	2
	ASCIZ	ATM interactor	0.003	0.02	2
	XKRY2	XK related, Y-linked 2	0.0001	0.003	2
	GADD45GIP1	GADD45G interacting protein 1	5e-05	0.002	2
	PANX1	pannexin 1	0.0002	0.003	2
	FLJ13195	stromal antigen 3-like 4 (pseudogene)	0.0009	0.009	2
	KLF15	Kruppel like factor 15	0.008	0.04	2
	FMNL1	formin like 1	0.0002	0.004	2
	LOC442587	unmatched	0.0001	0.002	2
	LOC388813	unmatched	0.0003	0.004	2
	MEGF11	multiple EGF like domains 11	0.0009	0.009	2
	LOH12CR1	BLOC-1 related complex subunit 5	0.0004	0.006	2
	LOC388755	unmatched	0.0002	0.003	2
	RASGRF1	Ras protein specific guanine nucleotide releasing factor 1	0.001	0.01	2
	LOC442469	unmatched	7e-05	0.002	2
	BRUNOL5	CUGBP Elav-like family member 5	0.0002	0.004	2
	LOC388519	unmatched	7e-06	0.0005	2
	FOXD4L3	forkhead box D4 like 3	0.0001	0.003	2
	TRIM55	tripartite motif containing 55	8e-05	0.002	2
	C9orf74	ubiquitin related modifier 1	6e-05	0.002	2
	THUMPD1	THUMP domain containing 1	0.002	0.01	2
	SART2	dermatan sulfate epimerase	0.0005	0.006	2
	LOC389538	unmatched	0.0004	0.006	2
	ZNF556	zinc finger protein 556	0.002	0.01	2
	ST8SIA3	ST8 alpha-N-acetyl-neuraminide alpha-2,8-sialyltransferase 3	0.0001	0.003	2
	LOC136242	unmatched	0.0001	0.003	2
	GCSH	glycine cleavage system protein H	3e-05	0.001	2
	KIAA1049	transcription factor 25	0.003	0.02	2
	KIAA1465	immunoglobulin superfamily containing leucine rich repeat 2	0.01	0.05	2
	TMEM5	ribitol xylosyltransferase 1	0.0002	0.004	2
	VN1R2	vomeronasal 1 receptor 2	0.0002	0.004	2
	KCNRG	potassium channel regulator	0.0005	0.006	2
	NEK3	NIMA related kinase 3	0.0002	0.003	2
	ALS4	senataxin	0.002	0.01	2
	LOC147991	unmatched	0.0001	0.003	2
	RBM23	RNA binding motif protein 23	0.002	0.02	2
	DHX15	DEAH-box helicase 15	0.0005	0.007	2
	MTERFD1	mitochondrial transcription termination factor 3	6e-05	0.002	2
	PTPNS1L2	signal regulatory protein delta	0.0005	0.006	2
	SYTL2	synaptotagmin like 2	8e-05	0.002	2
	LOC440789	unmatched	0.0004	0.006	2
	CHERP	calcium homeostasis endoplasmic reticulum protein	0.0004	0.005	2
	LOC388701	unmatched	4e-05	0.001	2
	ARF4	ADP ribosylation factor 4	0.0005	0.006	2
	DNAH8	dynein axonemal heavy chain 8	0.0005	0.006	2
	FIP1L1	factor interacting with PAPOLA and CPSF1	0.001	0.01	2
	USP39	ubiquitin specific peptidase 39	0.001	0.01	2
	TRAT1	T cell receptor associated transmembrane adaptor 1	0.0002	0.004	2
	PGM2	phosphoglucomutase 2	1e-06	0.0003	2
	KIN	Kin17 DNA and RNA binding protein	0.0002	0.003	2
	MAFG	MAF bZIP transcription factor G	0.0002	0.004	2
	MS4A2	membrane spanning 4-domains A2	0.002	0.02	2
	TTN	titin	6e-05	0.002	2
	PROSC	pyridoxal phosphate binding protein	0.0003	0.005	2
	CPNE7	copine 7	0.002	0.02	2
	GABRE	gamma-aminobutyric acid type A receptor epsilon subunit	0.0002	0.003	2
	LOC390595	unmatched	0.005	0.03	2
	KIAA2022	neurite extension and migration factor	6e-05	0.002	2
	ZNF286	zinc finger protein 286A	8e-05	0.002	2
	GTF2F2	general transcription factor IIF subunit 2	0.002	0.01	2
	DDX17	DEAD-box helicase 17	0.001	0.01	2
	THRAP3	thyroid hormone receptor associated protein 3	0.003	0.02	2
	LOC402193	unmatched	0.001	0.01	2
	ZA20D1	OTU deubiquitinase 7B	2e-05	0.001	2
	GKAP1	G kinase anchoring protein 1	0.0002	0.003	2
	DLD	dihydrolipoamide dehydrogenase	0.0005	0.006	2
	DKFZp564C0469	SMC5-SMC6 complex localization factor 1	0.006	0.03	2
	RTP2	receptor transporter protein 2	8e-05	0.002	2
	KIAA1393	tRNA methyltransferase 5	4e-05	0.001	2
	TU3A	family with sequence similarity 1unmatched7 member A	0.0003	0.004	2
	RAB20	RAB2unmatched, member RAS oncogene family	0.007	0.03	2
	HEXB	hexosaminidase subunit beta	0.0001	0.003	2
	SLC2A12	solute carrier family 2 member 12	0.001	0.01	2
	TLE1	transducin like enhancer of split 1	0.002	0.02	2
	ACTR6	ARP6 actin related protein 6 homolog	0.0004	0.005	2
	FLJ40137	cyclin N-terminal domain containing 1	0.002	0.02	2
	LOC439965	unmatched	0.001	0.009	2
	KLK13	kallikrein related peptidase 13	3e-05	0.001	2
	C6orf198	taxilin beta	0.0002	0.004	2
	ZNF273	zinc finger protein 273	0.0004	0.005	2
	LOC440729	unmatched	0.0004	0.005	2
	ANKH	ANKH inorganic pyrophosphate transport regulator	0.0007	0.008	2
	C18orf37	INO8unmatched complex subunit C	0.0004	0.006	2
	MGC39633	coiled-coil domain containing 112	0.003	0.02	2
	EPHB1	EPH receptor B1	0.0002	0.003	2
	MLL3	lysine methyltransferase 2C	0.0002	0.004	2
	OCLN	occludin	0.001	0.01	2
	FLJ25415	ankyrin and armadillo repeat containing	5e-05	0.002	2
	FAF1	Fas associated factor 1	0.002	0.01	2
	CCNG2	cyclin G2	0.007	0.03	2
	PRDM9	PR/SET domain 9	8e-05	0.002	2
	DKFZp434K191	unmatched	7e-05	0.002	2
	CASC2	cancer susceptibility 2	0.008	0.03	2
	TLR6	toll like receptor 6	0.0002	0.004	2
	CYP3A43	cytochrome P45unmatched family 3 subfamily A member 43	3e-05	0.001	2
	LOC442709	unmatched	0.0003	0.005	2
	BAZ2A	bromodomain adjacent to zinc finger domain 2A	5e-05	0.002	2
	MTERFD1	mitochondrial transcription termination factor 3	0.0003	0.005	2
	DEPDC2	phosphatidylinositol-3,4,5-trisphosphate dependent Rac exchange factor 2	0.0001	0.003	2
	RFK	riboflavin kinase	0.0003	0.004	2
	FLJ12747	unmatched	0.004	0.02	2
	CDH8	cadherin 8	0.005	0.03	2
	ADAMTS15	ADAM metallopeptidase with thrombospondin type 1 motif 15	0.0003	0.005	2
	STAT4	signal transducer and activator of transcription 4	0.0008	0.009	2
	ZNF185	zinc finger protein 185 with LIM domain	0.0006	0.007	2
	LOC284948	unmatched	0.004	0.02	2
	AVPI1	arginine vasopressin induced 1	0.001	0.01	2
	C20orf77	regulation of nuclear pre-mRNA domain containing 1B	0.01	0.05	2
	FBXL21	F-box and leucine rich repeat protein 21 (gene/pseudogene)	0.003	0.02	2
	SLC19A1	solute carrier family 19 member 1	0.0003	0.005	2
	SYPL1	synaptophysin like 1	0.0006	0.007	2
	VANGL2	VANGL planar cell polarity protein 2	0.006	0.03	2
	PTPN6	protein tyrosine phosphatase, non-receptor type 6	0.0003	0.005	2
	C6orf72	glycoprotein integral membrane 1	0.009	0.04	2
	RFFL	ring finger and FYVE like domain containing E3 ubiquitin protein ligase	0.005	0.03	2
	PRH1	proline rich protein HaeIII subfamily 1	0.003	0.02	2
	EYA2	EYA transcriptional coactivator and phosphatase 2	0.0007	0.008	2
	PTPRS	protein tyrosine phosphatase, receptor type S	0.0005	0.006	2
	ZNF490	zinc finger protein 49unmatched	0.0009	0.009	2
	SPG7	SPG7, paraplegin matrix AAA peptidase subunit	0.004	0.02	2
	LOC339685	unmatched	0.0007	0.008	2
	ADAMTS2	ADAM metallopeptidase with thrombospondin type 1 motif 2	0.0005	0.006	2
	FREM1	FRAS1 related extracellular matrix 1	0.004	0.02	2
	FLJ11838	phosphopantothenoylcysteine synthetase	0.0009	0.009	2
	CDH12	cadherin 12	0.002	0.02	2
	NKD2	naked cuticle homolog 2	0.01	0.04	2
	NY.48	unmatched	0.003	0.02	2
	EVX1	even-skipped homeobox 1	0.003	0.02	2
	CTL2	solute carrier family 44 member 2	0.01	0.04	2
	MGC43122	long intergenic non-protein coding RNA 471	0.002	0.01	2
	SBK1	SH3 domain binding kinase 1	0.004	0.02	2
	OTOF	otoferlin	0.001	0.01	2
	PAQR6	progestin and adipoQ receptor family member 6	0.008	0.03	2
	FLJ13072	tudor domain containing 12	0.0006	0.007	2
	LAMA3	laminin subunit alpha 3	0.0003	0.005	2
	RFFL	ring finger and FYVE like domain containing E3 ubiquitin protein ligase	0.003	0.02	2
	COL4A6	collagen type IV alpha 6 chain	0.002	0.01	2
	CASP9	caspase 9	0.001	0.01	2
	C1orf106	innate immunity activator	0.005	0.02	2
	ACTL6B	actin like 6B	0.001	0.01	2
	TFAP2A	transcription factor AP-2 alpha	0.0002	0.004	2
	C1orf73	integrator complex subunit 7	0.001	0.01	2
	LOC283663	unmatched	4e-05	0.001	2
	LOC442123	unmatched	0.003	0.02	2
	APOC2	apolipoprotein C2	0.001	0.01	2
	TSGA13	testis specific 13	0.006	0.03	2
	WTIP	WT1 interacting protein	0.003	0.02	2
	LOC388948	unmatched	0.002	0.02	2
	BCL2L11	BCL2 like 11	0.001	0.01	2
	SPTLC1	serine palmitoyltransferase long chain base subunit 1	0.002	0.01	2
	ZNF37B	zinc finger protein 37B, pseudogene	0.004	0.02	2
	LOC401480	unmatched	0.0008	0.008	2
	BAD	BCL2 associated agonist of cell death	0.002	0.01	2
	TBCC	tubulin folding cofactor C	0.0006	0.007	2
	HCTSL	unmatched	0.002	0.01	2
	FLJ10979	VPS53, GARP complex subunit	0.005	0.03	2
	PLCG2	phospholipase C gamma 2	0.001	0.01	2
	SLC22A4	solute carrier family 22 member 4	0.002	0.02	2
	LDHC	lactate dehydrogenase C	0.002	0.02	2
	MGC13045	nudix hydrolase 22	0.005	0.03	2
	PP591	flavin adenine dinucleotide synthetase 1	0.001	0.01	2
	CXorf34	tRNA methyltransferase 2 homolog B	0.001	0.01	2
	ARHGAP1	Rho GTPase activating protein 1	0.009	0.04	2
	C14orf46	lin-52 DREAM MuvB core complex component	0.001	0.01	2
	LGI2	leucine rich repeat LGI family member 2	0.002	0.01	2
	PELO	pelota mRNA surveillance and ribosome rescue factor	0.0004	0.005	2
	FLJ11273	transmembrane protein 1unmatched6B	0.002	0.02	2
	LOC284385	unmatched	0.001	0.01	2
	PKNOX1	PBX/knotted 1 homeobox 1	0.001	0.01	2
	BM88	cell cycle exit and neuronal differentiation 1	0.009	0.04	2
	FLJ36888	chromosome 19 open reading frame 47	0.002	0.01	2
	M6PR	mannose-6-phosphate receptor, cation dependent	0.002	0.01	2
	FOXD4L1	forkhead box D4 like 1	0.003	0.02	2
	HMGCL	3-hydroxy-3-methylglutaryl-CoA lyase	0.004	0.02	2
	FNBP4	formin binding protein 4	0.0004	0.005	2
	PPIL2	peptidylprolyl isomerase like 2	3e-05	0.001	2
	OR51F1	olfactory receptor family 51 subfamily F member 1 (gene/pseudogene)	0.0004	0.005	2
	HIST1H3D	histone cluster 1 H3 family member d	0.0003	0.005	2
	NGB	neuroglobin	0.009	0.04	2
	PLEC1	plectin	0.005	0.03	2
	ELF5	E74 like ETS transcription factor 5	0.0005	0.007	2
	PIK4CA	phosphatidylinositol 4-kinase alpha	0.0005	0.006	2
	C20orf177	family with sequence similarity 217 member B	0.002	0.02	2
	VASP	vasodilator stimulated phosphoprotein	0.0008	0.008	2
	TRAPPC3	trafficking protein particle complex 3	0.005	0.03	2
	BSG	basigin (Ok blood group)	0.0009	0.009	2
	FGF9	fibroblast growth factor 9	0.007	0.03	2
	BDKRB2	bradykinin receptor B2	0.008	0.04	2
	LOC219854	unmatched	0.001	0.01	2
	BNIP1	BCL2 interacting protein 1	0.004	0.02	2
	FANCD2	FA complementation group D2	0.002	0.01	2
	FLJ33708	LY86 antisense RNA 1	0.006	0.03	2
	KIAA1715	lunapark, ER junction formation factor	0.0007	0.008	2
	SNCAIP	synuclein alpha interacting protein	0.005	0.03	2
	PQLC2	PQ loop repeat containing 2	0.0009	0.009	2
	TPSAB1	tryptase alpha/beta 1	0.002	0.01	2
	LRRC35	tubulin folding cofactor E like	0.003	0.02	2
	VPS35	VPS35, retromer complex component	0.002	0.01	2
	LOC390985	unmatched	0.0002	0.003	2
	TK1	thymidine kinase 1	0.0002	0.004	2
	LOC146167	unmatched	0.01	0.04	2
	RAB3IL1	RAB3A interacting protein like 1	0.0006	0.007	2
	MKLN1	muskelin 1	0.001	0.01	2
	C14orf151	inverted formin, FH2 and WH2 domain containing	0.001	0.01	2
	EIF5	eukaryotic translation initiation factor 5	0.003	0.02	2
	FLJ32363	chromosome 5 open reading frame 34	0.001	0.01	2
	USH1C	USH1 protein network component harmonin	0.002	0.01	2
	PCNA	proliferating cell nuclear antigen	0.002	0.01	2
	SLC6A6	solute carrier family 6 member 6	0.002	0.01	2
	PGRMC2	progesterone receptor membrane component 2	0.002	0.01	2
	TNFRSF10D	TNF receptor superfamily member 1unmatchedd	0.0007	0.008	2
	RASGRP2	RAS guanyl releasing protein 2	0.0006	0.007	2
	TMEM37	transmembrane protein 37	0.006	0.03	2
	MUC12	mucin 12, cell surface associated	0.003	0.02	2
	FLJ12438	migration and invasion inhibitory protein	0.0002	0.004	2
	LBH	limb bud and heart development	0.0006	0.007	2
	LOC401353	unmatched	0.0004	0.006	2
	LOC341912	unmatched	0.006	0.03	2
	GRIK2	glutamate ionotropic receptor kainate type subunit 2	0.003	0.02	2
	FPGS	folylpolyglutamate synthase	0.003	0.02	2
	ACAD10	acyl-CoA dehydrogenase family member 1unmatched	0.005	0.03	2
	C14orf124	short chain dehydrogenase/reductase family 39U member 1	0.001	0.01	2
	CORO1B	coronin 1B	0.008	0.03	2
	ARG99	transmembrane and tetratricopeptide repeat containing 1	0.0007	0.008	2
	LOC442338	unmatched	2e-05	0.0009	2
	USP51	ubiquitin specific peptidase 51	0.0001	0.003	2
	SCGB3A1	secretoglobin family 3A member 1	0.001	0.009	2
	MAP4	microtubule associated protein 4	0.002	0.01	2
	MYL9	myosin light chain 9	0.01	0.04	2
	EPIM	syntaxin 2	0.002	0.01	2
	CKS2	CDC28 protein kinase regulatory subunit 2	0.0007	0.008	2
	CST6	cystatin E/M	0.0002	0.003	2.1
	SMURF2	SMAD specific E3 ubiquitin protein ligase 2	0.003	0.02	2.1
	CAPN13	calpain 13	0.0007	0.008	2.1
	MKKS	McKusick-Kaufman syndrome	0.007	0.03	2.1
	ADK	adenosine kinase	0.003	0.02	2.1
	LIMK2	LIM domain kinase 2	0.003	0.02	2.1
	BRF1	BRF1, RNA polymerase III transcription initiation factor subunit	0.002	0.01	2.1
	EGFR	epidermal growth factor receptor	0.006	0.03	2.1
	GMIP	GEM interacting protein	0.0003	0.005	2.1
	PER2	period circadian regulator 2	0.0003	0.005	2.1
	CCR6	C-C motif chemokine receptor 6	0.001	0.01	2.1
	SLC23A3	solute carrier family 23 member 3	0.003	0.02	2.1
	CGB1	chorionic gonadotropin subunit beta 1	0.002	0.01	2.1
	PLEC1	plectin	0.0001	0.003	2.1
	GPS2	G protein pathway suppressor 2	0.004	0.02	2.1
	MUTYH	mutY DNA glycosylase	0.002	0.02	2.1
	MGC42090	transmembrane protein 196	0.0002	0.004	2.1
	POU2AF1	POU class 2 associating factor 1	0.0007	0.008	2.1
	OR8I2	olfactory receptor family 8 subfamily I member 2	0.003	0.02	2.1
	BRD8	bromodomain containing 8	0.004	0.02	2.1
	LAMA3	laminin subunit alpha 3	0.001	0.01	2.1
	SHMT2	serine hydroxymethyltransferase 2	0.001	0.01	2.1
	LOC342865	unmatched	0.003	0.02	2.1
	FAF1	Fas associated factor 1	0.0005	0.006	2.1
	OR7C1	olfactory receptor family 7 subfamily C member 1	0.003	0.02	2.1
	PP3856	nicotinate phosphoribosyltransferase	0.0003	0.005	2.1
	C1orf126	TMEM51 antisense RNA 1	0.009	0.04	2.1
	PFKP	phosphofructokinase, platelet	0.009	0.04	2.1
	LOC389702	unmatched	0.0007	0.008	2.1
	CCRL1	C-X3-C motif chemokine receptor 1	0.0005	0.006	2.1
	XRCC6	X-ray repair cross complementing 6	0.003	0.02	2.1
	ZNF200	zinc finger protein 2unmatchedunmatched	0.0003	0.005	2.1
	LPHN3	adhesion G protein-coupled receptor L3	0.003	0.02	2.1
	HTF9C	tRNA methyltransferase 2 homolog A	0.0004	0.005	2.1
	LMX1A	LIM homeobox transcription factor 1 alpha	0.005	0.03	2.1
	C20orf46	transmembrane protein 74B	0.001	0.01	2.1
	FAM11A	transmembrane protein 185A	0.001	0.01	2.1
	RDH10	retinol dehydrogenase 1unmatched	0.003	0.02	2.1
	ASPH	aspartate beta-hydroxylase	0.0005	0.007	2.1
	FLJ22313	HERPUD family member 2	0.0005	0.006	2.1
	DKFZp434N035	transmembrane protein 191A (pseudogene)	0.003	0.02	2.1
	GEFT	Rho guanine nucleotide exchange factor 25	0.001	0.01	2.1
	C20orf54	solute carrier family 52 member 3	0.002	0.01	2.1
	MAPK6	mitogen-activated protein kinase 6	0.001	0.01	2.1
	WDR17	WD repeat domain 17	0.004	0.02	2.1
	LOC400876	unmatched	0.0009	0.009	2.1
	SLC39A3	solute carrier family 39 member 3	0.001	0.01	2.1
	LOC441507	unmatched	0.0003	0.005	2.1
	PP2447	TraB domain containing	0.002	0.01	2.1
	LOC441186	unmatched	0.001	0.01	2.1
	DCX	doublecortin	0.0002	0.004	2.1
	FLJ40434	solute carrier family 25 member 3 pseudogene 1	0.001	0.01	2.1
	DTX4	deltex E3 ubiquitin ligase 4	0.0004	0.006	2.1
	BAT2D1	proline rich coiled-coil 2C	0.0007	0.008	2.1
	CLDN15	claudin 15	0.0001	0.003	2.1
	LOC343068	unmatched	0.0003	0.005	2.1
	GLMN	glomulin, FKBP associated protein	0.0008	0.008	2.1
	PPIL5	leucine rich repeat protein 1	0.0009	0.009	2.1
	SCN8A	sodium voltage-gated channel alpha subunit 8	0.0009	0.009	2.1
	M6PRBP1	perilipin 3	0.01	0.04	2.1
	TNFSF7	CD7unmatched molecule	0.003	0.02	2.1
	LOC400010	unmatched	0.001	0.01	2.1
	BARD1	BRCA1 associated RING domain 1	0.002	0.01	2.1
	RANBP3	RAN binding protein 3	0.0002	0.004	2.1
	TMEM25	transmembrane protein 25	0.006	0.03	2.1
	PRPF38A	pre-mRNA processing factor 38A	0.007	0.03	2.1
	BRCA2	BRCA2, DNA repair associated	0.001	0.01	2.1
	NSE1	NSE1 homolog, SMC5-SMC6 complex component	0.0005	0.007	2.1
	X38413	unmatched	0.0008	0.008	2.1
	JMJD1B	lysine demethylase 3B	0.0003	0.004	2.1
	FBXL8	F-box and leucine rich repeat protein 8	0.0003	0.005	2.1
	LOH11CR2A	von Willebrand factor A domain containing 5A	0.001	0.01	2.1
	TBRG4	transforming growth factor beta regulator 4	0.0007	0.008	2.1
	STAG3	stromal antigen 3	0.0005	0.007	2.1
	LOC343637	unmatched	0.008	0.03	2.1
	NBN	nibrin	0.0003	0.005	2.1
	BCNP1	family with sequence similarity 129 member C	0.0001	0.003	2.1
	LRRC2	leucine rich repeat containing 2	0.005	0.03	2.1
	ZNF206	zinc finger and SCAN domain containing 1unmatched	0.0006	0.007	2.1
	MGC35194	chromosome 1 open reading frame 158	0.003	0.02	2.1
	OAS3	2'-5'-oligoadenylate synthetase 3	0.002	0.01	2.1
	CDH23	cadherin related 23	0.001	0.01	2.1
	RAB3D	RAB3D, member RAS oncogene family	0.002	0.01	2.1
	LOC440011	unmatched	0.0005	0.006	2.1
	HIST1H3A	histone cluster 1 H3 family member a	0.0007	0.008	2.1
	CUGBP1	CUGBP Elav-like family member 1	0.0009	0.009	2.1
	LOC339778	chromosome 2 open reading frame 7unmatched	0.0007	0.008	2.1
	PDZK4	PDZ domain containing 4	0.0006	0.007	2.1
	RASSF1	Ras association domain family member 1	0.001	0.01	2.1
	PNPO	pyridoxamine 5'-phosphate oxidase	0.001	0.01	2.1
	C14orf147	serine palmitoyltransferase small subunit A	0.0008	0.009	2.1
	SLC9A6	solute carrier family 9 member A6	0.001	0.01	2.1
	C1orf33	MRT4 homolog, ribosome maturation factor	0.001	0.01	2.1
	SAC	adenylate cyclase 1unmatched	0.0005	0.006	2.1
	SPANXE	SPANX family member D	0.0002	0.003	2.1
	RFFL	ring finger and FYVE like domain containing E3 ubiquitin protein ligase	0.0004	0.006	2.1
	KREMEN1	kringle containing transmembrane protein 1	0.0004	0.006	2.1
	GPS2	G protein pathway suppressor 2	0.005	0.03	2.1
	BCL2	BCL2, apoptosis regulator	0.0004	0.006	2.1
	ALS2CR16	neurobeachin like 1	0.0003	0.005	2.1
	DNAJB2	DnaJ heat shock protein family (Hsp4unmatched) member B2	0.002	0.01	2.1
	HSA277841	nuclear cap binding subunit 3	0.002	0.01	2.1
	ZNF337	zinc finger protein 337	0.0008	0.008	2.1
	FTCD	formimidoyltransferase cyclodeaminase	0.006	0.03	2.1
	ATP6AP2	ATPase H+ transporting accessory protein 2	0.01	0.04	2.2
	SLCO3A1	solute carrier organic anion transporter family member 3A1	0.0005	0.006	2.2
	LOC402353	unmatched	0.005	0.03	2.2
	LHX3	LIM homeobox 3	0.0002	0.003	2.2
	FLJ36779	chromosome 9 open reading frame 163	0.002	0.01	2.2
	HK1	hexokinase 1	0.0004	0.005	2.2
	LOC401628	unmatched	0.003	0.02	2.2
	LOC390988	unmatched	0.0006	0.007	2.2
	LRFN1	leucine rich repeat and fibronectin type III domain containing 1	0.002	0.02	2.2
	KLK1	kallikrein 1	0.01	0.04	2.2
	SEC23IP	SEC23 interacting protein	0.0003	0.005	2.2
	LOC441370	unmatched	0.0005	0.006	2.2
	FLJ37549	zinc finger protein 781	0.0005	0.007	2.2
	ITGBL1	integrin subunit beta like 1	0.0007	0.008	2.2
	ITGB1	integrin subunit beta 1	0.0006	0.007	2.2
	DPYSL4	dihydropyrimidinase like 4	0.0002	0.004	2.2
	LOC441045	unmatched	0.0003	0.005	2.2
	FBXO34	F-box protein 34	0.004	0.02	2.2
	KIAA0774	microtubule associated scaffold protein 2	0.006	0.03	2.2
	SMARCE1	SWI/SNF related, matrix associated, actin dependent regulator of chromatin, subfamily e, member 1	4e-05	0.002	2.2
	SHPRH	SNF2 histone linker PHD RING helicase	0.0007	0.008	2.2
	ERCC1	ERCC excision repair 1, endonuclease non-catalytic subunit	0.001	0.01	2.2
	WFDC12	WAP four-disulfide core domain 12	4e-05	0.002	2.2
	DAPK3	death associated protein kinase 3	0.002	0.01	2.2
	UTS2	urotensin 2	0.002	0.02	2.2
	MFI2	melanotransferrin	0.001	0.01	2.2
	PPP1R12B	protein phosphatase 1 regulatory subunit 12B	0.0007	0.007	2.2
	SIRT6	sirtuin 6	0.0005	0.006	2.2
	SCAMP1	secretory carrier membrane protein 1	0.01	0.04	2.2
	SLC19A1	solute carrier family 19 member 1	0.009	0.04	2.2
	GGT1	gamma-glutamyltransferase 1	0.0004	0.005	2.2
	DKFZp434J0226	unmatched	0.002	0.01	2.2
	HEY1	hes related family bHLH transcription factor with YRPW motif 1	0.004	0.02	2.2
	LOC391062	unmatched	0.002	0.02	2.2
	ARL3	ADP ribosylation factor like GTPase 3	0.0004	0.005	2.2
	C1orf71	consortin, connexin sorting protein	0.0009	0.009	2.2
	FLJ32771	protein phosphatase 1 regulatory subunit 32	7e-05	0.002	2.2
	GRM8	glutamate metabotropic receptor 8	5e-05	0.002	2.2
	METTL3	methyltransferase like 3	0.0006	0.007	2.2
	PRPSAP2	phosphoribosyl pyrophosphate synthetase associated protein 2	0.0005	0.006	2.2
	LOC441560	unmatched	0.002	0.01	2.2
	IL13	interleukin 13	0.001	0.01	2.2
	PPIA	peptidylprolyl isomerase A	0.005	0.02	2.2
	PFKFB4	6-phosphofructo-2-kinase/fructose-2,6-biphosphatase 4	0.002	0.02	2.2
	LCN8	lipocalin 8	0.0004	0.006	2.2
	RNU36B	small nucleolar RNA, C/D box 36B	0.001	0.01	2.2
	PILRA	paired immunoglobin like type 2 receptor alpha	0.001	0.01	2.2
	ZNF28	zinc finger protein 28	0.0002	0.004	2.2
	RAD17	RAD17 checkpoint clamp loader component	0.002	0.01	2.2
	ABHD11	abhydrolase domain containing 11	0.0006	0.007	2.2
	LOC441657	unmatched	0.0001	0.003	2.2
	OSMR	oncostatin M receptor	0.002	0.02	2.2
	SPG7	SPG7, paraplegin matrix AAA peptidase subunit	0.003	0.02	2.2
	LOC391437	unmatched	0.003	0.02	2.2
	ST8SIA4	ST8 alpha-N-acetyl-neuraminide alpha-2,8-sialyltransferase 4	0.002	0.01	2.2
	MGA	MGA, MAX dimerization protein	0.0003	0.005	2.2
	HIPK1	homeodomain interacting protein kinase 1	0.003	0.02	2.2
	PSG6	pregnancy specific beta-1-glycoprotein 6	0.002	0.02	2.2
	LOC340265	unmatched	0.001	0.01	2.2
	SERPINF2	serpin family F member 2	0.0008	0.008	2.2
	ADAMTS9	ADAM metallopeptidase with thrombospondin type 1 motif 9	0.0008	0.008	2.3
	ADAMTS9	ADAM metallopeptidase with thrombospondin type 1 motif 9	0.0008	0.008	2.3
	AFP	alpha fetoprotein	0.0007	0.008	2.3
	LOC389031	unmatched	0.0008	0.008	2.3
	NANS	N-acetylneuraminate synthase	0.005	0.03	2.3
	LOC200312	unmatched	0.0007	0.008	2.3
	PEX10	peroxisomal biogenesis factor 1unmatched	0.0003	0.005	2.3
	HXMA	acyl-CoA synthetase medium chain family member 2B	3e-05	0.001	2.3
	PIP5K2B	phosphatidylinositol-5-phosphate 4-kinase type 2 beta	0.0001	0.003	2.3
	DUSP1	dual specificity phosphatase 1	0.009	0.04	2.3
	ASXL1	ASXL transcriptional regulator 1	0.0003	0.004	2.3
	CLN6	CLN6, transmembrane ER protein	7e-05	0.002	2.3
	HARS	histidyl-tRNA synthetase	0.001	0.01	2.3
	TMEM26	transmembrane protein 26	0.0002	0.003	2.3
	LOC387781	unmatched	0.0004	0.005	2.3
	KIF2C	kinesin family member 2C	0.0009	0.009	2.3
	NFXL1	nuclear transcription factor, X-box binding like 1	0.0007	0.008	2.3
	CYP2A7	cytochrome P45unmatched family 2 subfamily A member 7	0.0002	0.003	2.3
	FST	follistatin	0.0002	0.003	2.3
	CER1	cerberus 1, DAN family BMP antagonist	0.0003	0.004	2.3
	ABCA9	ATP binding cassette subfamily A member 9	0.0002	0.003	2.3
	MGC11271	chromosome 19 open reading frame 57	6e-05	0.002	2.3
	FXC1	translocase of inner mitochondrial membrane 1unmatchedB	0.0007	0.008	2.3
	YIPF4	Yip1 domain family member 4	0.0005	0.006	2.3
	CDH26	cadherin 26	0.0002	0.003	2.3
	MME	membrane metalloendopeptidase	0.003	0.02	2.3
	OR10R2	olfactory receptor family 1unmatched subfamily R member 2	0.0008	0.008	2.3
	ABCB4	ATP binding cassette subfamily B member 4	0.0002	0.003	2.3
	LOC285045	unmatched	0.0006	0.007	2.3
	MRPL39	mitochondrial ribosomal protein L39	0.001	0.01	2.3
	CD4	CD4 molecule	0.002	0.01	2.3
	ALS2CL	ALS2 C-terminal like	0.0002	0.004	2.3
	CD99L2	CD99 molecule like 2	0.0006	0.007	2.3
	TMEM17	transmembrane protein 17	0.0001	0.003	2.3
	KIAA1950	archaelysin family metallopeptidase 1	0.0001	0.002	2.3
	C11orf28	tripartite motif containing 64	0.0001	0.002	2.3
	FLJ20989	chromosome 8 open reading frame 33	0.0005	0.006	2.3
	SLC22A17	solute carrier family 22 member 17	0.002	0.01	2.3
	GATS	CASTOR family member 3	0.0005	0.006	2.3
	FOXQ1	forkhead box Q1	0.001	0.01	2.3
	MULK	acylglycerol kinase	0.0001	0.003	2.3
	LOC441779	unmatched	0.0005	0.006	2.3
	LOC441969	unmatched	6e-05	0.002	2.3
	TEK	TEK receptor tyrosine kinase	0.001	0.01	2.3
	TREML4	triggering receptor expressed on myeloid cells like 4	0.0001	0.003	2.3
	COLQ	collagen like tail subunit of asymmetric acetylcholinesterase	9e-05	0.002	2.3
	COL3A1	collagen type III alpha 1 chain	5e-05	0.002	2.4
	LOC128439	unmatched	0.005	0.03	2.4
	LOC391428	unmatched	0.0002	0.004	2.4
	MGC5306	TATA-box binding protein associated factor, RNA polymerase I subunit D	0.0004	0.006	2.4
	PSCA	prostate stem cell antigen	0.001	0.01	2.4
	RILP	Rab interacting lysosomal protein	0.0002	0.003	2.4
	LOC149018	unmatched	0.0009	0.009	2.4
	CEP1	centriolin	0.0002	0.004	2.4
	SMPD3	sphingomyelin phosphodiesterase 3	0.002	0.01	2.4
	LOC255320	unmatched	0.0008	0.009	2.4
	VTCN1	V-set domain containing T cell activation inhibitor 1	0.003	0.02	2.4
	C20orf31	ER degradation enhancing alpha-mannosidase like protein 2	0.001	0.01	2.4
	EPHA3	EPH receptor A3	0.002	0.02	2.4
	BTBD15	zinc finger and BTB domain containing 44	0.0007	0.008	2.4
	PCDH1	protocadherin 1	0.0001	0.003	2.4
	HS1BP3	HCLS1 binding protein 3	0.0001	0.002	2.4
	M160	CD163 molecule like 1	3e-05	0.001	2.4
	LOC388595	unmatched	0.0008	0.008	2.4
	MYBPC3	myosin binding protein C, cardiac	0.0003	0.005	2.4
	LOC389089	unmatched	0.001	0.01	2.4
	CST3	cystatin C	0.0005	0.007	2.4
	C15orf16	OTU deubiquitinase 7A	0.0003	0.005	2.4
	LOC285961	unmatched	0.002	0.01	2.4
	SLC30A8	solute carrier family 3unmatched member 8	0.002	0.02	2.4
	GMEB2	glucocorticoid modulatory element binding protein 2	0.0004	0.005	2.4
	PYGL	glycogen phosphorylase L	0.002	0.01	2.4
	LOC442503	unmatched	0.0008	0.008	2.4
	ACTG2	actin, gamma 2, smooth muscle, enteric	0.002	0.01	2.4
	HIST2H4	histone cluster 2 H4 family member a	0.0001	0.003	2.4
	SYNGR4	synaptogyrin 4	0.0002	0.004	2.4
	LOC400586	unmatched	0.0008	0.008	2.4
	TNPO1	transportin 1	0.0003	0.005	2.4
	KPTN	kaptin, actin binding protein	0.001	0.01	2.4
	HLA	unmatched	0.0007	0.008	2.4
	MGC39372	serpin family B member 9 pseudogene 1	2e-05	0.0008	2.4
	SNAPC3	small nuclear RNA activating complex polypeptide 3	0.0008	0.009	2.4
	LOC441318	unmatched	0.0006	0.007	2.4
	ZNF623	zinc finger protein 623	0.0004	0.006	2.4
	SLC24A3	solute carrier family 24 member 3	0.004	0.02	2.4
	LOC129293	unmatched	7e-05	0.002	2.4
	PGBD4	piggyBac transposable element derived 4	7e-05	0.002	2.4
	X6	unmatched	0.0006	0.007	2.4
	LOC389611	unmatched	0.001	0.01	2.4
	LOC439981	unmatched	0.003	0.02	2.5
	BRMS1	BRMS1, transcriptional repressor and anoikis regulator	0.0004	0.006	2.5
	LOC399969	unmatched	0.0004	0.005	2.5
	PARN	poly(A)-specific ribonuclease	0.0003	0.005	2.5
	CDC42BPG	CDC42 binding protein kinase gamma	5e-05	0.002	2.5
	LRRK1	leucine rich repeat kinase 1	0.001	0.009	2.5
	KRTAP19	unmatched	7e-06	0.0005	2.5
	USP41	ubiquitin specific peptidase 41	0.0001	0.003	2.5
	OKL38	oxidative stress induced growth inhibitor 1	0.0001	0.003	2.5
	C6orf94	zinc finger C2HC-type containing 1B	3e-05	0.001	2.5
	ATRN	attractin	8e-05	0.002	2.5
	C7orf27	BRCA1 associated ATM activator 1	0.0002	0.003	2.5
	HOXA5	homeobox A5	0.001	0.01	2.5
	PARP3	poly(ADP-ribose) polymerase family member 3	0.001	0.009	2.5
	LOC390856	unmatched	0.0002	0.004	2.5
	LOC440496	unmatched	0.0002	0.004	2.5
	LTBP1	latent transforming growth factor beta binding protein 1	0.001	0.009	2.5
	LOC402714	unmatched	0.0003	0.004	2.5
	CAPN9	calpain 9	0.0003	0.005	2.5
	GUCA2A	guanylate cyclase activator 2A	0.0002	0.004	2.5
	SLC25A24	solute carrier family 25 member 24	0.0002	0.004	2.5
	RS1	retinoschisin 1	4e-05	0.001	2.5
	C1orf71	consortin, connexin sorting protein	0.0006	0.007	2.5
	FLJ37927	cell division cycle 2unmatchedB	0.0003	0.005	2.5
	POU6F2	POU class 6 homeobox 2	0.002	0.01	2.5
	OR52E5	olfactory receptor family 52 subfamily E member 5	0.0003	0.005	2.5
	LOC441513	unmatched	0.0001	0.003	2.5
	SLC2A13	solute carrier family 2 member 13	0.0004	0.006	2.5
	LOC147975	unmatched	0.001	0.01	2.5
	UBOX5	U-box domain containing 5	0.0004	0.005	2.5
	NXN	nucleoredoxin	0.0007	0.008	2.5
	OR1F2	olfactory receptor family 1 subfamily F member 2 pseudogene	9e-05	0.002	2.5
	LOC389562	unmatched	6e-05	0.002	2.5
	NALP12	NLR family pyrin domain containing 12	0.0006	0.007	2.5
	LOC399983	unmatched	0.007	0.03	2.6
	SH3MD4	SH3 domain containing ring finger 3	4e-06	0.0004	2.6
	ALPI	alkaline phosphatase, intestinal	0.0005	0.006	2.6
	BCAS4	breast carcinoma amplified sequence 4	0.0002	0.004	2.6
	ARHGDIA	Rho GDP dissociation inhibitor alpha	0.002	0.02	2.6
	VSX1	visual system homeobox 1	0.0003	0.005	2.6
	MGC2654	methyltransferase like 22	0.0001	0.003	2.6
	C20orf112	nucleolar protein 4 like	0.0001	0.003	2.6
	HSPC171	transmembrane protein 2unmatched8	0.002	0.01	2.6
	LRRC1	leucine rich repeat containing 1	0.0004	0.006	2.6
	LOC113179	unmatched	0.002	0.01	2.6
	OVOL1	ovo like transcriptional repressor 1	3e-05	0.001	2.6
	FBXO9	F-box protein 9	0.0003	0.005	2.6
	LOC440579	unmatched	0.0006	0.007	2.6
	M6PR	mannose-6-phosphate receptor, cation dependent	0.0001	0.003	2.6
	ZNF691	zinc finger protein 691	9e-06	0.0006	2.6
	FGFR2	fibroblast growth factor receptor 2	0.0007	0.008	2.6
	C6orf142	muscular LMNA interacting protein	0.0001	0.003	2.6
	MGC33867	KIAA2unmatched13	0.0002	0.003	2.6
	FOXJ2	forkhead box J2	4e-05	0.001	2.6
	LOC340581	unmatched	0.0001	0.003	2.6
	CLDN22	claudin 22	0.002	0.02	2.6
	CDKN3	cyclin dependent kinase inhibitor 3	0.0003	0.005	2.6
	BOLA3	bolA family member 3	0.0002	0.003	2.6
	ELF4	E74 like ETS transcription factor 4	0.0002	0.003	2.6
	MPP6	membrane palmitoylated protein 6	0.0006	0.007	2.7
	RBM4	RNA binding motif protein 4	0.001	0.01	2.7
	LOC340508	unmatched	0.0006	0.007	2.7
	NRM	nurim	0.001	0.01	2.7
	PRKAG2	protein kinase AMP-activated non-catalytic subunit gamma 2	0.002	0.02	2.7
	LOC389364	unmatched	6e-05	0.002	2.7
	RCN3	reticulocalbin 3	0.0004	0.005	2.7
	PCDHGA12	protocadherin gamma subfamily A, 12	7e-05	0.002	2.7
	ZAP70	zeta chain of T cell receptor associated protein kinase 7unmatched	6e-05	0.002	2.7
	TAP1	transporter 1, ATP binding cassette subfamily B member	8e-05	0.002	2.7
	LOC442620	unmatched	7e-05	0.002	2.7
	GTF2H2	general transcription factor IIH subunit 2	0.001	0.01	2.7
	GOLPH4	golgi integral membrane protein 4	0.0001	0.003	2.7
	RNU12	RNA, U12 small nuclear	0.0003	0.005	2.7
	ESR1	estrogen receptor 1	5e-05	0.002	2.7
	KCNC3	potassium voltage-gated channel subfamily C member 3	5e-05	0.002	2.8
	SOX3	SRY-box 3	0.0005	0.006	2.8
	PCOLN3	charged multivesicular body protein 1A	8e-05	0.002	2.8
	TOLLIP	toll interacting protein	2e-05	0.0009	2.8
	ACADM	acyl-CoA dehydrogenase medium chain	5e-05	0.002	2.8
	ALOX12	arachidonate 12-lipoxygenase, 12S type	1e-05	0.0007	2.8
	LOC389936	unmatched	4e-05	0.001	2.8
	OR5L2	olfactory receptor family 5 subfamily L member 2	0.0001	0.003	2.8
	DKFZp686O24166	natural killer cell cytotoxicity receptor 3 ligand 1	8e-05	0.002	2.8
	ZNF554	zinc finger protein 554	5e-05	0.002	2.8
	ADAMTS2	ADAM metallopeptidase with thrombospondin type 1 motif 2	0.0007	0.008	2.8
	FZD1	frizzled class receptor 1	0.0002	0.004	2.8
	CORO2A	coronin 2A	3e-05	0.001	2.8
	PCK2	phosphoenolpyruvate carboxykinase 2, mitochondrial	0.0005	0.006	2.8
	CCL19	C-C motif chemokine ligand 19	0.0003	0.005	2.8
	PTHR2	parathyroid hormone 2 receptor	3e-05	0.001	2.9
	PIK3R1	phosphoinositide-3-kinase regulatory subunit 1	8e-05	0.002	2.9
	DACH1	dachshund family transcription factor 1	0.0001	0.003	2.9
	STARD7	StAR related lipid transfer domain containing 7	0.0002	0.003	2.9
	PLA2G4F	phospholipase A2 group IVF	6e-06	0.0005	2.9
	LOC441313	unmatched	0.0002	0.003	2.9
	LOC400197	unmatched	3e-05	0.001	2.9
	TBX5	T-box 5	0.0003	0.005	2.9
	RAB9A	RAB9A, member RAS oncogene family	1e-05	0.0006	2.9
	DGKH	diacylglycerol kinase eta	7e-05	0.002	2.9
	GREB1	growth regulating estrogen receptor binding 1	0.0002	0.004	2.9
	ERCC5	ERCC excision repair 5, endonuclease	5e-05	0.002	2.9
	TP53I3	tumor protein p53 inducible protein 3	3e-05	0.001	2.9
	SNRPN	small nuclear ribonucleoprotein polypeptide N	0.0003	0.005	2.9
	DDX31	DEAD-box helicase 31	0.0002	0.004	2.9
	JPH2	junctophilin 2	0.0001	0.003	2.9
	DYSF	dysferlin	1e-05	0.0008	2.9
	EXTL2	exostosin like glycosyltransferase 2	0.0001	0.003	2.9
	RAB38	RAB38, member RAS oncogene family	0.0001	0.003	2.9
	MORC3	MORC family CW-type zinc finger 3	0.0006	0.007	2.9
	CASC2	cancer susceptibility 2	0.0002	0.003	2.9
	LOC401151	unmatched	0.0002	0.003	2.9
	RALGDS	ral guanine nucleotide dissociation stimulator	4e-05	0.001	2.9
	RBPMS2	RNA binding protein, mRNA processing factor 2	7e-05	0.002	3
	PAPPA2	pappalysin 2	1e-05	0.0008	3
	FCGR2B	Fc fragment of IgG receptor IIb	5e-05	0.002	3
	ADRA1A	adrenoceptor alpha 1A	4e-05	0.001	3
	UCN3	urocortin 3	0.0001	0.003	3
	RUNX1T1	RUNX1 translocation partner 1	5e-05	0.002	3
	LOC401188	unmatched	8e-05	0.002	3
	C14orf145	centrosomal protein 128	3e-05	0.001	3
	CTNNA1	catenin alpha 1	9e-05	0.002	3
	C1orf87	chromosome 1 open reading frame 87	7e-05	0.002	3
	PVRL4	nectin cell adhesion molecule 4	9e-05	0.002	3
	GART	phosphoribosylglycinamide formyltransferase, phosphoribosylglycinamide synthetase, phosphoribosylaminoimidazole synthetase	3e-05	0.001	3
	LOC440935	unmatched	1e-05	0.0008	3
	FLJ39155	EGF like, fibronectin type III and laminin G domains	0.0001	0.003	3
	SMAP	kinesin associated protein 3	0.0005	0.007	3.1
	MGAT4B	alpha-1,3-mannosyl-glycoprotein 4-beta-N-acetylglucosaminyltransferase B	0.0006	0.007	3.1
	LOC392790	unmatched	9e-06	0.0006	3.1
	LARP4	La ribonucleoprotein domain family member 4	2e-06	0.0003	3.1
	FLJ38377	APC membrane recruitment protein 3	4e-06	0.0004	3.1
	LOC92270	unmatched	6e-05	0.002	3.1
	RAPSN	receptor associated protein of the synapse	1e-05	0.0008	3.1
	FBXO9	F-box protein 9	3e-06	0.0004	3.1
	CHST5	carbohydrate sulfotransferase 5	5e-05	0.002	3.1
	CSTF1	cleavage stimulation factor subunit 1	1e-05	0.0008	3.2
	DNAH9	dynein axonemal heavy chain 9	8e-06	0.0006	3.2
	ZC3H7A	zinc finger CCCH-type containing 7A	1e-05	0.0007	3.2
	KIAA0258	RGP1 homolog, RAB6A GEF complex partner 1	8e-05	0.002	3.2
	BRAP	BRCA1 associated protein	3e-05	0.001	3.2
	PEX11B	peroxisomal biogenesis factor 11 beta	3e-05	0.001	3.2
	ADAM21	ADAM metallopeptidase domain 21	0.0001	0.003	3.3
	LOC149620	unmatched	3e-05	0.001	3.3
	LDB1	LIM domain binding 1	2e-05	0.001	3.3
	LIG1	DNA ligase 1	9e-05	0.002	3.3
	LOC440604	unmatched	2e-05	0.0009	3.3
	LOC389301	unmatched	1e-05	0.0008	3.3
	C17orf27	ring finger protein 213	1e-05	0.0008	3.3
	LOC389316	unmatched	7e-05	0.002	3.3
	DRG1	developmentally regulated GTP binding protein 1	0.0001	0.003	3.3
	FLJ10204	WDYHV motif containing 1	0.0001	0.002	3.3
	FLJ37201	unmatched	9e-05	0.002	3.4
	ODZ1	teneurin transmembrane protein 1	0.0003	0.005	3.4
	GAL	galanin and GMAP prepropeptide	0.001	0.01	3.4
	SELM	selenoprotein M	9e-05	0.002	3.4
	MGC3771	ZNF2unmatched5 antisense RNA 1	5e-06	0.0004	3.4
	PCDHGA9	protocadherin gamma subfamily A, 9	3e-05	0.001	3.4
	CPZ	carboxypeptidase Z	3e-05	0.001	3.4
	LOC388709	unmatched	2e-05	0.001	3.4
	C10orf49	upper zone of growth plate and cartilage matrix associated	0.0003	0.004	3.4
	GABRB2	gamma-aminobutyric acid type A receptor beta2 subunit	3e-06	0.0004	3.5
	SIX2	SIX homeobox 2	0.0007	0.008	3.5
	LRRK1	leucine rich repeat kinase 1	9e-06	0.0006	3.5
	SPCS3	signal peptidase complex subunit 3	1e-06	0.0002	3.5
	DDB2	damage specific DNA binding protein 2	0.0001	0.003	3.5
	HOXA9	homeobox A9	0.0002	0.004	3.5
	UPF3B	UPF3B, regulator of nonsense mediated mRNA decay	0.0002	0.003	3.5
	APTX	aprataxin	9e-06	0.0006	3.5
	LRRC43	leucine rich repeat containing 43	4e-05	0.002	3.5
	ZNF224	zinc finger protein 224	2e-05	0.001	3.5
	CD300LB	CD3unmatchedunmatched molecule like family member b	1e-05	0.0008	3.6
	TPM4	tropomyosin 4	1e-05	0.0008	3.6
	GAB2	GRB2 associated binding protein 2	6e-06	0.0005	3.6
	CARD14	caspase recruitment domain family member 14	5e-06	0.0004	3.6
	KARS	lysyl-tRNA synthetase	8e-06	0.0006	3.6
	EYA3	EYA transcriptional coactivator and phosphatase 3	8e-05	0.002	3.7
	RFX2	regulatory factor X2	5e-05	0.002	3.7
	C5orf4	fatty acid hydroxylase domain containing 2	2e-05	0.001	3.7
	HELB	DNA helicase B	2e-05	0.001	3.7
	PDIA5	protein disulfide isomerase family A member 5	6e-05	0.002	3.7
	FLJ30277	WWC2 antisense RNA 2	4e-05	0.002	3.7
	NEDD9	neural precursor cell expressed, developmentally down-regulated 9	8e-05	0.002	3.8
	LOC392208	unmatched	6e-05	0.002	3.8
	GCK	glucokinase	7e-06	0.0005	3.8
	PMS2	PMS1 homolog 2, mismatch repair system component	4e-06	0.0004	3.8
	BHMT2	betaine--homocysteine S-methyltransferase 2	1e-05	0.0006	3.9
	TNFAIP6	TNF alpha induced protein 6	1e-06	0.0003	3.9
	LPGAT1	lysophosphatidylglycerol acyltransferase 1	4e-06	0.0004	3.9
	PPFIBP1	PPFIA binding protein 1	3e-07	0.0002	4
	POLR3A	RNA polymerase III subunit A	7e-07	0.0002	4
	ZNF664	zinc finger protein 664	2e-05	0.001	4
	PTP4A1	protein tyrosine phosphatase type IVA, member 1	5e-05	0.002	4
	MFAP2	microfibril associated protein 2	1e-05	0.0007	4.1
	SLC9A7	solute carrier family 9 member A7	3e-05	0.001	4.1
	GYPB	glycophorin B (MNS blood group)	2e-06	0.0003	4.1
	ELAC2	elaC ribonuclease Z 2	4e-06	0.0004	4.1
	LOC441017	unmatched	3e-05	0.001	4.2
	PRAME	preferentially expressed antigen in melanoma	2e-05	0.001	4.2
	SVIL	supervillin	6e-05	0.002	4.2
	HTR2C	5-hydroxytryptamine receptor 2C	0.0001	0.002	4.2
	KLHL1	kelch like family member 1	8e-05	0.002	4.2
	LOC441667	unmatched	6e-06	0.0005	4.2
	PAPPA2	pappalysin 2	3e-05	0.001	4.2
	KRTHB3	keratin 83	1e-05	0.0008	4.2
	RAPGEF1	Rap guanine nucleotide exchange factor 1	1e-06	0.0003	4.3
	PDIA4	protein disulfide isomerase family A member 4	4e-07	0.0002	4.3
	CA6	carbonic anhydrase 6	9e-06	0.0006	4.3
	OSTN	osteocrin	3e-05	0.001	4.4
	TAP2	transporter 2, ATP binding cassette subfamily B member	1e-05	0.0008	4.4
	LOC392443	unmatched	2e-05	0.001	4.4
	RAB41	RAB41, member RAS oncogene family	3e-05	0.001	4.5
	FLJ23577	sperm flagellar 2	2e-05	0.0009	4.5
	LOC343474	unmatched	2e-06	0.0003	4.6
	LAMA3	laminin subunit alpha 3	1e-05	0.0008	4.6
	LOC147645	unmatched	1e-06	0.0003	4.7
	CYBRD1	cytochrome b reductase 1	1e-06	0.0002	4.7
	MGC35366	amidohydrolase domain containing 1	7e-07	0.0002	4.7
	C6orf216	glucuronidase, beta pseudogene 4	2e-06	0.0003	4.8
	DCLRE1B	DNA cross-link repair 1B	4e-06	0.0004	4.8
	BTN3A1	butyrophilin subfamily 3 member A1	3e-05	0.001	4.8
	SMG1	SMG1, nonsense mediated mRNA decay associated PI3K related kinase	9e-06	0.0006	4.8
	LOC440125	unmatched	8e-07	0.0002	4.9
	C16orf51	transmembrane protein 186	9e-07	0.0002	5
	KIAA0286	nuclear envelope integral membrane protein 1	5e-06	0.0004	5
	EXOSC8	exosome component 8	5e-08	0.0002	5.3
	FKBP6	FK5unmatched6 binding protein 6	3e-06	0.0004	5.3
	LOC392382	unmatched	1e-06	0.0003	5.8
	RP11	pre-mRNA processing factor 31	4e-06	0.0004	5.9
	ITSN1	intersectin 1	4e-06	0.0004	6.1
	SPTLC2	serine palmitoyltransferase long chain base subunit 2	8e-07	0.0002	6.2
	FRMPD2	FERM and PDZ domain containing 2	3e-06	0.0004	6.3
	TTC3	tetratricopeptide repeat domain 3	2e-06	0.0003	6.8
	LOC150383	cysteine rich DPF motif domain containing 1	3e-07	0.0002	6.9
	EPB41L4B	erythrocyte membrane protein band 4.1 like 4B	8e-08	0.0002	7.6
	C1orf85	glycosylated lysosomal membrane protein	4e-07	0.0002	8.1
	RORB	RAR related orphan receptor B	2e-07	0.0002	8.4
	HOOK2	hook microtubule tethering protein 2	8e-08	0.0002	8.4
	RHAG	Rh associated glycoprotein	3e-07	0.0002	9
	AOF2	lysine demethylase 1A	2e-07	0.0002	10.6
	GSE24095-MDD vs Control - CA1 subregions of the hippocampus
	Gene Symbol	Description	Fs.Ptab	p-value	FC
	HCG27	HLA complex group 27	9.73e-12	8e-08	44
	LRRFIP2	LRR binding FLII interacting protein 2	2.66e-11	1e-07	42.5
	LOC440191	unmatched	5.11e-11	2e-07	27.8
	PRDM2	PR/SET domain 2	5.49e-09	2e-06	25.7
	TRAM1L1	translocation associated membrane protein 1 like 1	1.68e-08	4e-06	16.3
	GRIA3	glutamate ionotropic receptor AMPA type subunit 3	8.43e-10	8e-07	14
	NADK	NAD kinase	2.02e-07	2e-05	13
	CRSP3	mediator complex subunit 23	1.14e-07	2e-05	11.5
	LOC285205	unmatched	2.79e-07	3e-05	11.1
	DLGAP4	DLG associated protein 4	9.55e-12	8e-08	11
	KCNC4	potassium voltage-gated channel subfamily C member 4	2.29e-08	6e-06	10.8
	LOC440685	unmatched	7.12e-07	4e-05	9.2
	NGFRAP1	brain expressed X-linked 3	1.67e-07	2e-05	9.2
	ACTL7A	actin like 7A	2.42e-10	4e-07	9
	DSCR5	phosphatidylinositol glycan anchor biosynthesis class P	3.95e-07	3e-05	8.4
	LEMD1	LEM domain containing 1	6.1e-09	2e-06	8
	JAM2	junctional adhesion molecule 2	2.85e-08	6e-06	7.9
	LOC286238	unmatched	9.3e-11	3e-07	7.4
	GUCA1B	guanylate cyclase activator 1B	2.99e-06	0.0001	7.4
	MFHAS1	malignant fibrous histiocytoma amplified sequence 1	1.14e-07	2e-05	6.7
	LOC440096	unmatched	9.71e-08	1e-05	6.6
	RACGAP1	Rac GTPase activating protein 1	1.04e-08	3e-06	5.5
	PGBD4	piggyBac transposable element derived 4	9.37e-08	1e-05	5.3
	PRKAG1	protein kinase AMP-activated non-catalytic subunit gamma 1	1.62e-09	1e-06	5.2
	C9orf72	chromosome 9 open reading frame 72	7.46e-08	1e-05	5.2
	LOC255519	unmatched	4.05e-07	3e-05	5.1
	ZFYVE1	zinc finger FYVE-type containing 1	8.15e-09	3e-06	5
	DLGAP4	DLG associated protein 4	4.03e-08	8e-06	4.7
	ACE	angiotensin I converting enzyme	6.89e-07	4e-05	4.6
	ITGA2B	integrin subunit alpha 2b	1.17e-07	2e-05	4.6
	KIAA1212	coiled-coil domain containing 88A	1.73e-08	5e-06	4.6
	IGSF4B	cell adhesion molecule 3	7.87e-07	5e-05	4.5
	GOLGA2	golgin A2	6.76e-09	2e-06	4.5
	SSX2IP	SSX family member 2 interacting protein	2.41e-08	6e-06	4.4
	PRDM1	PR/SET domain 1	3.27e-05	0.0005	4.4
	ATP1B1	ATPase Na+/K+ transporting subunit beta 1	3.35e-08	7e-06	4.3
	HOXA11	homeobox A11	5.21e-09	2e-06	4.2
	SSX5	SSX family member 5	3.05e-07	3e-05	4.2
	GREB1	growth regulating estrogen receptor binding 1	2.21e-07	2e-05	4.2
	FLJ37078	serine/arginine repetitive matrix 3	1.6e-07	2e-05	4.2
	LOC440010	unmatched	5.77e-07	4e-05	4.2
	SPOCD1	SPOC domain containing 1	6.04e-07	4e-05	4.1
	ANKRD36	ankyrin repeat domain 36	2.39e-09	1e-06	4.1
	PRC1	protein regulator of cytokinesis 1	2.3e-07	2e-05	3.9
	THEA	acyl-CoA thioesterase 11	1.34e-06	7e-05	3.9
	LOC388476	unmatched	4.33e-08	8e-06	3.8
	RAD50	RAD5unmatched double strand break repair protein	6.65e-07	4e-05	3.8
	NANOG	Nanog homeobox	5.2e-07	4e-05	3.8
	ANKRD44	ankyrin repeat domain 44	2.79e-06	0.0001	3.7
	KNS2	kinesin light chain 1	4.88e-06	0.0002	3.7
	USP5	ubiquitin specific peptidase 5	3.4e-07	3e-05	3.6
	MGC5509	chromosome 2 open reading frame 49	9.59e-08	1e-05	3.6
	LOC388444	unmatched	1.68e-06	7e-05	3.6
	COPZ2	coatomer protein complex subunit zeta 2	1.86e-07	2e-05	3.6
	KIAA0953	EFR3 homolog B	2.18e-07	2e-05	3.5
	KNDC1	kinase non-catalytic C-lobe domain containing 1	1.15e-05	0.0003	3.5
	BCL11B	B cell CLL/lymphoma 11B	3.58e-05	0.0005	3.5
	SNAP25	synaptosome associated protein 25	7.28e-05	0.0008	3.5
	FLJ34154	HECT domain E3 ubiquitin protein ligase 4	2.01e-05	0.0004	3.5
	LSAMP	limbic system associated membrane protein	2.13e-07	2e-05	3.5
	SRRM2	serine/arginine repetitive matrix 2	4.74e-06	0.0001	3.5
	PRO1853	NADH:ubiquinone oxidoreductase complex assembly factor 7	3.85e-06	0.0001	3.5
	GCC2	GRIP and coiled-coil domain containing 2	1.76e-07	2e-05	3.5
	C6orf174	SOGA family member 3	5.48e-06	0.0002	3.4
	RBL1	RB transcriptional corepressor like 1	5.48e-08	9e-06	3.4
	MATR3	matrin 3	8.17e-06	0.0002	3.4
	CETN1	centrin 1	3.66e-06	0.0001	3.4
	LOC400986	unmatched	4.41e-08	8e-06	3.4
	FLJ25102	chromosome 2 open reading frame 48	3.3e-05	0.0005	3.3
	POLD3	DNA polymerase delta 3, accessory subunit	7.67e-08	1e-05	3.3
	LOC400986	unmatched	1.22e-07	2e-05	3.3
	NUP133	nucleoporin 133	4.91e-07	4e-05	3.3
	FLJ20298	TBC1 domain family member 8B	1.31e-06	6e-05	3.3
	SMARCA5	SWI/SNF related, matrix associated, actin dependent regulator of chromatin, subfamily a, member 5	2.59e-06	0.0001	3.3
	KLK11	kallikrein related peptidase 11	1.25e-07	2e-05	3.3
	PIGN	phosphatidylinositol glycan anchor biosynthesis class N	4.85e-08	9e-06	3.3
	GPR44	prostaglandin D2 receptor 2	6.05e-06	0.0002	3.2
	GRIA1	glutamate ionotropic receptor AMPA type subunit 1	1.71e-05	0.0003	3.2
	TTN	titin	9.56e-06	0.0002	3.2
	DNAH9	dynein axonemal heavy chain 9	1.5e-06	7e-05	3.1
	CSPG3	neurocan	2.97e-06	0.0001	3.1
	SCD5	stearoyl-CoA desaturase 5	2.28e-05	0.0004	3.1
	RAB2	RAB2A, member RAS oncogene family	3.09e-06	0.0001	3.1
	LOC340591	unmatched	2.84e-07	3e-05	3.1
	NKIRAS2	NFKB inhibitor interacting Ras like 2	4e-06	0.0001	3.1
	ZNF248	zinc finger protein 248	2.09e-07	2e-05	3.1
	NCOA5	nuclear receptor coactivator 5	1.03e-05	0.0002	3.1
	WDR32	DDB1 and CUL4 associated factor 1unmatched	4.49e-05	0.0006	3.1
	WBSCR18	DnaJ heat shock protein family (Hsp4unmatched) member C3unmatched	0.0002331	0.002	3.1
	IGSF2	CD1unmatched1 molecule	1.42e-07	2e-05	3.1
	LOC441894	unmatched	5.44e-06	0.0002	3.1
	SPECC1	sperm antigen with calponin homology and coiled-coil domains 1	8.05e-06	0.0002	3
	CUL4A	cullin 4A	1.7e-05	0.0003	3
	WBSCR22	BUD23, rRNA methyltransferase and ribosome maturation factor	2.99e-05	0.0005	3
	LOC150368	unmatched	6.23e-06	0.0002	3
	USP40	ubiquitin specific peptidase 4unmatched	1.12e-05	0.0002	2.9
	GRLF1	Rho GTPase activating protein 35	6.23e-05	0.0007	2.9
	IQGAP3	IQ motif containing GTPase activating protein 3	3.23e-05	0.0005	2.9
	DUSP22	dual specificity phosphatase 22	8.22e-06	0.0002	2.9
	DLG2	discs large MAGUK scaffold protein 2	0.0002624	0.002	2.9
	GRIA1	glutamate ionotropic receptor AMPA type subunit 1	7.21e-06	0.0002	2.9
	LOC161247	unmatched	9.87e-06	0.0002	2.9
	CDCP1	CUB domain containing protein 1	0.0001193	0.001	2.9
	GM88	golgin A8 family member A	3.55e-08	7e-06	2.9
	LOC391722	unmatched	6.13e-06	0.0002	2.9
	WBSCR18	DnaJ heat shock protein family (Hsp4unmatched) member C3unmatched	8.36e-07	5e-05	2.8
	S100A5	S1unmatchedunmatched calcium binding protein A5	4.34e-05	0.0006	2.8
	ACLY	ATP citrate lyase	2.98e-06	0.0001	2.8
	LOC126772	unmatched	3.01e-06	0.0001	2.8
	FLJ34443	cysteine rich PAK1 inhibitor	1.8e-07	2e-05	2.8
	UBE2G2	ubiquitin conjugating enzyme E2 G2	1.06e-06	6e-05	2.8
	NS3TP2	GRAM domain containing 2B	4.71e-06	0.0001	2.8
	TUFT1	tuftelin 1	2.38e-05	0.0004	2.8
	LOC393076	unmatched	3.49e-06	0.0001	2.7
	HTR4	5-hydroxytryptamine receptor 4	1.11e-06	6e-05	2.7
	HRMT1L1	protein arginine methyltransferase 2	3.47e-05	0.0005	2.7
	LOC440788	unmatched	2.35e-06	9e-05	2.7
	PITPNA	phosphatidylinositol transfer protein alpha	4.04e-06	0.0001	2.7
	TOPBP1	DNA topoisomerase II binding protein 1	6.07e-07	4e-05	2.7
	AASDHPPT	aminoadipate-semialdehyde dehydrogenase-phosphopantetheinyl transferase	1.35e-05	0.0003	2.7
	MAOB	monoamine oxidase B	4.17e-05	0.0006	2.7
	LOC388934	unmatched	9.41e-05	0.001	2.7
	VIPR2	vasoactive intestinal peptide receptor 2	4.23e-05	0.0006	2.7
	ARRDC4	arrestin domain containing 4	5.43e-06	0.0002	2.7
	HOXB6	homeobox B6	0.0011543	0.005	2.6
	GOLT1B	golgi transport 1B	2.77e-05	0.0004	2.6
	KBTBD6	kelch repeat and BTB domain containing 6	5.84e-06	0.0002	2.6
	CCNG2	cyclin G2	9.41e-05	0.001	2.6
	LOC389441	unmatched	2.67e-05	0.0004	2.6
	ARL6IP5	ADP ribosylation factor like GTPase 6 interacting protein 5	0.0003407	0.002	2.6
	FOXD1	forkhead box D1	3.26e-06	0.0001	2.6
	KLK7	kallikrein related peptidase 7	0.0001202	0.001	2.6
	KIF21A	kinesin family member 21A	2.19e-07	2e-05	2.6
	ABLIM2	actin binding LIM protein family member 2	9.37e-06	0.0002	2.6
	CRSP3	mediator complex subunit 23	2.39e-05	0.0004	2.6
	LOC401394	unmatched	2.82e-07	3e-05	2.6
	PLGLB1	plasminogen-like B1	2.64e-08	6e-06	2.6
	LOC441851	unmatched	0.0001016	0.001	2.6
	PPP3CC	protein phosphatase 3 catalytic subunit gamma	6.98e-05	0.0008	2.5
	LOC389204	unmatched	3.97e-07	3e-05	2.5
	HSPA4	heat shock protein family A (Hsp7unmatched) member 4	1.12e-06	6e-05	2.5
	GR6	long intergenic non-protein coding RNA 1565	5.95e-05	0.0007	2.5
	TNRC6B	trinucleotide repeat containing 6B	1.23e-05	0.0003	2.5
	LOC339539	unmatched	2.08e-06	9e-05	2.5
	GRIA3	glutamate ionotropic receptor AMPA type subunit 3	6.53e-05	0.0008	2.5
	LOC390625	unmatched	3.82e-05	0.0005	2.5
	RABL3	RAB, member of RAS oncogene family like 3	3.03e-08	7e-06	2.5
	ARL7	ADP ribosylation factor like GTPase 4C	1.47e-06	7e-05	2.5
	WHSC1L1	nuclear receptor binding SET domain protein 3	0.0007441	0.004	2.5
	JUN	Jun proto-oncogene, AP-1 transcription factor subunit	3.27e-05	0.0005	2.5
	LOC401883	unmatched	1.66e-06	7e-05	2.5
	DNAJC12	DnaJ heat shock protein family (Hsp4unmatched) member C12	4.94e-06	0.0002	2.5
	FBXO41	F-box protein 41	4.75e-05	0.0006	2.5
	FOXA2	forkhead box A2	4.69e-06	0.0001	2.5
	ARID4B	AT-rich interaction domain 4B	0.0002319	0.002	2.5
	LOC389437	unmatched	9.76e-09	3e-06	2.5
	FLJ10404	family with sequence similarity 193 member B	7.29e-05	0.0008	2.4
	DDX17	DEAD-box helicase 17	9.18e-06	0.0002	2.4
	CBPIN	SYF2 pre-mRNA splicing factor	1.3e-05	0.0003	2.4
	LOC388154	unmatched	3.56e-10	5e-07	2.4
	C21orf81	ankyrin repeat domain 2unmatched family member A11, pseudogene	1.55e-05	0.0003	2.4
	GNPNAT1	glucosamine-phosphate N-acetyltransferase 1	2.27e-05	0.0004	2.4
	SLC39A13	solute carrier family 39 member 13	1.23e-05	0.0003	2.4
	ME2	malic enzyme 2	2.12e-06	9e-05	2.4
	LOC439920	Unmatched	0.0003163	0.002	2.4
	GPS2	G protein pathway suppressor 2	1.35e-05	0.0003	2.4
	MRPS11	mitochondrial ribosomal protein S11	5.52e-05	0.0007	2.4
	NCE2	ubiquitin conjugating enzyme E2 F (putative)	0.0004973	0.003	2.4
	MAPKBP1	mitogen-activated protein kinase binding protein 1	2.24e-06	9e-05	2.4
	SLMAP	sarcolemma associated protein	0.0001031	0.001	2.4
	LOC144983	heterogeneous nuclear ribonucleoprotein A1-like 2	0.0001071	0.001	2.4
	DAB1	DAB1, reelin adaptor protein	2.81e-05	0.0005	2.4
	SLC24A2	solute carrier family 24 member 2	7.94e-05	0.0009	2.4
	TNNI3K	TNNI3 interacting kinase	7.05e-05	0.0008	2.4
	MARCKS	myristoylated alanine rich protein kinase C substrate	0.0003056	0.002	2.4
	MGC13138	zinc finger protein 764	3.43e-06	0.0001	2.4
	TNNI3	troponin I3, cardiac type	0.0007177	0.004	2.4
	FLJ23554	junctional cadherin complex regulator	9.88e-08	1e-05	2.4
	MRGPRX3	MAS related GPR family member X3	1.11e-05	0.0002	2.4
	CPNE7	copine 7	4.82e-05	0.0006	2.4
	SFRS5	serine and arginine rich splicing factor 5	0.0002801	0.002	2.4
	SPTA1	spectrin alpha, erythrocytic 1	3.29e-07	3e-05	2.3
	HSPC128	coiled-coil domain containing 59	6.57e-07	4e-05	2.3
	KIN	Kin17 DNA and RNA binding protein	9.97e-05	0.001	2.3
	TP53TG3	TP53 target 3	6.31e-07	4e-05	2.3
	SCUBE2	signal peptide, CUB domain and EGF like domain containing 2	6.07e-06	0.0002	2.3
	TSPYL2	TSPY like 2	0.0001125	0.001	2.3
	UBE2E2	ubiquitin conjugating enzyme E2 E2	1.66e-05	0.0003	2.3
	LOC401210	Unmatched	1.76e-06	8e-05	2.3
	RBM23	RNA binding motif protein 23	0.0001081	0.001	2.3
	LOC440324	Unmatched	5.5e-06	0.0002	2.3
	ITGB1BP1	integrin subunit beta 1 binding protein 1	7.77e-06	0.0002	2.3
	SERPINB4	serpin family B member 4	3.42e-07	3e-05	2.3
	SBDSP	SBDS, ribosome maturation factor pseudogene 1	9.64e-06	0.0002	2.3
	LOC375719	Unmatched	1.46e-05	0.0003	2.3
	LYPLA3	phospholipase A2 group XV	0.0002503	0.002	2.3
	PCDHA12	protocadherin alpha 12	0.0001844	0.002	2.3
[truncated: 1,482 more rows]
