# Supplementary material for: An integrative network analysis framework for identifying molecular functions in complex disorders examining major depressive disorder as a test case
Source: Sci Rep. 2021 May 6;11:9645. doi: 10.1038/s41598-021-89040-7 (PMC8102631; doi:10.1038/s41598-021-89040-7)
Supplement: Supplementary file 9 — Supplementary information 9. [file 41598_2021_89040_MOESM9_ESM.xlsx]

## Sheet: GeneFamily-DEGs
	Suppl.Table_7a: List of upregulated gene subsets identified from the gene expression data obtained from the blood samples of MDD patients. Genes were mapped to their respective gene families by using the BioMart portal. The gene families were further ranked manually based on the number of representation of genes within each family.				Suppl.Table_7b: Compiled list of top ranking gene clusters from differentially expressed genes identified from the gene expression data obtained from the blood and brain samples of MDD subjects. Genes were mapped to their respective gene families by using the BioMart portal. The gene families were further ranked manually based on the number of representation of genes within each family
	Gene-Family mapping of 228 upregulated genes identified from the blood samples of MDD patients	No:of genes	Rank		Top ranking gene family clusters from the blood samples of MDD subjects				Blood samples – 288 upregulated 46 genes form 7 gene families (16%); 198 downregulated 42 genes from 5 gene families (21%). Glycogenes 7 upregulated, 9 downregulated.
	CD molecules	14	1		Upregulated genes (cut-off ≥5)		Downregulated genes (cut-off ≥5)		Brain samples – 608 upregulated 98 genes from 6 gene families (16%); 798 downregulated 115 genes from 5 gene families (14%). Glycogenes 19 upregulated, 16 downregulated.
	Zinc fingers	11	2		Armadillo-like helical domain containing	KPNA2	CD molecules	ADGRE2	Drug treated blood samples – 215 upregulated 47 genes from 5 gene families (22%), 129 downregulated 27 genes from 6 gene families (21%); Glycogenes 6 genes upregulated, 3 genes downregulated.
	Immunoglobulin superfamily domain containing	9	3			CUL9		CCR5
	Armadillo-like helical domain containing	8	4			DAAM2		CD163
	Immunoglobulin like domain containing	7	5			INSC		CD177
	Pleckstrin homology domain containing	7	5			SF3B2		CD68
	SH2 domain containing	7	5			WDR81		CD83
	Ankyrin repeat domain containing	5	8			KPNA2		CD8A
	EF-hand domain containing	5	8			RSPH14		ICAM1
	Endogenous ligands	5	8		Immunoglobulin like domain containing/Immunoglobulin superfamily domain containing	FCGR2A		LAG3
	G protein-coupled receptors	5	8			FCGR3B		LAMP3
	Mitochondrial respiratory chain complexes	5	8			IL1R1		LILRA3
	Phosphatases	5	8			IL1R2		LILRA4
	Ring finger proteins	5	8			PECAM1		PLAUR
	Solute carriers	5	8			SIGIRR		SLAMF7
	ATPases	4	16			VSIG4		THBD
	Cell adhesion molecules	4	16			VCAN		TNFRSF1B
	BAR domain containing	3	18			LRRC4		TNFRSF8
	Class I classical Cys-based phosphatases	3	18		Pleckstrin homology domain containing	ARHGEF18	Zinc fingers	RBCK1
	Complement system	3	18			BMX		ZSWIM5
	Complement system regulators and receptors	3	18			DEF6		PARP12
	C-type lectin domain containing	3	18			DGKD		ZC3H12A
	Fibronectin type III domain containing	3	18			GRB10		DTX1
	Glycosyltransferases	3	18			SKAP1		TRIM56
	Interleukin receptors	3	18			VAV1		ATMIN
	Ion channels	3	18		SH2 domain containing	BMX		HIVEP2
	LIM domain containing	3	18			GRB10		PLAGL2
	Major spliceosome	3	18			LCK		PHF11
	Non-receptor tyrosine kinases	3	18			PLCG2		ATMIN
	Protein phosphatase 1 regulatory subunits	3	18			PTPN6		HIVEP2
	Protein phosphatases	3	18			SYK		PLAGL2
	RAB, member RAS oncogene GTPases	3	18			VAV1		PARP12
	Ras small GTPases superfamily	3	18		Zinc fingers	ZNHIT1		ZC3H12A
	Rho guanine nucleotide exchange factors	3	18			DTX1		RBCK1
	Spliceosomal A/B/C/P complex	3	18			RNF113A		ZSWIM5
	Sulfotransferases	3	18			RNF126	Immunoglobulin like domain containing	ICAM1
	Voltage-gated ion channels	3	18			RNF130		LAG3
	AGC family kinases	2	38			ZNF746		LILRA3
	BAF complex	2	38			CRIP1		LILRA4
	Basic leucine zipper proteins	2	38			LASP1		CD83
	Calcium channels	2	38			DPF2		CD8A
	Chemokine receptors	2	38			CUL9		IGSF6
	Classical BAR domain containing	2	38			ZYX		PILRA
	DEAD-box helicases	2	38		CD molecules	CD177		SLAMF7
	Dual specificity phosphatases	2	38			CD52		ICAM1
	Glycoside hydrolase family 31	2	38			CD82		LAG3
	Helicases	2	38			CSF3R		LILRA3
	Histones	2	38			CXCR1		LILRA4
	Ig-like cell adhesion molecule family	2	38			EVI2B	G protein-coupled receptors	C3AR1
	Integrins	2	38			FCGR2A		GPR171
	I-set domain containing	2	38			FCGR3B		GPR84
	Long non-coding RNAs (published)	2	38			IL1R1		CCR5
	Mitogen-activated protein kinase cascade	2	38			IL1R2		ADGRG3
	Non-coding RNAs	2	38			ITGAM		ADGRE1
	PDZ domain containing	2	38			ITGB4		ADGRE2
	Pyrin domain containing	2	38			PECAM1		FFAR2
	Receptor tyrosine kinases	2	38			SELPLG		GPR171
	RNA helicases	2	38		Gene families representing the upregulated glycogenes			GPR84
	Selenoproteins	2	38					GPR171
	Sterile alpha motif domain containing	2	38		C-type lectin domain containing	ASGR1		GPR84
	Sushi domain containing	2	38			DGCR2		C3AR1
	TIR domain containing	2	38			VCAN		FFAR2
	Tubulins	2	38		GlcNAc hydrolase	OGA		CCR5
	V-set domain containing	2	38		Glycoside hydrolase family 31	GAA		ADGRG3
	V-type ATPases	2	38			MGAM		ADGRE1
	WD repeat domain containing	2	38		Glycosyl transferases group 1 domain containing	GLT1D1		ADGRE2
	AAA ATPases	1	67				Solute carriers	SLC22A1
	Actinins	1	67					SLC22A4
	Adenosine deaminase family	1	67					SLC25A28
	Alkaline phosphatases	1	67					SLC39A13
	Annexins	1	67					SLC39A8
	Armadillo repeat containing	1	67					SLC5A2
	ATP binding cassette transporters	1	67					SLCO4A1
	AT-rich interaction domain containing	1	67				Gene families representing the downregulated glycogenes
	Atypical dual specificity phosphatases	1	67
	BEACH domain containing	1	67				Beta 4-glycosyltransferases	B4GALT5
	Biogenesis of lysosomal organelles complex 2	1	67				Sulfotransferases	CHST12
	BRCA1 A complex	1	67				C-type lectin domain containing	CLEC4E
	BRICHOS domain containing	1	67				Glycosyltransferases	GALNT14
	BTB domain containing	1	67				Glycoside hydrolase family 31	MGAM
	C1q domain containing	1	67				CD molecules	THBD
	C2 domain containing	1	67				Sulfotransferases	TPST1
	C2 domain containing phospholipases	1	67					UST
	Canonical high mobility group	1	67				Others	DSE
	Carbonic anhydrases	1	67		Top ranking gene family clusters from the Brain Samples of MDD subjects
	Caspase recruitment domain containing	1	67		Upregulated genes (cut-off ≥5)		Downregulated genes (cut-off ≥5)
	Cation channels sperm associated	1	67		Zinc fingers C2H2-type	EGR2	Zinc fingers	LYAR
	Chromobox family	1	67			KLF6		RTP2
	Cohesin complex	1	67			OVOL1		BCL6B
	Collagens	1	67			ZBTB44		BCL11B
	Cullins	1	67			ZFP37		KLF13
	C-X-3-C motif chemokine receptors	1	67			ZNF28		KLF15
	C-X-C motif chemokine receptors	1	67			ZNF200		PRDM1
	Cystatin superfamily	1	67			ZNF224		PRDM9
	Cystatins, type 2	1	67			ZNF296		SP3
	Cytochrome P450 family 4	1	67			ZNF337		ZEB2
	Cytochrome P450s	1	67			ZNF410		ZIC1
	Deafness associated genes	1	67			ZNF490		ZNF41
	DENN/MADD domain containing	1	67			ZNF554		ZNF106
	Deubiquinating enzymes	1	67			ZNF623		ZNF138
	Diacylglycerol kinases	1	67			ZNF664		ZNF140
	EMSY complex	1	67			ZNF691		ZNF141
	EPH receptors	1	67			ZSCAN10		ZNF197
	ETS transcription factor family	1	67			ZC2HC1B		ZNF232
	F-BAR domain containing	1	67			ZC3H7A		ZNF234
	F-boxes	1	67			ZFP36L1		ZNF235
	Fibrinogen C domain containing	1	67			RBM4		ZNF248
	GBAF complex	1	67			MORC3		ZNF273
	Gelsolin/villins	1	67			CXXC1		ZNF286A
	GlcNAc hydrolase	1	67			RUNX1T1		ZNF383
	Glycogen phosphorylases	1	67		Solute carriers	PQLC2		ZNF404
	G-patch domain containing	1	67			RHAG		ZNF429
	Granule associated serine proteases of immune defence	1	67			SLC2A13		ZNF442
	Heat shock proteins	1	67			SLC6A2		ZNF512
	High mobility group	1	67			SLC6A6		ZNF532
	Histone deacetylase superfamily	1	67			SLC9A6		ZNF536
	Homer scaffold proteins	1	67			SLC9A7		ZNF556
	Hyalectan proteoglycans	1	67			SLC19A1		ZNF630
	Importins	1	67			SLC22A4		ZNF658
	Inhibin subunits	1	67			SLC22A17		ZNF679
	Intermediate filament family orphans	1	67			SLC23A3		ZNF682
	Intermediate filaments	1	67			SLC24A3		KAT7
	Kelch like	1	67			SLC25A24		LYAR
	Kleisins	1	67			SLC26A4		RC3H2
	L ribosomal proteins	1	67			SLC26A5		TUT7
	Leukotriene receptors	1	67			SLC28A1		ZCCHC10
	Lipid like receptors	1	67			SLC30A8		ZDHHC14
	Lipid phosphatases	1	67			SLC39A3		ZFYVE1
	LY6/PLAUR domain containing	1	67			SLC52A3		ZMYND11
	M1 metallopeptidases	1	67			SLCO3A1		MDM2
	M10 matrix metallopeptidases	1	67		CD molecules	BSG		TAB3
	MAP kinase phosphatases	1	67			BTN3A1		NBR1
	Metallothioneins	1	67			CCR6	CD molecules	BCAM
	Metzincin metallopeptidases	1	67			CD4		CCR7
	Minor spliceosome	1	67			CD70		CD101
	MOB kinase activators	1	67			FCAR		CDCP1
	N-BAR domain containing	1	67			FCGR2B		FCRL5
	NF-kappa B complex subunits	1	67			FGFR2		ICAM4
	NME/NM23 family	1	67			GGT1		IL10RA
	NTC associated proteins	1	67			GYPB		IL12RB1
	Nucleotide excision repair	1	67			ITGB1		IL21R
	NuRD complex	1	67			MELTF		ITGA2B
	PBAF complex	1	67			MME		ITGB1
	PHD finger proteins	1	67			RHAG		JAM2
	Phosphodiesterases	1	67			TEK		KIR2DL3
	Phosphoinositide phosphatases	1	67			TNFRSF10D		KIR3DL3
	Phospholipases	1	67			VCAM1		KLRC1
	Phospholipid phosphatases	1	67		Ring finger proteins	BARD1		MELTF
	Polypeptide N-acetylgalactosaminyltransferases	1	67			BRAP		NCAM1
	Potassium channels	1	67			DTX4		PTGDR2
	Potassium voltage-gated channel subfamily J	1	67			NFXL1		SDC2
	Prefoldin subunits	1	67			PDZRN3		SIGLEC1
	Protein tyrosine phosphatases, non-receptor type	1	67			PEX10		SLC4A1
	Proteoglycans	1	67			RAPSN		TLR6
	Pseudoautosomal regions	1	67			RFFL	Solute carriers	ANKH
	P-type ATPases	1	67			RNF103		SLC1A3
	PX-BAR domain containing	1	67			RNF170		SLC2A3
	Pyrin and HIN domain family	1	67			RNF213		SLC2A12
	RAF family	1	67			SH3RF3		SLC4A1
	RBR E3 ubiquitin ligases	1	67			SHPRH		SLC4A7
	Regulators of G-protein signaling	1	67			TRIM64		SLC18A1
	Ribosomal proteins	1	67			TTC3		SLC22A3
	RNA polymerase subunits	1	67			UBOX5		SLC22A16
	SCF complex	1	67		EF-hand domain containing	CAPN9		SLC22A23
	SF3b complex	1	67			FLG		SLC23A1
	SIN3 histone deacetylase complex subunits	1	67			ITSN1		SLC23A2
	Sorting nexins	1	67			MCFD2		SLC24A2
	Src family tyrosine kinases	1	67			MYL9		SLC25A13
	SRCAP complex	1	67			NIN		SLC35F2
	Sulfatases	1	67			NKD2		SLC35G5
	Syk family tyrosine kinases	1	67			RASGRP2		SLC39A4
	Synapsins	1	67			RCN3		SLC39A13
	Tec family tyrosine kinases	1	67			S100A7A		SLC43A3
	Tetraspanins	1	67			SLC25A24	RNA binding motif containing	CELF5
	Topoisomerases	1	67			ACTL6B		CELF6
	Transglutaminases	1	67		Endogenous ligands	CCL5		DAZ4
	tri-snRP complex	1	67			CCL13		DND1
	Tudor domain containing	1	67			CCL19		EIF4B
	Tumor necrosis factor superfamily	1	67			FGF4		EIF4H
	U11/U12 di-snRNP	1	67			FGF6		G3BP2
	U2 small nucleolar ribonucleoprotein	1	67			FGF9		NIFK
	Ubiquitin specific peptidases	1	67			GAL		RBM23
	Vanins	1	67			GUCA2A		RBMS1
	XK related family	1	67			HEBP1		RBMY1B
	Zyxin family	1	67			UCN3		RBMY1E
	Others	55				UTS2		RBMY1J
	Gene-Family mapping of 198 downregulated genes identified from the blood samples of MDD patients	No: of genes	Rank			VCAM1		SRSF3
	CD molecules	17	1		Gene families representing the upregulated glycogenes			SRSF5
	Zinc fingers	10	2					TIA1
	Immunoglobulin superfamily domain containing	9	3		Alpha 1,4-glycosyltransferases	A4GALT	WD repeat domain containing	BRWD3
	G protein-coupled receptors	8	4		Chitinases	CHI3L2		DCAF10
	Solute carriers	7	5		Complement system activation components	MASP2		DYNC1I2
	Basic leucine zipper proteins	5	6		C-type lectin domain containing	ATRN		FBXW11
	G protein-coupled receptors, Class A rhodopsin-like	5	6			CLEC4F		KIF21A
	Pleckstrin homology domain containing	5	6			FREM1		LLGL1
	V-set domain containing	5	6			PRG3		MAPKBP1
	Endogenous ligands	4	10		Dolichyl D-mannosyl phosphate dependent mannosyltransferases	POMT1		NLE1
	Immunoglobulin like domain containing	4	10		Exostosin glycosyltransferase family	EXTL2		PPP2R2A
	Ion channels	4	10		Glypicans	GPC3		PPP2R2C
	Ion channels by channel type	4	10		Mannosidases alpha class 1	EDEM2		PWP2
	Protein phosphatase 1 regulatory subunits	4	10		Mannosyl-glycoprotein N-acetylglucosaminyltransferases	MGAT4B		SMU1
	Adhesion G protein-coupled receptors	3	15		MRH domain containing	M6PR		TLE1
	Armadillo-like helical domain containing	3	15		Others	GCK		TLE4
	ESCRT complexes	3	15			HK1		ZNF106
	G protein-coupled receptors, Class B secretin-like	3	15			NANS	Gene families representing the downregulated glycogenes
	Helicases	3	15		Sialyltransferases	ST8SIA4
	Ion channels by gating mechanism	3	15		Sulfotransferases, membrane bound	CHST5	CD molecules	KLRC1		KLRC1
	Phosphatases	3	15		Sulfotransferases, membrane bound	TPST1		SDC2		SDC2
	Proteasome	3	15				Complement system activation components	MASP1		MASP1
	Ras small GTPases superfamily	3	15				Fucosyltransferases	POFUT1		POFUT1
	Rho guanine nucleotide exchange factors	3	15				GCN5 related N-acetyltransferases	GNPNAT1		GNPNAT1
	Ring finger proteins	3	15				HAD Asp-based non-protein phosphatases	PMM2		PMM2
	RNA helicases	3	15				Others	GFPT2		GFPT2
	Scavenger receptors	3	15					HEXB		HEXB
	SH2 domain containing	3	15					PGM2		PGM2
	Sulfotransferases	3	15					DSE		DSE
	Sulfotransferases, membrane bound	3	15				Phosphatidylinositol glycan anchor biosynthesis	PIGF		PIGF
	Tetratricopeptide repeat domain containing	3	15					PIGN		PIGN
	Voltage-gated ion channels	3	15				Polypeptide N-acetylgalactosaminyltransferases	GALNT11		GALNT11
	Zinc fingers C2H2-type	3	15				Sialyltransferases	ST8SIA3		ST8SIA3
	Activating leukocyte immunoglobulin like receptors	2	34					ST8SIA6		ST8SIA6
	Adhesion G protein-coupled receptors, subfamily E	2	34				Sulfotransferases, membrane bound	CHST2		CHST2
	Ankyrin repeat domain containing	2	34		Top ranking gene family clusters from the anti-depressant drug treated blood samples of MDD subjects
	BTB domain containing	2	34		Upregulated genes (cut-off ≥5)		Downregulated genes (cut-off ≥5)
	Caspase recruitment domain containing	2	34		Basic helix-loop-helix proteins	MLXIPL	BTB domain containing	BACH2
	Chemokine ligands	2	34			TCF15		KBTBD7
	Complement system	2	34			USF1		NACC2
	C-type lectin domain containing	2	34		C1-set domain containing	CD1E	Ring finger proteins	RNF11
	ESCRT-I	2	34			HLA-DRA		SHPRH
	G protein-coupled receptors, Class A orphans	2	34			HLA-DRB5		TRAIP
	General transcription factors	2	34		Caspase recruitment domain containing	NLRC4	RNA binding motif containing	HNRNPH1
	Glycosyltransferases	2	34		Cathepsins	CTSL		RBMXL1
	Kelch like	2	34			CTSS		U2AF2
	Leukocyte immunoglobulin like receptors	2	34			CTSZ	CD molecules	ADAM10
	LY6/PLAUR domain containing	2	34		Endogenous ligands	ADM		CCR2
	Metallothioneins	2	34			LHB		CCR7
	Mitochondrial respiratory chain complexes	2	34			SAA1	Histones	HIST1H1D
	PDZ domain containing	2	34		Immunoglobulin like domain containing	FCAR		HIST1H1E
	Poly(ADP-ribose) polymerases	2	34			FCGR2A		HIST1H3D
	Potassium channels	2	34			NTRK1		HIST1H4B
	RAB, member RAS oncogene GTPases	2	34		Rho guanine nucleotide exchange factors	ARHGEF19		HIST1H4E
	Scavenger receptor cysteine rich domain containing	2	34			FGD2	Zinc fingers C2H2-type	ZNF136
	Sterile alpha motif domain containing	2	34			PLEKHG5		ZNF236
	Tumor necrosis factor receptor superfamily	2	34		WD repeat domain containing	GNB2		ZNF264
	WD repeat domain containing	2	34			LLGL1		ZNF407
	Zinc fingers CCCH-type	2	34			SNRNP40		ZNF683
	5'-nucleotidases	1	60		Ankyrin repeat domain containing	AGAP2		ZNF69
	Actin related protein 2/3 complex	1	60			CDKN2D		ZNF714
	Actin related proteins	1	60			PPP1R12C		ZC3HAV1L
	ADAM metallopeptidases with thrombospondin type 1 motif	1	60			TRPV6		ZDHHC11
	Adhesion G protein-coupled receptors, subfamily G	1	60		RNA binding motif containing	ALYREF		TTF2
	Alkaline phosphatases	1	60			CPEB3	Gene families representing the upregulated glycogenes
	Aminoacyl tRNA synthetases	1	60			ELAVL3
	Aminoacyl tRNA synthetases, Class I	1	60			HNRNPL	Mannosidases alpha class 1	EDEM3
	Aminopeptidases	1	60		Zinc fingers C2H2-type	KLF4	C-type lectin domain containing	PKD1
	AP-1 transcription factor	1	60			ZNF205	Solute carriers	SLC35D1
	Apolipoprotein B mRNA editing enzyme catalytic subunits	1	60			ZNF423
	Argonaute/PIWI family	1	60			ZNF646
	ATAC complex	1	60			FBXL19
	ATP binding cassette subfamily A	1	60			FGD2
	ATP binding cassette transporters	1	60		Pleckstrin homology domain containing	AGAP2
	ATPases	1	60			FGD2
	Atypical dual specificity phosphatases	1	60			PHETA1
	Autophagy related	1	60			PLEKHG5
	BAR domain containing	1	60			PLEKHN1
	Beta 4-glycosyltransferases	1	60			PSD
	Bromodomain containing	1	60		CD molecules	CCR1
	C2 domain containing	1	60			CD1E
	Calcium channels	1	60			FCAR
	Calycin structural superfamily	1	60			FCGR2A
	Carbonic anhydrases	1	60			GP1BB
	Cathepsins	1	60			LAMP2
	Cation channels sperm associated	1	60			LILRA5
	C-C motif chemokine receptors	1	60			LRP1
	CDC42 effector proteins	1	60			TLR2
	Cell adhesion molecules	1	60			TLR8
	Chaperonins	1	60			TNFRSF12A
	Charged multivesicular body proteins	1	60			TNFSF13
	Chemokine receptors	1	60		Gene families representing the upregulated glycogenes
	Chromatin modifying enzymes	1	60
	Class I classical Cys-based phosphatases	1	60		Beta 3-glycosyltransferases	B3GNT8
	Classical BAR domain containing	1	60		Fucosyltransferases	FUT7
	Complement component GPCRs	1	60		Glycosyl transferases group 1 domain containing	GLT1D1
	Complement system activation components	1	60		Glypicans	GPC2
	Complement system regulators and receptors	1	60		Others	NPL
	DEAD-box helicases	1	60		Sialyltransferases	ST3GAL4
	Deafness associated genes	1	60
	DEAH-box helicases	1	60
	DENN/MADD domain containing	1	60
	Deubiquinating enzymes	1	60
	Dual specificity phosphatases	1	60
	ESCRT-III	1	60
	Exonucleases	1	60
	Fibronectin type III domain containing	1	60
	Free fatty acid receptors	1	60
	G protein subunits gamma	1	60
	GCN5 related N-acetyltransferases	1	60
	Glycoside hydrolase family 31	1	60
	Heat shock proteins	1	60
	Heparin binding growth factor family	1	60
	Heterotrimeric G proteins	1	60
	Histones	1	60
	Ig-like cell adhesion molecule family	1	60
	Inhibin subunits	1	60
	Insulin like growth factor binding proteins	1	60
	Interferon receptors	1	60
	Interleukin 6 type cytokine family	1	60
	Intermediate filaments	1	60
	Jun transcription factor family	1	60
	Keratins	1	60
	Keratins, type I	1	60
	Laminin subunits	1	60
	Linear ubiquitin chain assembly complex	1	60
	Lipases	1	60
	Lipid like receptors	1	60
	Lipocalins	1	60
	Lysine acetyltransferases	1	60
	Major spliceosome	1	60
	Membrane spanning 4-domains	1	60
	Metzincin metallopeptidases	1	60
	Minor histocompatibility antigens	1	60
	Mitochondrial complex I: NADH:ubiquinone oxidoreductase subunits	1	60
	Mitochondrial complex III: ubiquinol-cytochrome c reductase complex subunits	1	60
	MutL homologs	1	60
	Myb/SANT domain containing	1	60
	N-acetyltransferases	1	60
	NADH:ubiquinone oxidoreductase core subunits	1	60
	N-BAR domain containing	1	60
	Non-receptor tyrosine kinases	1	60
	PHD finger proteins	1	60
	Phosphodiesterases	1	60
	Phospholipid scramblases	1	60
	Polypeptide N-acetylgalactosaminyltransferases	1	60
	Porins	1	60
	Potassium calcium-activated channels	1	60
	Potassium voltage-gated channel subfamily J	1	60
	Protein phosphatases	1	60
	PWWP domain containing	1	60
	Pyrin and HIN domain family	1	60
	Pyrin domain containing	1	60
	RBR E3 ubiquitin ligases	1	60
	Regulatory factor X family	1	60
	Rho family GTPases	1	60
	RNA binding motif containing	1	60
	SAGA complex	1	60
	SET complex	1	60
	Spliceosomal A complex	1	60
	Sushi domain containing	1	60
	Synapsins	1	60
	Tec family tyrosine kinases	1	60
	Terminal nucleotidyltransferases	1	60
	Tissue inhibitor of metallopeptidases	1	60
	Transglutaminases	1	60
	Tripartite motif containing	1	60
	Tudor domain containing	1	60
	Ubiquitin conjugating enzymes E2	1	60
	Ubiquitin specific peptidases	1	60
	Vanins	1	60
	Voltage dependent anion channels	1	60
	V-type ATPases	1	60
	Zinc fingers RANBP2-type	1	60
	Zinc fingers SWIM-type	1	60
	Gene-Family mapping of 608 upregulated genes identified from the brain samples of MDD patients	No: of genes	Rank
	Solute carriers	20	1
	CD molecules	17	2
	Zinc fingers C2H2-type	17	2
	Ring finger proteins	16	4
	EF-hand domain containing	12	5
	Endogenous ligands	12	5
	Armadillo-like helical domain containing	10	7
	I-set domain containing	9	8
	Fibronectin type III domain containing	8	9
	Immunoglobulin like domain containing	8	9
	V-set domain containing	8	9
	Deafness associated genes	7	12
	PDZ domain containing	7	12
	WD repeat domain containing	7	12
	HOXL subclass homeoboxes	6	15
	Protein phosphatase 1 regulatory subunits	6	15
	SH2 domain containing	6	15
	C2-set domain containing	5	18
	RAB, member RAS oncogene GTPases	5	18
	Ankyrin repeat domain containing	4	20
	Blood group antigens	4	20
	C-type lectin domain containing	4	20
	Ig-like cell adhesion molecule family	4	20
	Pleckstrin homology domain containing	4	20
	RNA binding motif containing	4	20
	Short chain dehydrogenase/reductase superfamily	4	20
	Sterile alpha motif domain containing	4	20
	ADAM metallopeptidases with thrombospondin type 1 motif	3	28
	ATP binding cassette subfamily B	3	28
	BCL2 homology region 3 (BH3) only	3	28
	Chemokine ligands	3	28
	Collagens	3	28
	Cyclophilin peptidylprolyl isomerases	3	28
	Histones	3	28
	Nuclear hormone receptors	3	28
	Nucleotide excision repair	3	28
	Olfactory receptors, family 5	3	28
	PHD finger proteins	3	28
	Phospholipases	3	28
	Receptor tyrosine kinases	3	28
	Rho guanine nucleotide exchange factors	3	28
	Sushi domain containing	3	28
	Tetratricopeptide repeat domain containing	3	28
	Ubiquitin specific peptidases	3	28
	WAP four-disulfide core domain containing	3	28
	m6A methyltransferase complex	2	46
	Acyl-CoA dehydrogenase family	2	46
	Adhesion G protein-coupled receptors, subfamily L	2	46
	AGC family kinases	2	46
	Aminoacyl tRNA synthetases, Class II	2	46
	BAF complex	2	46
	Basic helix-loop-helix proteins	2	46
	BTB domain containing	2	46
	Calpains	2	46
	Claudins	2	46
	Clustered protocadherins	2	46
	Complement system activation components	2	46
	Coronins	2	46
	Cystatins, type 2	2	46
	Cytochrome b561	2	46
	Dyneins, axonemal	2	46
	ERCC excision repair associated	2	46
	ETS transcription factor family	2	46
	EYA transcriptional coactivator and phosphatases	2	46
	FA complementation groups	2	46
	F-box and leucine rich repeat proteins	2	46
	F-boxes other	2	46
	Ferlin family	2	46
	FERM domain containing	2	46
	Forkhead boxes	2	46
	General transcription factors	2	46
	Glutamate ionotropic receptor kainate type subunits	2	46
	Integrin beta subunits	2	46
	Interleukin receptors	2	46
	Iron (II) and 2-oxoglutarate dependent oxygenases	2	46
	Laminin subunits	2	46
	LIM class homeoboxes	2	46
	LIM domain containing	2	46
	Lysine demethylases	2	46
	M14 carboxypeptidases	2	46
	Minor histocompatibility antigens	2	46
	Mitochondrial ribosomal proteins	2	46
	PBAF complex	2	46
	Peroxins	2	46
	Protein disulfide isomerases	2	46
	Protein tyrosine phosphatases type IVA	2	46
	Purinosome	2	46
	Rho GTPase activating proteins	2	46
	SNAREs	2	46
	Spliceosomal B complex	2	46
	SRY-boxes	2	46
	Sulfotransferases, membrane bound	2	46
	T-boxes	2	46
	TIR domain containing	2	46
	U-box domain containing	2	46
	Xeroderma pigmentosum complementation groups	2	46
	Zinc fingers CCCH-type	2	46
	5-hydroxytryptamine receptors, G protein-coupled	1	98
	6-phosphofructo-2-kinases/fructose-2,6-biphosphatases	1	98
	AAA ATPases	1	98
	Abhydrolase domain containing	1	98
	Actin related proteins	1	98
	Adrenoceptors	1	98
	AF4/FMR2 family	1	98
	Ajuba family	1	98
	Aldehyde dehydrogenases	1	98
	Alkaline phosphatases	1	98
	Alpha 1,4-glycosyltransferases	1	98
	Alpha catenins	1	98
	Apolipoproteins	1	98
	Apoptosome	1	98
	Arachidonate lipoxygenases	1	98
	ARF GTPase family	1	98
	Atypical chemokine receptors	1	98
	Atypical dual specificity phosphatases	1	98
	Bardet-Biedl syndrome associated	1	98
	BCH domain containing	1	98
	BCL2 family	1	98
	BEACH domain containing	1	98
	Bradykinin receptors	1	98
	BRCA1 B complex	1	98
	BRCA1 C complex	1	98
	BRICHOS domain containing	1	98
	Bromodomain containing	1	98
	BTG/Tob family	1	98
	Butyrophilins	1	98
	Carbonic anhydrases	1	98
	Cas scaffold proteins	1	98
	Caspases	1	98
	C-C motif chemokine receptors	1	98
	CDC14 phosphatases	1	98
	Chaperonins	1	98
	Charged multivesicular body proteins	1	98
	Chitinases	1	98
	Classical BAR domain containing	1	98
	Clathrin/coatomer adaptor, adaptin-like, N-terminal domain containing	1	98
	Cleavage stimulation factor subunits	1	98
	Cohesin complex	1	98
	Collagen beta(1-O)galactosyltransferases	1	98
	CTLH complex	1	98
	Cyclins	1	98
	Cytochrome P450 family 2	1	98
	DAN family	1	98
	DASH family	1	98
	DEAD-box helicases	1	98
	Death associated protein kinases	1	98
	Diacylglycerol kinases	1	98
	DNA glycosylases	1	98
	DNA helicases	1	98
	DNA ligases	1	98
	DNA polymerases	1	98
	DNA transposon derived genes	1	98
	DNAJ (HSP40) heat shock proteins	1	98
	Dolichyl D-mannosyl phosphate dependent mannosyltransferases	1	98
	Doublecortin superfamily	1	98
	Dyneins, cytoplasmic	1	98
	E2F transcription factors	1	98
	ENAH/VASPs	1	98
	Endothelin receptors	1	98
	Engulfment and cell motility proteins	1	98
	EPH receptors	1	98
	Erb-b2 receptor tyrosine kinases	1	98
	ESCRT-III associated factors	1	98
	Exosome complex	1	98
	Exostosin glycosyltransferase family	1	98
	Fascins	1	98
	FASTK mitochondrial RNA binding family	1	98
	Fatty acid hydroxylase domain containing	1	98
	FKBP prolyl isomerases	1	98
	Flotillins	1	98
	Fos transcription factor family	1	98
	G protein-coupled receptors, Class A orphans	1	98
	G protein-coupled receptors, Class F frizzled	1	98
	Gamma-aminobutyric acid type A receptor subunits	1	98
	Gamma-glutamyltransferases	1	98
	Gap junction proteins	1	98
	GBAF complex	1	98
	Gelsolin/villins	1	98
	Glutamate metabotropic receptors	1	98
	Glycogen phosphorylases	1	98
	Glypicans	1	98
	HAD Asp-based non-protein phosphatases	1	98
	Haloacid dehalogenase like hydrolase domain containing	1	98
	I-BAR domain containing	1	98
	Importins	1	98
	Integrator complex	1	98
	Interleukins	1	98
	Intraflagellar transport proteins	1	98
	Junctophilins	1	98
	Kallikreins	1	98
	Kelch like	1	98
	Keratins, type II	1	98
	KICSTOR complex	1	98
	Kinesins	1	98
	Kruppel like factors	1	98
	La ribonucleoprotein domain containing	1	98
	Latent transforming growth factor beta binding proteins	1	98
	LIMK/TESK kinase family	1	98
	Lipocalins	1	98
	Long non-coding RNAs (published)	1	98
	LY6/PLAUR domain containing	1	98
	M13 metallopeptidases	1	98
	Major cadherins	1	98
	Mannosidases alpha class 1	1	98
	Mannosyl-glycoprotein N-acetylglucosaminyltransferases	1	98
	MAP kinase phosphatases	1	98
	MARVEL domain containing	1	98
	MAX dimerization proteins	1	98
	Membrane associated guanylate kinases	1	98
	Membrane associated progesterone receptor family	1	98
	Methyltransferase like	1	98
	Mitochondrial respiratory chain complex assembly factors	1	98
	Mitogen-activated protein kinases	1	98
	MRH domain containing	1	98
	MRN complex	1	98
	Mucins	1	98
	MutL homologs	1	98
	Myb/SANT domain containing	1	98
	Myosin binding proteins	1	98
	Myosin light chains	1	98
	Myosin phosphatase targeting family	1	98
	Myotubularins	1	98
	NLR family	1	98
	Non-clustered protocadherins	1	98
	Nucleoredoxin family	1	98
	Nudix hydrolase family	1	98
	Olfactory receptors, family 1	1	98
	Olfactory receptors, family 10	1	98
	Olfactory receptors, family 51	1	98
	Olfactory receptors, family 52	1	98
	Olfactory receptors, family 7	1	98
	Olfactory receptors, family 8	1	98
	Olfactory receptors, family 9	1	98
	Origin recognition complex	1	98
	OTU domain containing	1	98
	Paired boxes	1	98
	Parathyroid hormone receptors	1	98
	Parkinson disease associated genes	1	98
	Peptide receptors	1	98
	Perilipins	1	98
	Plakins	1	98
	Poly(ADP-ribose) polymerases	1	98
	Potassium voltage-gated channels	1	98
	POU class homeoboxes and pseudogenes	1	98
	PRAME family	1	98
	PRD class homeoboxes and pseudogenes	1	98
	Pregnancy specific glycoproteins	1	98
	PRELI domain containing	1	98
	Progestin and adipoQ receptor family	1	98
	Proline rich proteins	1	98
	Protein tyrosine phosphatases, non-receptor type	1	98
	Protein tyrosine phosphatases, receptor type	1	98
	PTEN protein phosphatases	1	98
	Pyrin domain containing	1	98
	Ras association domain family	1	98
	Regulatory factor X family	1	98
	RNA polymerase subunits	1	98
	Roco domain containing	1	98
	S100 calcium binding proteins	1	98
	S100 fused type protein family	1	98
	SAGA complex	1	98
	SCAN domain containing	1	98
	SEC14 family	1	98
	Secretoglobins	1	98
	Secretory carrier membrane proteins	1	98
	Serpin peptidase inhibitors	1	98
	Seven-beta-strand methyltransferase motif containing	1	98
	Sialyltransferases	1	98
	SINE class homeoboxes	1	98
	Sirtuins	1	98
	Sm spliceosomal proteins	1	98
	Small nuclear RNAs	1	98
	Small nucleolar RNAs, C/D box	1	98
	SMN complex	1	98
	SNAG transcriptional repressors	1	98
	SNAP complex	1	98
	Sodium voltage-gated channel alpha subunits	1	98
	Spliceosomal Bact complex	1	98
	StAR related lipid transfer domain containing	1	98
	Sulfotransferases, cytosolic	1	98
	Super elongation complex	1	98
	Suppressors of cytokine signaling	1	98
	Syk family tyrosine kinases	1	98
	Synaptogyrins	1	98
	Synaptophysins	1	98
	Synaptotagmin like tandem C2 proteins	1	98
	Synaptotagmins	1	98
	Syntaxins	1	98
	TALE class homeoboxes and pseudogenes	1	98
	Tetraspanins	1	98
	TIM22 complex	1	98
	Trafficking protein particle complex	1	98
	Transferrins	1	98
	Tripartite motif containing	1	98
	tri-snRP complex	1	98
	tRNA methyltransferases	1	98
	Tropomyosins	1	98
	Tudor domain containing	1	98
	Tumor necrosis factor receptor superfamily	1	98
	Tumor necrosis factor superfamily	1	98
	Type II classical cadherins	1	98
	U11/U12 di-snRNP	1	98
	Ubiquitin conjugating enzymes E2	1	98
	Ubiquitin like modifier activating enzymes	1	98
	Ubiquitin protein ligase E3 component n-recognins	1	98
	UBX domain containing	1	98
	VPS9 domain containing	1	98
	WTAP complex	1	98
	X-linked mental retardation	1	98
	Yip1 domain containing	1	98
	Zinc fingers C2HC-type	1	98
	Zinc fingers CCHC-type	1	98
	Zinc fingers CW-type	1	98
	Zinc fingers CXXC-type	1	98
	Zinc fingers MYND-type	1	98
	Gene-Family mapping of 738 downregulated genes identified from the brain samples of MDD patients	No: of genes	Rank
	Zinc fingers C2H2-type	33	1
	CD molecules	22	2
	Solute carriers	19	3
	RNA binding motif containing	16	4
	WD repeat domain containing	15	5
	EF-hand domain containing	13	6
	I-set domain containing	11	7
	Ring finger proteins	11	7
	Protein phosphatase 1 regulatory subunits	10	9
	V-set domain containing	10	9
	Ankyrin repeat domain containing	9	11
	Armadillo-like helical domain containing	9	11
	Fibronectin type III domain containing	9	11
	Immunoglobulin like domain containing	9	11
	L ribosomal proteins	9	11
	PDZ domain containing	9	11
	X-linked mental retardation	9	11
	Serine proteases	7	18
	Tetratricopeptide repeat domain containing	7	18
	Bromodomain containing	6	20
	Endogenous ligands	6	20
	Ig-like cell adhesion molecule family	6	20
	Myb/SANT domain containing	6	20
	PHD finger proteins	6	20
	RAB, member RAS oncogene GTPases	6	20
	DEAD-box helicases	5	26
	Lysine methyltransferases	5	26
	Pleckstrin homology domain containing	5	26
	Tripartite motif containing	5	26
	BAF complex	4	30
	Blood group antigens	4	30
	F-boxes other	4	30
	Histones	4	30
	Interleukin receptors	4	30
	Kinesins	4	30
	Mitochondrial ribosomal proteins	4	30
	Sushi domain containing	4	30
	Ubiquitin specific peptidases	4	30
	ADAM metallopeptidase domain containing	3	39
	Armadillo repeat containing	3	39
	Basic leucine zipper proteins	3	39
	BTB domain containing	3	39
	C2-set domain containing	3	39
	Chemokine ligands	3	39
	DNAJ (HSP40) heat shock proteins	3	39
	ETS transcription factor family	3	39
	Forkhead boxes	3	39
	Kallikreins	3	39
	Nuclear hormone receptors	3	39
	Phosphatidylinositol glycan anchor biosynthesis	3	39
	Phosphoinositide phosphatases	3	39
	PR/SET domain family	3	39
	PWWP domain containing	3	39
	RAS type GTPase family	3	39
	Rho GTPase activating proteins	3	39
	Rho guanine nucleotide exchange factors	3	39
	SET domain containing	3	39
	Spliceosomal A complex	3	39
	Spliceosomal B complex	3	39
	Spliceosomal C complex	3	39
	Spliceosomal P complex	3	39
	5-hydroxytryptamine receptors, G protein-coupled	2	62
	AAA ATPases	2	62
	Actin related proteins	2	62
	AGC family kinases	2	62
	ARF GTPase family	2	62
	AT-rich interaction domain containing	2	62
	CDC14 phosphatases	2	62
	Clustered protocadherins	2	62
	Constitutive centromere associated network	2	62
	C-type lectin domain containing	2	62
	Cyclins	2	62
	Cytochrome P450 family 2	2	62
	DEAH-box helicases	2	62
	DNA transposon derived genes	2	62
	Dyneins, axonemal	2	62
	G protein-coupled receptors, Class A orphans	2	62
	GBAF complex	2	62
	Glutamate ionotropic receptor AMPA type subunits	2	62
	Growth hormone family	2	62
	HOXL subclass homeoboxes	2	62
	IgLON cell adhesion molecules	2	62
	Importins	2	62
	Killer cell immunoglobulin like receptors	2	62
	Kruppel like factors	2	62
	LEM domain containing	2	62
	LIM domain containing	2	62
	MARVEL domain containing	2	62
	Mediator complex	2	62
	Membrane associated guanylate kinases	2	62
	Methyl-CpG binding domain containing	2	62
	Mitogen-activated protein kinase-activated protein kinases	2	62
	Myotubularins	2	62
	NURF complex	2	62
	Olfactory receptors, family 2	2	62
	Phospholipases	2	62
	Potassium voltage-gated channels	2	62
	Pregnancy specific glycoproteins	2	62
	Protein phosphatase 2 regulatory subunits	2	62
	Protein phosphatase catalytic subunits	2	62
	RNA helicases	2	62
	RNA polymerase subunits	2	62
	Roco domain containing	2	62
	S ribosomal proteins	2	62
	S100 calcium binding proteins	2	62
	SCAN domain containing	2	62
	Scavenger receptor cysteine rich domain containing	2	62
	Serine and arginine rich splicing factors	2	62
	Serpin peptidase inhibitors	2	62
	Seven-beta-strand methyltransferase motif containing	2	62
	SH2 domain containing	2	62
	Short chain dehydrogenase/reductase superfamily	2	62
	Sialyltransferases	2	62
	SNAREs	2	62
	StAR related lipid transfer domain containing	2	62
	Sterile alpha motif domain containing	2	62
	STRIPAK complex	2	62
	Synaptotagmin like tandem C2 proteins	2	62
	Taste 2 receptors	2	62
	Tubulin tyrosine ligase family	2	62
	Tubulins	2	62
	Tudor domain containing	2	62
	Ubiquitin conjugating enzymes E2	2	62
	V-type ATPases	2	62
	WAP four-disulfide core domain containing	2	62
	WTAP complex	2	62
	Zinc fingers C2HC-type	2	62
	Zinc fingers CCHC-type	2	62
	Zinc fingers RANBP2-type	2	62
	1-acylglycerol-3-phosphate O-acyltransferases	1	130
	Acyl-CoA synthetase family	1	130
	Acyl-CoA thioesterases	1	130
	ADAM metallopeptidases with thrombospondin type 1 motif	1	130
	Ajuba family	1	130
	A-kinase anchoring proteins	1	130
	Aldehyde dehydrogenases	1	130
	Alpha arrestins	1	130
	ArfGAPs	1	130
	Argonaute/PIWI family	1	130
	Arylacetamide deacetylase family	1	130
	ATP binding cassette subfamily A	1	130
	ATPase Na+/K+ transporting subunits	1	130
	Atypical chemokine receptors	1	130
	Atypical dual specificity phosphatases	1	130
	BAR-PH domain containing	1	130
	Basic helix-loop-helix proteins	1	130
	BCH domain containing	1	130
	BCL2 associated athanogene family	1	130
	BLOC-1 related complex	1	130
	Brain expressed X-linked family	1	130
	BRCA1 B complex	1	130
	BRCA1 C complex	1	130
	BRICHOS domain containing	1	130
	Bromodomain containing, BET	1	130
	C1q domain containing	1	130
	C2 domain containing	1	130
	C2 domain containing phospholipases	1	130
	Calcium voltage-gated channel auxiliary alpha2delta subunits	1	130
	Calmodulin dependent protein kinases	1	130
	Canonical high mobility group	1	130
	Carboxylesterases	1	130
	Caspase recruitment domain containing	1	130
	C-C motif chemokine receptors	1	130
	CCAAT/enhancer binding proteins	1	130
	CCC complex	1	130
	Chromatin accessibility complex	1	130
	Chromobox family	1	130
	Cilia and flagella associated	1	130
	CKLF like MARVEL transmembrane domain containing	1	130
	Classical arrestins	1	130
	Claudins	1	130
	Cohesin complex	1	130
	Collagens	1	130
	COMM domain containing	1	130
	Complement system activation components	1	130
	Copines	1	130
	CTLH complex	1	130
	Cullins	1	130
	CUT class homeoboxes and pseudogenes	1	130
	Cyclophilin peptidylprolyl isomerases	1	130
	Cystatins, type 2	1	130
	Cytochrome P450 family 26	1	130
	Cytochrome P450 family 3	1	130
	DAZ RNA binding protein family	1	130
	DDB1 and CUL4 associated factors	1	130
	Deafness associated genes	1	130
	Defensins, beta	1	130
	DENN/MADD domain containing	1	130
	DNA helicases	1	130
	DNA polymerases	1	130
	DOCK C2 domain containing	1	130
	Dyneins, cytoplasmic	1	130
	E2F transcription factors	1	130
	ENAH/VASPs	1	130
	EPH receptors	1	130
	Erb-b2 receptor tyrosine kinases	1	130
	ERCC excision repair associated	1	130
	Fatty acid desaturases	1	130
	F-box and WD repeat domain containing	1	130
	FERM domain containing	1	130
	Fibulins	1	130
	FKBP prolyl isomerases	1	130
	Free fatty acid receptors	1	130
	Fucosyltransferases	1	130
	Gamma-aminobutyric acid type A receptor subunits	1	130
	Gamma-aminobutyric acid type B receptor subunits	1	130
	GCN5 related N-acetyltransferases	1	130
	GDNF family ligands	1	130
	General transcription factors	1	130
	Glutamate ionotropic receptor kainate type subunits	1	130
	Glutamine amidotransferase like class 1 domain containing	1	130
	Glycosyltransferase family 8	1	130
	G-patch domain containing	1	130
	H/ACA ribonucleoprotein complex	1	130
	HAD Asp-based non-protein phosphatases	1	130
	Heat shock 70kDa proteins	1	130
	Helix-turn-helix CENPB type domain containing	1	130
	HGNC family name	1	130
	Histamine receptors	1	130
	Histone deacetylases, class I	1	130
	Hyalectan proteoglycans	1	130
	I-BAR domain containing	1	130
	INO80 complex	1	130
	Integrin alpha subunits	1	130
	Integrin beta subunits	1	130
	Interleukins	1	130
	Intraflagellar transport proteins	1	130
	Jak family tyrosine kinases	1	130
	Jun transcription factor family	1	130
	Killer cell lectin like receptors	1	130
	Leucine zipper tumor suppressor family	1	130
	Long non-coding RNAs (published)	1	130
	Lysine demethylases	1	130
	Lysophosphatidic acid receptors	1	130
	M13 metallopeptidases	1	130
	M16 metallopeptidases	1	130
	MAP kinase phosphatases	1	130
	Matrilins	1	130
	Membrane spanning 4-domains	1	130
	Methyltransferase like	1	130
	MINDY deubiquitinases	1	130
	Minor histocompatibility antigens	1	130
	Mitogen-activated protein kinase kinase kinase kinases	1	130
	Mitogen-activated protein kinase kinase kinases	1	130
	MRN complex	1	130
	MSL histone acetyltransferase complex	1	130
	Myosin binding proteins	1	130
	Myosins, class V	1	130
	MYST type domain containing lysine acetyltransferases	1	130
	Neuromedin U receptors	1	130
	Neurotrophins	1	130
	NKL subclass homeoboxes and pseudogenes	1	130
	Non-canonical poly(A) polymerases	1	130
	NOP2/Sun RNA methyltransferase family	1	130
	NSL histone acetyltransferase complex	1	130
	NTC associated proteins	1	130
	Nucleoporins	1	130
	Nucleotide excision repair	1	130
	Nudix hydrolase family	1	130
	Olfactory receptors, family 10	1	130
	Olfactory receptors, family 11	1	130
	Olfactory receptors, family 13	1	130
	Olfactory receptors, family 5	1	130
	Olfactory receptors, family 6	1	130
	OTU domain containing	1	130
	Pannexins	1	130
	Pappalysins	1	130
	PBAF complex	1	130
	Peroxins	1	130
	Phosphatidylinositol transfer proteins	1	130
	Plakins	1	130
	Polycomb repressive complex 2	1	130
	Polypeptide N-acetylgalactosaminyltransferases	1	130
	Potassium two pore domain channel subfamily K	1	130
	Potassium voltage-gated channel subfamily J	1	130
	POU class homeoboxes and pseudogenes	1	130
	PRAME family	1	130
	Prenyltransferase alpha subunit repeat containing	1	130
	Proprotein convertase subtilisin/kexin family	1	130
	Prostaglandin receptors	1	130
	Protein arginine methyltransferases	1	130
	Protein phosphatase 6 regulatory subunits	1	130
	Pseudoautosomal region 1	1	130
	Pyruvate dehydrogenase complex	1	130
	RAB like GTPases	1	130
	Receptor accessory proteins	1	130
	Receptor transporter proteins	1	130
	Receptor tyrosine kinases	1	130
	Rho family GTPases	1	130
	Rhomboid family	1	130
	SAGA complex	1	130
	Scribble complex	1	130
	SEC14 family	1	130
	Secreted frizzled-related proteins	1	130
	Secretoglobins	1	130
	Semaphorins	1	130
	Shelterin complex	1	130
	Sialic acid binding Ig like lectins	1	130
	Signal regulatory proteins	1	130
	Signal transduction and activation of RNA metabolism family	1	130
	Ski2 like RNA helicases	1	130
	SNAP complex	1	130
	Soluble glutathione S-transferases	1	130
	Sorting nexins	1	130
	Sp transcription factors	1	130
	Spectrin repeat containing nuclear envelope family	1	130
	Spectrins	1	130
	SRCAP complex	1	130
	SRY-boxes	1	130
	Stathmins	1	130
	Structural maintenance of chromosomes proteins	1	130
	Sulfotransferases, membrane bound	1	130
	Syk family tyrosine kinases	1	130
	Synapsins	1	130
	Syndecans	1	130
	Syntaxins	1	130
	Terminal nucleotidyltransferases	1	130
	Tetraspan junctional complex superfamily	1	130
	THAP domain containing	1	130
	TIR domain containing	1	130
	TLC domain containing	1	130
	Toll like receptors	1	130
	Transcribed pseudogenes with published function	1	130
	Transferrins	1	130
	Transmembrane channel likes	1	130
	Trinucleotide repeat containing	1	130
	tri-snRP complex	1	130
	tRNA methyltransferases	1	130
	Troponin complex subunits	1	130
	Type II classical cadherins	1	130
	U11/U12 di-snRNP	1	130
	U5 small nucleolar ribonucleoprotein	1	130
	UBX domain containing	1	130
	UPF1 like RNA helicases	1	130
	UTPb subcomplex	1	130
	Vasoactive intestinal peptide receptor family	1	130
	Vomeronasal receptors	1	130
	Wiskott-Aldrich Syndrome protein family	1	130
	XK related family	1	130
	YIP family	1	130
	ZF class homeoboxes and pseudogenes	1	130
	Zinc fingers	1	130
	Zinc fingers 3CxxC-type	1	130
	Zinc fingers CCCH-type	1	130
	Zinc fingers DHHC-type	1	130
	Zinc fingers FYVE-type	1	130
	Zinc fingers MYND-type	1	130
	Zinc fingers ZZ-type	1	130
	Gene-Family mapping of 215 upregulated genes identified from the blood samples of MDD drug treated patients	No: of genes	Rank
	CD molecules	12	1
	Pleckstrin homology domain containing	6	2
	Ankyrin repeat domain containing	4	3
	RNA binding motif containing	4	3
	Zinc fingers C2H2-type	4	3
	Basic helix-loop-helix proteins	3	6
	C1-set domain containing	3	6
	Cathepsins	3	6
	Endogenous ligands	3	6
	Immunoglobulin like domain containing	3	6
	Rho guanine nucleotide exchange factors	3	6
	WD repeat domain containing	3	6
	Acyl-CoA synthetase family	2	13
	Clathrin/coatomer adaptor, adaptin-like, N-terminal domain containing	2	13
	Fibronectin type III domain containing	2	13
	Histocompatibility complex	2	13
	Kallikreins	2	13
	L ribosomal proteins	2	13
	Leukotriene receptors	2	13
	LIM domain containing	2	13
	Myb/SANT domain containing	2	13
	PDZ domain containing	2	13
	SAGA complex	2	13
	Solute carriers	2	13
	Sterile alpha motif domain containing	2	13
	Sushi domain containing	2	13
	TALE class homeoboxes and pseudogenes	2	13
	Toll like receptors	2	13
	Tumor necrosis factor receptor superfamily	2	13
	1-acylglycerol-3-phosphate O-acyltransferases	1	30
	Actin related protein 2/3 complex	1	30
	Activating leukocyte immunoglobulin like receptors	1	30
	ADAM metallopeptidases with thrombospondin type 1 motif	1	30
	ADAMTS like	1	30
	Adhesion G protein-coupled receptors, subfamily D	1	30
	AGC family kinases	1	30
	Aldehyde dehydrogenases	1	30
	Alpha catenins	1	30
	Aminoacyl tRNA synthetases, Class II	1	30
	Apolipoproteins	1	30
	Aquaporins	1	30
	ArfGAPs	1	30
	Armadillo-like helical domain containing	1	30
	Atypical dual specificity phosphatases	1	30
	BAR-PH domain containing	1	30
	Basic leucine zipper proteins	1	30
	BCL2 family	1	30
	BCL2 homology region 3 (BH3) only	1	30
	Beta 3-glycosyltransferases	1	30
	Cadherin related	1	30
	Caspase recruitment domain containing	1	30
	Cavins	1	30
	C-C motif chemokine receptors	1	30
	Chloride intracellular channels	1	30
	Claudins	1	30
	Clustered protocadherins	1	30
	Collagen beta(1-O)galactosyltransferases	1	30
	Complement component GPCRs	1	30
	Complement system activation components	1	30
	Complement system regulators and receptors	1	30
	Copines	1	30
	Cyclins	1	30
	Cytochrome P450 family 11	1	30
	DDB1 and CUL4 associated factors	1	30
	DEAD-box helicases	1	30
	DNAJ (HSP40) heat shock proteins	1	30
	EF-hand domain containing	1	30
	ENAH/VASPs	1	30
	EPH receptors	1	30
	ETS transcription factor family	1	30
	F-BAR domain containing	1	30
	F-box and leucine rich repeat proteins	1	30
	Ferlin family	1	30
	Fibrinogen C domain containing	1	30
	Forkhead boxes	1	30
	Formyl peptide receptors	1	30
	Free fatty acid receptors	1	30
	Fucosyltransferases	1	30
	G protein subunits beta	1	30
	G protein-coupled receptors, Class A orphans	1	30
	Galactosidases alpha	1	30
	GATA zinc finger domain containing	1	30
	GCN5 related N-acetyltransferases	1	30
	Gelsolin/villins	1	30
	Glutamate ionotropic receptor NMDA type subunits	1	30
	Glycosyl transferases group 1 domain containing	1	30
	Glypicans	1	30
	Histone deacetylases, class IIA	1	30
	I-BAR domain containing	1	30
	INHAT complex	1	30
	Integrin alpha subunits	1	30
	interferon induced transmembrane protein domain containing	1	30
	Interferon receptors	1	30
	Interleukins	1	30
	Intermediate filaments Type III	1	30
	Kruppel like factors	1	30
	Lamins	1	30
	LEM domain containing	1	30
	Long non-coding RNAs (published)	1	30
	Long pentraxins	1	30
	Low density lipoprotein receptors	1	30
	Lysine methyltransferases	1	30
	Lysophosphatidic acid receptors	1	30
	Membrane associated guanylate kinases	1	30
	Membrane bound O-acyltransferases	1	30
	Microsomal glutathione S-transferases	1	30
	Minor histocompatibility antigens	1	30
	Mitogen-activated protein kinase kinase kinases	1	30
	Myosin phosphatase targeting family	1	30
	NLR family	1	30
	NuRD complex	1	30
	P2Y receptors	1	30
	PHD finger proteins	1	30
	Potassium voltage-gated channels	1	30
	PRD class homeoboxes and pseudogenes	1	30
	Prefoldin subunits	1	30
	Protein phosphatase 1 regulatory subunits	1	30
	RAB, member RAS oncogene GTPases	1	30
	Ras association domain family	1	30
	RAS type GTPase family	1	30
	RBR E3 ubiquitin ligases	1	30
	Receptor tyrosine kinases	1	30
	Ring finger proteins	1	30
	Scavenger receptor cysteine rich domain containing	1	30
	Scavenger receptors	1	30
	Scribble complex	1	30
	Serine proteases	1	30
	SET complex	1	30
	SET domain containing	1	30
	Seven-beta-strand methyltransferase motif containing	1	30
	Sialyltransferases	1	30
	Ski2 like RNA helicases	1	30
	Sorting nexins	1	30
	Sphingosine 1-phosphate receptors	1	30
	Spliceosomal Bact complex	1	30
	Spliceosomal C complex	1	30
	Spliceosomal P complex	1	30
	SRY-boxes	1	30
	Syntaxins	1	30
	Tetratricopeptide repeat domain containing	1	30
	THO complex	1	30
	TLC domain containing	1	30
	Transient receptor potential cation channels	1	30
	Translocase of outer mitochondrial membrane complex	1	30
	Tumor necrosis factor superfamily	1	30
	U5 small nucleolar ribonucleoprotein	1	30
	Ubiquitin conjugating enzymes E2	1	30
	VPS9 domain containing	1	30
	V-set domain containing	1	30
	X-linked mental retardation	1	30
	Zinc fingers CXXC-type	1	30
	Zinc fingers FYVE-type	1	30
	Gene-Family mapping of 129 downregulated genes identified from the blood samples of MDD treated patients	No: of genes	Rank
	Zinc fingers C2H2-type	7	1
	Histones	5	2
	BTB domain containing	3	3
	CD molecules	3	3
	Ring finger proteins	3	3
	RNA binding motif containing	3	3
	C-C motif chemokine receptors	2	7
	Endogenous ligands	2	7
	Long non-coding RNAs (published)	2	7
	Myb/SANT domain containing	2	7
	Nuclear hormone receptors	2	7
	PDZ domain containing	2	7
	Small nucleolar RNAs, C/D box	2	7
	Solute carriers	2	7
	V-set domain containing	2	7
	Actin related proteins	1	16
	ADAM metallopeptidase domain containing	1	16
	A-kinase anchoring proteins	1	16
	Aldehyde dehydrogenases	1	16
	Ankyrin repeat domain containing	1	16
	Armadillo repeat containing	1	16
	Armadillo-like helical domain containing	1	16
	Ataxins	1	16
	ATPase phospholipid transporting	1	16
	BAF complex	1	16
	Basic leucine zipper proteins	1	16
	BCL2 associated athanogene family	1	16
	BEN domain containing	1	16
	C1q domain containing	1	16
	C2-set domain containing	1	16
	Cadherin related	1	16
	Chemokine ligands	1	16
	C-type lectin domain containing	1	16
	Cyclin dependent kinases	1	16
	DEAD-box helicases	1	16
	DNA transposon derived genes	1	16
	DNAJ (HSP40) heat shock proteins	1	16
	EMI domain containing	1	16
	Fatty acid hydroxylase domain containing	1	16
	GBAF complex	1	16
	HAD Asp-based non-protein phosphatases	1	16
	Helix-turn-helix CENPB type domain containing	1	16
	HOXL subclass homeoboxes	1	16
	Ig-like cell adhesion molecule family	1	16
	INO80 complex	1	16
	Interleukins	1	16
	LIM class homeoboxes	1	16
	Mannosidases alpha class 1	1	16
	Melanocortin receptors	1	16
	NADH:ubiquinone oxidoreductase supernumerary subunits	1	16
	NBPF members	1	16
	Nucleoporins	1	16
	OTU domain containing	1	16
	PBAF complex	1	16
	PHD finger proteins	1	16
	Phosphodiesterases	1	16
	Pleckstrin homology domain containing	1	16
	Progestin and adipoQ receptor family	1	16
	Protein phosphatase 1 regulatory subunits	1	16
	Protein phosphatases, Mg2+/Mn2+ dependent	1	16
	RAB, member RAS oncogene GTPases	1	16
	RNA helicases	1	16
	SAGA complex	1	16
	SH2 domain containing	1	16
	Small nuclear RNAs	1	16
	Small nucleolar RNAs, H/ACA box	1	16
	Spliceosomal A complex	1	16
	Spliceosomal E complex	1	16
	SRCAP complex	1	16
	Sterile alpha motif domain containing	1	16
	Synaptotagmin like tandem C2 proteins	1	16
	Syntaxins	1	16
	Taste 2 receptors	1	16
	Tec family tyrosine kinases	1	16
	Tetraspanins	1	16
	TLC domain containing	1	16
	TOG domain containing	1	16
	tRNA methyltransferases	1	16
	Tubulins	1	16
	Ubiquitin like modifier activating enzymes	1	16
	Ubiquitin specific peptidases	1	16
	XK related family	1	16
	Zinc fingers CCCH-type	1	16
	Zinc fingers DHHC-type	1	16
	Zinc fingers GRF-type	1	16
	Gene-Family mapping of 27 upregulated genes identified from the brain samples of MDD drug treated patients	No: of genes	Rank
	Endogenous ligands	4	1
	Basic leucine zipper proteins	3	2
	CD molecules	2	3
	Chemokine ligands	2	3
	CYR61/CTGF/NOV matricellular proteins	2	3
	Immunoglobulin like domain containing	2	3
	Kruppel like factors	2	3
	Zinc fingers C2H2-type	2	3
	Basic helix-loop-helix proteins	1	9
	C2-set domain containing	1	9
	Ig-like cell adhesion molecule family	1	9
	Interleukin receptors	1	9
	I-set domain containing	1	9
	LIM domain containing	1	9
	RAB, member RAS oncogene GTPases	1	9
	Rho family GTPases	1	9
	Ring finger proteins	1	9
	Serpin peptidase inhibitors	1	9
	Solute carriers	1	9
	TIR domain containing	1	9
	Tumor necrosis factor receptor superfamily	1	9
	V-set domain containing	1	9
	Gene-Family mapping of 17 downregulated genes identified from the blood samples of MDD treated patients		Rank
	Basic helix-loop-helix proteins	2	NA
	Calcium channel auxiliary gamma subunits	1	NA
	CD molecules	1	NA
	C-X-C motif chemokine receptors	1	NA
	CYR61/CTGF/NOV matricellular proteins	1	NA
	EF-hand domain containing	1	NA
	Endogenous ligands	1	NA
	Lipases	1	NA
	Paraoxonases	1	NA
	RAS type GTPase family	1	NA
	Secreted frizzled-related proteins	1	NA
	TALE class homeoboxes and pseudogenes	1	NA
	Tektins	1	NA
	Others	4	NA
	NA - Not applicable
