# Supplementary material for: An integrative network analysis framework for identifying molecular functions in complex disorders examining major depressive disorder as a test case
Source: Sci Rep. 2021 May 6;11:9645. doi: 10.1038/s41598-021-89040-7 (PMC8102631; doi:10.1038/s41598-021-89040-7)
Supplement: Supplementary file 10 — Supplementary information 10. [file 41598_2021_89040_MOESM10_ESM.xlsx]

## Sheet: GlycoGAIT-GenePool
	Suppl. Table_8: List of 386 well characterized genes associated with glycosylation process including metabolic genes, glycosidases, transporters and transferases. The gene symbols are consistent with the HGNC database. The gene symbols are hyperlinked to the HGNC database for directing to the metadata associated with the gene.
	Activated sugar donors	Function	Gene Symbol	Gene Name
	UDP-Glucoronic acid	Metabolism	UGDH	UDP-glucose dehydrogenase
			DSE	dermatan sulfate epimerase
			GUSB	glucuronidase, beta
		UDP glucuronosyltransferase	B3GAT1	beta-1,3-glucuronyltransferase 1
			B3GAT2	beta-1,3-glucuronyltransferase 2
			B3GAT3	beta-1,3-glucuronyltransferase 3
			EXT1	Glucuronyltransferases N-Acetylglucosaminyltransferases GlcA/GlcNAc
			EXT2	Glucuronyltransferases N-Acetylglucosaminyltransferases GlcA/GlcNAc
			UGT1A1	UDP glucuronosyltransferase 1 family, polypeptide A1
			UGT1A10	UDP glucuronosyltransferase 1 family, polypeptide A10
			UGT1A3	UDP glucuronosyltransferase 1 family, polypeptide A3
			UGT1A4	UDP glucuronosyltransferase 1 family, polypeptide A4
			UGT1A5	UDP glucuronosyltransferase 1 family, polypeptide A5
			UGT1A6	UDP glucuronosyltransferase 1 family, polypeptide A6
			UGT1A7	UDP glucuronosyltransferase 1 family, polypeptide A7
			UGT1A8	UDP glucuronosyltransferase 1 family, polypeptide A8
			UGT1A9	UDP glucuronosyltransferase 1 family, polypeptide A9
			UGT2A1	UDP glucuronosyltransferase 2 family, polypeptide A1
			UGT2A3	UDP glucuronosyltransferase 2 family, polypeptide A3
			UGT2B10	UDP glucuronosyltransferase 2 family, polypeptide B10
			UGT2B11	UDP glucuronosyltransferase 2 family, polypeptide B11
			UGT2B15	UDP glucuronosyltransferase 2 family, polypeptide B15
			UGT2B17	UDP glucuronosyltransferase 2 family, polypeptide B17
			UGT2B28	UDP glucuronosyltransferase 2 family, polypeptide B28
			UGT2B4	UDP glucuronosyltransferase 2 family, polypeptide B4
			UGT2B7	UDP glucuronosyltransferase 2 family, polypeptide B7
			UGT1A	UDP glucuronosyltransferase 1 family, polypeptide A complex locus
			UGT2A2	UDP glucuronosyltransferase 2 family, polypeptide A2
			UGT3A1	UDP glycosyltransferase 3 family, polypeptide A1
			UGT3A2	UDP glycosyltransferase 3 family, polypeptide A2
			UGT8	UDP glycosyltransferase 8
			B4GAT1	beta-1,4-glucuronyltransferase 1
		Pseudogene-UDP glucuronosyltransferase	UGT2A3P7	UDP glucuronosyltransferase 2 family, polypeptide A3 pseudogene 7
			UGT1A2P	UDP glucuronosyltransferase 1 family, polypeptide A2 pseudogene
			UGT2B24P	UDP glucuronosyltransferase 2 family, polypeptide B24 pseudogene
			UGT2B25P	UDP glucuronosyltransferase 2 family, polypeptide B25 pseudogene
			UGT2B26P	UDP glucuronosyltransferase 2 family, polypeptide B26 pseudogene
			UGT2B27P	UDP glucuronosyltransferase 2 family, polypeptide B27 pseudogene
			UGT2B29P	UDP glucuronosyltransferase 2 family, polypeptide B29 pseudogene
			UGT1A11P	UDP glucuronosyltransferase 1 family, polypeptide A11 pseudogene
			UGT1A12P	UDP glucuronosyltransferase 1 family, polypeptide A12 pseudogene
			UGT1A13P	UDP glucuronosyltransferase 1 family, polypeptide A13 pseudogene
	UDP-Galactose	Metabolism	GALM	galactose mutarotase (aldose 1-epimerase)
			GALE	UDP-galactose-4-epimerase
			GALK2	galactokinase 2
			GALK1	galactokinase 1
			GALT	galactose-1-phosphate uridylyltransferase
			GLA	galactosidase, alpha
			GALC	galactosylceramidase
			GLB1	galactosidase, beta 1
		Transporter	SLC35A2	UDP-Glactose transporter
			SLC35A4	UDP-Glactose transporter
			SLC35B1	UDP-Glactose transporter
		UDP galactosyltransferase	B4GALT1	UDP-Gal:betaGlcNAc beta 1,4- galactosyltransferase, polypeptide 1
			B4GALT2	UDP-Gal:betaGlcNAc beta 1,4- galactosyltransferase, polypeptide 2
			B4GALT3	beta 1,4
			B4GALT4	beta 1,4
			B4GALT5	beta 1,4
			B4GALT6	UDP-galactose:beta-N-acetylglucosamine beta-1,4-galactosyltransferase 6
			B4GALT7	beta 1,4
			A4GALT	Lactosylceramide 4-alpha-galactosyltransferase
			ABO	ABO blood group (transferase A, alpha 1-3-N-acetylgalactosaminyltransferase; transferase B, alpha 1-3-galactosyltransferase)
			B3GALT1	beta 1,3
			B3GALT2	beta 1,3
			B3GALT4	beta 1,3
			B3GALT5	beta 1,3
			B3GALT6	beta 1,3
			C1GALT1	beta 1,3
			B3GALTL	beta 1,3-galactosyltransferase-like
			A3GALT2	alpha 1,3-galactosyltransferase 2
			GLT6D1	glycosyltransferase 6 domain containing 1
	GDP-Mannose	Metabolism	MPI	mannose phosphate isomerase
			PMM1	phosphomannomutase 1
			PMM2	phosphomannomutase 2
			GMPPA	GDP-mannose pyrophosphorylase A
			GMPPB	GDP-mannose pyrophosphorylase B
			MAN1A1	mannosidase, alpha, class 1A, member 1
			MAN1A2	mannosidase, alpha, class 1A, member 2
			MAN1B1	mannosidase, alpha, class 1B, member 1
			MAN1C1	mannosidase, alpha, class 1C, member 1
			MAN2A1	mannosidase, alpha, class 2A, member 1
			MAN2A2	mannosidase, alpha, class 2A, member 2
			MAN2B1	mannosidase, alpha, class 2B, member 1(Lysosomal mannosidase)
			MAN2B2	mannosidase, alpha, class 2B, member2(Lysosomal mannosidase)
			MANBA	mannosidase, beta A, lysosomal
		Transporter	SLC35D2	UDP-N-acetylglucosamine/UDP-glucose/GDP-mannose transporter
		Mannosyltransferases	POMT1	protein-O-mannosyltransferase 1
			POMT2	protein-O-mannosyltransferase 2
			ALG1	asparagine-linked glycosylation 1, beta-1,4-mannosyltransferase homolog (S. cerevisiae)
			ALG11	asparagine-linked glycosylation 11, alpha-1,2-mannosyltransferase homolog (yeast)
			ALG2	asparagine-linked glycosylation 2, alpha-1,3-mannosyltransferase homolog (S. cerevisiae)
			ALG12	asparagine-linked glycosylation 12, alpha-1,6-mannosyltransferase homolog (S. cerevisiae)
			ALG9	asparagine-linked glycosylation 9, alpha-1,2-mannosyltransferase homolog (S. cerevisiae)
			ALG3	asparagine-linked glycosylation 3, alpha-1,3- mannosyltransferase homolog (S. cerevisiae)
			ALG14	asparagine-linked glycosylation 14 homolog (S. cerevisiae)
			ALG2	asparagine-linked glycosylation 2, alpha-1,3-mannosyltransferase homolog (S. cerevisiae)
			ALG1L	ALG1, chitobiosyldiphosphodolichol beta-mannosyltransferase-like
			ALG1L2	ALG1, chitobiosyldiphosphodolichol beta-mannosyltransferase-like 2
		Pseudogene-Mannosyltransferase	ALG1L10P	asparagine-linked glycosylation 1-like 10, pseudogene
			ALG1L11P	asparagine-linked glycosylation 1-like 11, pseudogene
			ALG1L12P	asparagine-linked glycosylation 1-like 12, pseudogene
			ALG1L13P	asparagine-linked glycosylation 1-like 13, pseudogene
			ALG1L14P	asparagine-linked glycosylation 1-like 14, pseudogene
			ALG1L15P	asparagine-linked glycosylation 1-like 15, pseudogene
			ALG1L3P	asparagine-linked glycosylation 1-like 3, pseudogene
			ALG1L5P	asparagine-linked glycosylation 1-like 5, pseudogene
			ALG1L7P	asparagine-linked glycosylation 1-like 7, pseudogene
			ALG1L8P	asparagine-linked glycosylation 1-like 8, pseudogene
			ALG1L9P	asparagine-linked glycosylation 1-like 9, pseudogene
			ALG3P1	ALG3, alpha-1,3- mannosyltransferase pseudogene 1
	GDP-Fucose	Metabolism	GMDS	GDP-mannose 4,6-dehydratase
			TSTA3	GDP-L-fucose synthase
			FUK	fucokinase
			FPGT	fucose-1-phosphate guanylyltransferase
			FUCA1	fucosidase, alpha-L- 1
			FUCA2	fucosidase, alpha-L- 2
			FUOM	fucose mutarotase
		Transporter	SLC35C1	GDP-fucose transporter
			SLC35C2	GDP-fucose transporter
		Fucosyltransferase	FUT1	fucosyltransferase 1
			FUT2	fucosyltransferase 2
			FUT3	fucosyltransferase 3
			FUT4	fucosyltransferase 4
			FUT5	fucosyltransferase 5
			FUT6	fucosyltransferase 6
			FUT7	fucosyltransferase 7
			FUT8	fucosyltransferase 8 (alpha (1,6) fucosyltransferase)
			FUT9	fucosyltransferase 9
			POFUT1	O-Fucosyltansferases
			POFUT2	O-Fucosyltansferases
			FUT10	Fucosyltransferases (Unknown Activities)
			FUT11	Fucosyltransferases (Unknown Activities)
	UDP-Xylulose	Metabolism	DCXR	dicarbonyl/L-xylulose reductase
			CRYL1	L-gulonate 3-dehydrogenase
			TKT	transketolase
			XYLB	xylulokinase homolog (H. influenzae)
			UXS1	UDP-glucuronate decarboxylase 1
		Transporter	SLC35B4	Bifunctional UDP-N-acetylglucosamine/UDP-Xyl
		Xylosyltransferases	XYLT1
			XYLT2
			XXYLT1	xyloside xylosyltransferase 1
			GXYLT1	glucoside xylosyltransferase 1
			GXYLT2	glucoside xylosyltransferase 2
		Pseudogene-Xylosyltransferase	GXYLT1P1	glucoside xylosyltransferase 1 pseudogene 1
			GXYLT1P2	glucoside xylosyltransferase 1 pseudogene 2
			GXYLT1P3	glucoside xylosyltransferase 1 pseudogene 3
			GXYLT1P4	glucoside xylosyltransferase 1 pseudogene 4
	UDP-N-AcetylGlucosamine	Metabolism	GFPT1	glutamine-fructose-6-phosphate transaminase 1
			GFPT2	glutamine-fructose-6-phosphate transaminase 2
			GNPNAT1	glucosamine-phosphate N-acetyltransferase 1
			PGM3	phosphoglucomutase 3
			UAP1	UDP-N-acteylglucosamine pyrophosphorylase 1
			AMDHD2	amidohydrolase domain containing 2
			HGSNAT	heparan-alpha-glucosaminide N-acetyltransferase
			GNPDA1	glucosamine-6-phosphate deaminase 1
			GNPDA2	glucosamine-6-phosphate deaminase 2
			NAGLU	N-acetylglucosaminidase, alpha-
			NAGPA	N-acetylglucosamine-1-phosphodiester alpha-N-acetylglucosaminidase
			NAGK	N-acetylglucosamine kinase
			AGA	aspartylglucosaminidase
			ENGASE	endo-beta-N-acetylglucosaminidase
			OGA	O-GlcNAcase
		Transporter	SLC35D2	UDP-N-acetylglucosamine/UDP-glucose/GDP-mannose transporter
			SLC35B4	Bifunctional UDP-N-acetylglucosamine/UDP-Xyl
			SLC35A3	UDP-GlcNAc transporter
		N-acetylglucosaminyltransferase	B3GNT6	UDP-GlcNAc:betaGal beta-1,3-N-acetylglucosaminyltransferase 6 (core 3 synthase)
			GCNT1	glucosaminyl (N-acetyl) transferase 1, core 2 (beta-1,6-N-acetylglucosaminyltransferase)
			GCNT3	glucosaminyl (N-acetyl) transferase 3, mucin type
			GCNT4	glucosaminyl (N-acetyl) transferase 4, core 2 (beta-1,6-N-acetylglucosaminyltransferase)
			OGT	O-linked N-acetylglucosamine (GlcNAc) transferase (UDP-N-acetylglucosamine:polypeptide-N-acetylglucosaminyl transferase)
			MGAT2	mannosyl (alpha-1,6-)-glycoprotein beta-1,2-N-acetylglucosaminyltransferase
			MGAT3	mannosyl (beta-1,4-)-glycoprotein beta-1,4-N-acetylglucosaminyltransferase
			MGAT4A	mannosyl (alpha-1,3-)-glycoprotein beta-1,4-N-acetylglucosaminyltransferase, isozyme A
			MGAT4B	mannosyl (alpha-1,3-)-glycoprotein beta-1,4-N-acetylglucosaminyltransferase, isozyme B
			MGAT4C	MGAT4 family, member C
			MGAT4D	MGAT4 family, member D
			MGAT5	mannosyl (alpha-1,6-)-glycoprotein beta-1,6-N-acetyl-glucosaminyltransferase
			MGAT5B	mannosyl (alpha-1,6-)-glycoprotein beta-1,6-N-acetyl-glucosaminyltransferase, isozyme B
			MGAT1	mannosyl (alpha-1,3-)-glycoprotein beta-1,2-N-acetylglucosaminyltransferase
			ALG13	UDP-N-acetylglucosaminyltransferase subunit
			B3GNT1	beta 1,3
			B3GNT2	beta 1,3
			B3GNT3	beta 1,3
			B3GNT4	beta 1,3
			B3GNT5	Lactosylceramide 1,3-N-acetyl-beta-D-glucosaminyltransferase
			A4GNT	alpha 1,4
			B3GNT7	beta 1,3
			B3GNT8	beta 1,3
			GCNT2	blood I antigen
			MFNG	Protein O-linked fucose b1,3-N-acetylglucosaminyltransferases
			LFNG	Protein O-linked fucose b1,3-N-acetylglucosaminyltransferases
			RFNG	Protein O-linked fucose b1,3-N-acetylglucosaminyltransferases
			EXTL1	N-Acetylglucosaminyltransferases
			EXTL3	N-Acetylglucosaminyltransferases
			EXTL2	N-Acetylglucosaminyltransferases
			HAS1	N-Acetylglucosaminyltransferases/Hylauronan precursor
			HAS2	N-Acetylglucosaminyltransferases/Hylauronan precursor
			HAS3	N-Acetylglucosaminyltransferases/Hylauronan precursor
			POMGNT1	Protein O-linked mannose b1,2-N-acetylglucosaminyltransferases
			POMGNT2	protein O-linked mannose N-acetylglucosaminyltransferase 2 (beta 1,4-)
			EOGT	EGF domain-specific O-linked N-acetylglucosamine (GlcNAc) transferase
			B3GNT9	UDP-GlcNAc:betaGal beta-1,3-N-acetylglucosaminyltransferase 9
			B3GNTL1	UDP-GlcNAc:betaGal beta-1,3-N-acetylglucosaminyltransferase-like 1
		Psuedogene-N-acetylglucosaminyltransferase	B3GNT2P1	UDP-GlcNAc:betaGal beta-1,3-N-acetylglucosaminyltransferase 2 pseudogene 1
			B3GNTL1P1	UDP-GlcNAc:betaGal beta-1,3-N-acetylglucosaminyltransferase-like 1 pseudogene 1
			B3GNTL1P2	UDP-GlcNAc:betaGal beta-1,3-N-acetylglucosaminyltransferase-like 1 pseudogene 2
			GCNT1P1	GCNT1P1: glucosaminyl (N-acetyl) transferase 1, core 2 pseudogene 1
	UDP-N-AcetylGalactosamine	Metabolism	GALE	UDP-galactose-4-epimerase
			GALK2	galactokinase 2
			UAP1	UDP-N-acteylglucosamine pyrophosphorylase 1
			NAGA	alpha-N-acetylgalactosaminidase
		Transporter	SLC35D1	UDP-GalNAc transporter
		UDP-N-acetylgalactosaminyltransferase	C1GALT1	core 1 synthase, glycoprotein-N-acetylgalactosamine 3-beta-galactosyltransferase, 1
			GALNT1	UDP-N-acetyl-alpha-D-galactosamine:polypeptide N-acetylgalactosaminyltransferase 1 (GalNAc-T1)
			GALNT10	UDP-N-acetyl-alpha-D-galactosamine:polypeptide N-acetylgalactosaminyltransferase 10 (GalNAc-T10)
			GALNT11	UDP-N-acetyl-alpha-D-galactosamine:polypeptide N-acetylgalactosaminyltransferase 11 (GalNAc-T11)
			GALNT12	UDP-N-acetyl-alpha-D-galactosamine:polypeptide N-acetylgalactosaminyltransferase 12 (GalNAc-T12)
			GALNT13	UDP-N-acetyl-alpha-D-galactosamine:polypeptide N-acetylgalactosaminyltransferase 13 (GalNAc-T13)
			GALNT14	UDP-N-acetyl-alpha-D-galactosamine:polypeptide N-acetylgalactosaminyltransferase 14 (GalNAc-T14)
			GALNT15	UDP-GalNAc:polypeptide N-acetylgalactosaminyltransferases
			GALNT2	UDP-N-acetyl-alpha-D-galactosamine:polypeptide N-acetylgalactosaminyltransferase 2 (GalNAc-T2)
			GALNT3	UDP-N-acetyl-alpha-D-galactosamine:polypeptide N-acetylgalactosaminyltransferase 3 (GalNAc-T3)
			GALNT4	UDP-N-acetyl-alpha-D-galactosamine:polypeptide N-acetylgalactosaminyltransferase 4 (GalNAc-T4)
			GALNT5	UDP-N-acetyl-alpha-D-galactosamine:polypeptide N-acetylgalactosaminyltransferase 5 (GalNAc-T5)
			GALNT6	UDP-N-acetyl-alpha-D-galactosamine:polypeptide N-acetylgalactosaminyltransferase 6 (GalNAc-T6)
			GALNT8	UDP-N-acetyl-alpha-D-galactosamine:polypeptide N-acetylgalactosaminyltransferase 8 (GalNAc-T8)
			GALNT9	UDP-N-acetyl-alpha-D-galactosamine:polypeptide N-acetylgalactosaminyltransferase 9 (GalNAc-T9)
			GALNTL6	UDP-N-acetyl-alpha-D-galactosamine:polypeptide N-acetylgalactosaminyltransferase-like 6
			GALNT7	UDP-N-acetyl-alpha-D-galactosamine:polypeptide N-acetylgalactosaminyltransferase 7 (GalNAc-T7)
			GALNTL5	UDP-N-acetyl-alpha-D-galactosamine:polypeptide N-acetylgalactosaminyltransferase-like 5
			B3GALNT1	beta 1,3
			B3GALNT2	beta 1,3
			B4GALNT1	beta 1,4
			B4GALNT2	beta 1,4
			B4GALNT3	beta 1,4
			B4GALNT4	beta 1,4
			WBSCR17	UDP-GalNAc:polypeptide N-acetylgalactosaminyltransferases
			ABO	ABO blood group (transferase A, alpha 1-3-N-acetylgalactosaminyltransferase; transferase B, alpha 1-3-galactosyltransferase)
			CSGALNACT1	N-Acetylgalactosaminyltransferases/Chondroitin
			CSGALNACT2	N-Acetylgalactosaminyltransferases/Chondroitin
			CHPF	N-Acetylgalactosaminyltransferases/Chondroitin
			CHSY1	N-Acetylgalactosaminyltransferases/Chondroitin
			CHSY3	N-Acetylgalactosaminyltransferases/Chondroitin
			CHPF2	N-Acetylgalactosaminyltransferases/Chondroitin
			GBGT1	globoside alpha-1,3-N-acetylgalactosaminyltransferase 1
			FKTN	glycosylation of alpha-dystroglycan/DAG1
			FKRP	glycosylation of alpha-dystroglycan/DAG1
			LARGE	glycosylation of alpha-dystroglycan/DAG1
			GYLTL1B	glycosylation of alpha-dystroglycan/DAG1
			C1GALT1C1	Core 1 beta1,3-galactosyltransferase 2
			GALNT16	polypeptide N-acetylgalactosaminyltransferase 16
			GALNT18	polypeptide N-acetylgalactosaminyltransferase 18
		Psuedogene/N-acetylgalactosaminyltransferase	B3GALNT1P1	beta-1,3-N-acetylgalactosaminyltransferase 1 pseudogene 1
			B3GALNT2P1	beta-1,3-N-acetylgalactosaminyltransferase 1 pseudogene 2
	UDP-Glucose	Metabolism	GALE	UDP-galactose-4-epimerase
			HK1	hexokinase 1
			HK2	hexokinase 2
			HK3	hexokinase 3 (white cell)
			GCK	glucokinase (hexokinase 4)
			PGM1	phosphoglucomutase 1
			PGM2	phosphoglucomutase 2
			UGP2	UDP-glucose pyrophosphorylase 2
			AGL	amylo-alpha-1, 6-glucosidase, 4-alpha-glucanotransferase
			GAA	glucosidase, alpha; acid
			GBA	glucosidase, beta, acid
			MOGS	mannosyl-oligosaccharide glucosidase
			GANAB	glucosidase, alpha; neutral AB
			PGGHG	protein-glucosylgalactosylhydroxylysine glucosidase
			MGAM	Glucan 1,4-alpha-glucosidase.
		Transporter	SLC35D2	UDP-N-acetylglucosamine/UDP-glucose/GDP-mannose transporter
		Glucosyltransferase	ALG10	asparagine-linked glycosylation 10, alpha-1,2-glucosyltransferase homolog (S. pombe)
			ALG6	asparagine-linked glycosylation 6, alpha-1,3-glucosyltransferase homolog (S. cerevisiae)
			ALG8	asparagine-linked glycosylation 8, alpha-1,3-glucosyltransferase homolog (S. cerevisiae)
			UGCG	Glucosyltransferases
			ALG10B	asparagine-linked glycosylation 10, alpha-1,2-glucosyltransferase homolog B (yeast)
			UGGT1	UDP-glucose glycoprotein glucosyltransferase 1
			UGGT2	UDP-glucose glycoprotein glucosyltransferase 2
			GYG1	glycogenin 1
			GYG2	glycogenin 2
			POGLUT1	protein O-glucosyltransferase 1
	CMP-Sialic acid	Metabolism	GNE	glucosamine (UDP-N-acetyl)-2-epimerase/N-acetylmannosamine kinase
			NANS	N-acetylneuraminic acid synthase
			NANP	N-acetylneuraminic acid phosphatase
			CMAS	cytidine monophosphate N-acetylneuraminic acid synthetase
			NPL	N-acetylneuraminate pyruvate lyase (dihydrodipicolinate synthase)
			NEU1	sialidase 1 (lysosomal sialidase)
			NEU2	neuraminidase 2 (cytosolic sialidase)
			NEU3	plasma membrane sialidase
			NEU4	neuraminidase 4 (sialidase)
			KL	klotho
		Transporter	SLC35A1	CMP-sialic acid from the cytosol into Golgi vesicles where glycosyltransferases function
		Sialyltransferases	ST3GAL1	beta-Gal alpha 2,3-sialyltransferases
			ST3GAL2	beta-Gal alpha 2,3-sialyltransferases
			ST3GAL3	beta-Gal alpha 2,3-sialyltransferases
			ST3GAL4	beta-Gal alpha 2,3-sialyltransferases
			ST3GAL5	beta-Gal alpha 2,3-sialyltransferases
			ST3GAL6	beta-Gal alpha 2,3-sialyltransferases
			ST6GAL1	beta-Gal alpha 2,6-sialyltransferases
			ST6GAL2	beta-Gal alpha 2,6-sialyltransferases
			ST6GALNAC1	beta-GalNAc alpha 2,6-sialyltransferases
			ST6GALNAC2	beta-GalNAc alpha 2,6-sialyltransferases
			ST6GALNAC3	beta-GalNAc alpha 2,6-sialyltransferases
			ST6GALNAC4	beta-GalNAc alpha 2,6-sialyltransferases
			ST6GALNAC5	beta-GalNAc alpha 2,6-sialyltransferases
			ST6GALNAC6	beta-GalNAc alpha 2,6-sialyltransferases
			ST8SIA1	alpha NeuAc alpha 2,8-sialyltransferases
			ST8SIA2	alpha NeuAc alpha 2,8-sialyltransferases
			ST8SIA3	alpha NeuAc alpha 2,8-sialyltransferases
			ST8SIA4	alpha NeuAc alpha 2,8-sialyltransferases
			ST8SIA5	alpha NeuAc alpha 2,8-sialyltransferases
			ST8SIA6	alpha NeuAc alpha 2,8-sialyltransferases
		Psuedogene- sialyltransferase	ST6GALNAC2P1	ST6 (alpha-N-acetyl-neuraminyl-2,3-beta-galactosyl-1,3)-N-acetylgalactosaminide alpha-2,6-sialyltransferase 2 pseudogene 1
			ST6GALNAC4P1	ST6 (alpha-N-acetyl-neuraminyl-2,3-beta-galactosyl-1,3)-N-acetylgalactosaminide alpha-2,6-sialyltransferase 4 pseudogene 1
	Lipid Donor Dolichol	Metabolism	DHDDS	dehydrodolichyl diphosphate synthase
			DPM1	dolichyl-phosphate mannosyltransferase polypeptide 1
			DPM2	dolichyl-phosphate mannosyltransferase polypeptide 2
			DPM3	dolichyl-phosphate mannosyltransferase polypeptide 3
			SRD5A3	steroid 5 alpha-reductase 3
			DOLK	dolichol kinase
			DOLPP1	dolichyldiphosphatase 1
			MPDU1	mannose-P-dolichol utilization defect 1
			DPAGT1	dolichyl-phosphate (UDP-N-acetylglucosamine) N-acetylglucosaminephosphotransferase 1 (GlcNAc-1-P transferase)
			ALG5	dolichyl-phosphate beta-glucosyltransferase
	Sulfate Donor PAPS	Metabolism	PAPSS1	3'-phosphoadenosine 5'-phosphosulfate synthase 1
			PAPSS2	3'-phosphoadenosine 5'-phosphosulfate synthase 2
			ARSA	arylsulfatase A
			ARSB	arylsulfatase B
			ARSK	arylsulfatase K
			GALNS	galactosamine (N-acetyl)-6-sulfatase
			IDS	iduronate 2-sulfatase
		Transporter	SLC35B2	PAPS transporter
			SLC35B3	PAPS transporter
		sulfotransferase	HS2ST1	2-O-sulfotransferase
			HS3ST1	3-O-sulfotransferase
			HS3ST2	3-O-sulfotransferase
			HS3ST3A1	3-O-sulfotransferase
			HS3ST3B1	3-O-sulfotransferase
			HS3ST4	3-O-sulfotransferase
			HS3ST5	3-O-sulfotransferase
			HS6ST1	6-O-sulfotransferase
			HS6ST2	6-O-sulfotransferase
			HS6ST3	6-O-sulfotransferase
			NDST1	N-deacetylase/N-sulfotransferase
			NDST2	N-deacetylase/N-sulfotransferase
			NDST3	N-deacetylase/N-sulfotransferase
			NDST4	N-deacetylase/N-sulfotransferase
			CHST10	HNK- sulfotransferase
			CHST4	HNK- sulfotransferase
			CHST5	HNK- sulfotransferase
			UST	Gal 2-O-sulfotransferase
			GAL3ST1	Gal 3-O-sulfotransferase
			GAL3ST2	Gal 3-O-sulfotransferase
			GAL3ST3	Gal 3-O-sulfotransferase
			GAL3ST4	Gal 3-O-sulfotransferase
			CHST8	GalNAc 4-O-sulfotransferase
			CHST9	GalNAc 4-O-sulfotransferase
			CHST12	GalNAc 4-O-sulfotransferase
			CHST13	GalNAc 4-O-sulfotransferase
			CHST11	GalNAc 4-O-sulfotransferase
			CHST1	Gal 6-O-sulfotransferase
			CHST3	Gal 6-O-sulfotransferase
			CHST7	Gal 6-O-sulfotransferase
			CHST6	GlcNAc 6-O-sulfotransferase
			CHST2	GlcNAc 6-O-sulfotransferase
			CHST14	Carbohydrate sulfotransferase 14
			CHST15	carbohydrate (N-acetylgalactosamine 4-sulfate 6-O) sulfotransferase 15
			HS3ST6	heparan sulfate (glucosamine) 3-O-sulfotransferase 6
			TPST1	tyrosylprotein sulfotransferase 1
			TPST2	tyrosylprotein sulfotransferase 2
	Phosphatidylinositol glycan anchor biosynthesis		PIGA	phosphatidylinositol glycan anchor biosynthesis, class A
			PIGB	phosphatidylinositol glycan anchor biosynthesis, class B
			PIGC	phosphatidylinositol glycan anchor biosynthesis, class C
			PIGF	phosphatidylinositol glycan anchor biosynthesis, class F
			PIGG	phosphatidylinositol glycan anchor biosynthesis, class G
			PIGH	phosphatidylinositol glycan anchor biosynthesis, class H
			PIGK	phosphatidylinositol glycan anchor biosynthesis, class K
			PIGL	phosphatidylinositol glycan anchor biosynthesis, class L
			PIGM	phosphatidylinositol glycan anchor biosynthesis, class M
			PIGN	phosphatidylinositol glycan anchor biosynthesis, class N
			PIGO	phosphatidylinositol glycan anchor biosynthesis, class O
			PIGP	phosphatidylinositol glycan anchor biosynthesis, class P
			PIGQ	phosphatidylinositol glycan anchor biosynthesis, class Q
			PIGS	phosphatidylinositol glycan anchor biosynthesis, class S
			PIGT	phosphatidylinositol glycan anchor biosynthesis, class T
			PIGU	phosphatidylinositol glycan anchor biosynthesis, class U
			PIGV	phosphatidylinositol glycan anchor biosynthesis, class V
			PIGW	phosphatidylinositol glycan anchor biosynthesis, class W
			PIGX	phosphatidylinositol glycan anchor biosynthesis, class X
			PIGY	phosphatidylinositol glycan anchor biosynthesis, class Y
			PIGZ	phosphatidylinositol glycan anchor biosynthesis, class Z
	Glycosyltransferase family 6 domain containing		GLT1D1	glycosyltransferase 1 domain containing 1
			GLT8D1	glycosyltransferase 8 domain containing 1
			GLT8D2	glycosyltransferase 8 domain containing 2
			GTDC1	glycosyltransferase-like domain containing 1
	Hexosamine Degradation		HEXA	hexosaminidase A (alpha polypeptide)
			HEXB	hexosaminidase B (beta polypeptide)
