# Supplementary material for: An integrative network analysis framework for identifying molecular functions in complex disorders examining major depressive disorder as a test case
Source: Sci Rep. 2021 May 6;11:9645. doi: 10.1038/s41598-021-89040-7 (PMC8102631; doi:10.1038/s41598-021-89040-7)
Supplement: Supplementary file 11 — Supplementary information 11. [file 41598_2021_89040_MOESM11_ESM.xlsx]

## Sheet: LectinData
	Suppl.Table_9: List of 178 well characterized lectin genes and its classification. The gene symbols are consistent with the HGNC database. Keys used for representing the domain organization for each lectin class are Sushi domain-SD; Extracellular link domain-XLD; V-set domain-VSD; C-type lectin domain-CLD; Collagen Tripple Helix-CTH; CAP and C-type lectin domain-CCLD, Galactoside-binding lectins-…
	Lectin Family	Gene Symbol	Gene Name	Domain Organizations
	Chitinase-like lectins
		CHI3L1_2	chitinase-3-like protein 1/2
		CHI3L3_4	chitinase 3-like 3/4
		CHID1	chitinase domain-containing protein 1
		CHI3L1	chitinase 3 like 1
		CHI3L2	chitinase 3 like 2
	F-box lectins			FBD
		FBXO2	F-box protein 2	ü
		FBXO6	F-box protein 6	ü
		FBXO17	F-box protein 17	ü
		FBXO27	F-box protein 27	ü
		FBXO44	F-box protein 44	ü
	Ficolins			FCD
		FCN	ficolin	ü
		FCN1	ficolin 1	ü
		FCN2	ficolin 2	ü
		FCN3	ficolin 3	ü
	L-type lectins
		LMAN1	lectin, mannose-binding 1
		LMAN1L	lectin, mannose-binding 1-like
		LMAN2	lectin, mannose-binding 2
		LMAN2L	lectin, mannose-binding 2-like
	M-type lectins
		EDEM1	ER degradation enhancer, mannosidase alpha-like 1
		EDEM2	ER degradation enhancer, mannosidase alpha-like 2
		EDEM3	ER degradation enhancer, mannosidase alpha-like 3
	P-type lectins			MHD
		PRKCSH	protein kinase C substrate 80K-H	ü
		GNPTG	N-acetylglucosamine-1-phosphate transferase, gamma subunit	ü
		OS9	protein OS-9	ü
		M6PR	cation-dependent mannose-6-phosphate receptor	ü
		ERLEC1	endoplasmic reticulum lectin 1	ü
	Calnexin / calreticulin
		CANX	calnexin
		CLGN	calmegin
		CALR	calreticulin
		CALR3	calreticulin 3
	C-type Lectins			SD	XLD	VSD	CLD	CTH	CCLD
		Group I - lecticans or hyalectans (Proteoglycan GROUP)
		NCAN	neurocan	ü	ü	ü	ü
		ACAN	aggrecan	ü	ü	ü	ü
		BCAN	brevican	ü	ü	ü	ü
		VCAN	versican	ü	ü	ü	ü
		Group II - Type II receptors
		CLEC2A	C-type lectin domain family 2 member A				ü
		CLEC4G	C-type lectin domain family 4 member G				ü
		CLEC17A	C-type lectin domain family 17 member A				ü
		CD209	CD209 antigen				ü
		CLEC4M	C-type lectin domain family 4 member M				ü
		ASGR1	asialoglycoprotein receptor 1				ü
		ASGR2	asialoglycoprotein receptor 2				ü
		CLEC4A	C-type lectin domain family 4 member A				ü
		CLEC6A	C-type lectin domain family 6 member A				ü
		CLEC4E	C-type lectin domain family 4 member E				ü
		CLEC4C	C-type lectin domain family 4 member C				ü
		CLEC4D	C-type lectin domain family 4 member D				ü
		CD207	CD207 antigen				ü
		CLEC4D	C-type lectin domain family 4 member D				ü
		CLEC4F	C-type lectin domain family 4 member F				ü
		CLEC7A	C-type lectin domain family 7 member A				ü
		CLEC12A	C-type lectin domain family 12 member A				ü
		CLEC12B	C-type lectin domain family 12 member B				ü
		OLR1	oxidized low density lipoprotein (lectin-like) receptor 1				ü
		CLEC9A	C-type lectin domain family 9 member A				ü
		CLEC10A	C-type lectin domain family 10 member A				ü
		CLEC16A	C-type lectin domain family 16 member A				ü
		CLEC19A	C-type lectin domain family 19 member A				ü
		FCER2	Fc receptor, IgE, low affinity II				ü
		Group III - Collectins
		MBL2	mannose binding lectin 2				ü	ü
		MBL3P	mannose-binding lectin family member 3, pseudogene				ü	ü
		MBL1P	mannose-binding lectin (protein A) 1, pseudogene				ü	ü
		COLEC10	collectin subfamily member 10				ü	ü
		COLEC11	collectin subfamily member 11				ü	ü
		COLEC12	collectin subfamily member 12				ü	ü
		SFTPA2	surfactant protein A2				ü	ü
		SFTPA1	surfactant protein A1				ü	ü
		SFTPD	pulmonary surfactant-associated protein D				ü	ü
		Group IV - Selectins
		SELE	selectin E	ü			ü
		SELL	selectin L	ü			ü
		SELP	selectin P	ü			ü
		Group V - NK Cell Receptors
		CLEC1A	C-type lectin domain family 1, member A				ü
		CLEC1B	C-type lectin domain family 1 member B				ü
		KLRG1	killer cell lectin like receptor G1				ü
		KLRG2	killer cell lectin like receptor G2				ü
		KLRD1	killer cell lectin like receptor D1				ü
		CLEC2D	C-type lectin domain family 2 member D				ü
		KLRB1	killer cell lectin like receptor B1				ü
		KLRF1	killer cell lectin like receptor F1				ü
		CLEC5A	C-type lectin domain family 5 member A				ü
		CLEC2B	C-type lectin domain family 2 member B				ü
		CD69	CD69 molecule, CLEC2C				ü
		CLEC2L	C-type lectin domain family 2 member L				ü
		KLRC1	killer cell lectin like receptor C1				ü
		KLRC2	killer cell lectin like receptor C2				ü
		KLRC3	killer cell lectin like receptor C3				ü
		KLRC4	killer cell lectin like receptor C4				ü
		KLRK1	killer cell lectin like receptor K1				ü
		CD69	CD69 antigen				ü
		CD72	CD72 antigen				ü
		CLECL1	C-type lectin-like domain family 1				ü
		KLRA1P	killer cell lectin like receptor A1, pseudogene				ü
		KLRB1	killer cell lectin like receptor B1				ü
		KLRF1	killer cell lectin like receptor F1				ü
		KLRF2	killer cell lectin like receptor F2				ü
		KLRG1	killer cell lectin like receptor G1				ü
		KLRG2	killer cell lectin like receptor G2				ü
		Group VI - Macrophage Mannose Receptor family
		MRC1	mannose receptor, C type				ü
		LY75	lymphocyte antigen 75				ü
		MRC2	mannose receptor, C type 2				ü
		PLA2R1	phospholipase A2 receptor 1				ü
		Group VII - Free CTLD / Reg Group
		REG1A	regenerating family member 1 alpha				ü
		REG1B	regenerating family member 1 beta				ü
		REG3A	regenerating family member 3 alpha				ü
		REG3G	regenerating family member 3 gamma				ü
		REG4	regenerating family member 4				ü
		Group VIII - Simple Type 1 Receptors
		LAYN	layilin				ü
		CHODL	chondrolectin				ü
		Group IX - Tetranectin family
		CLEC3A	C-type lectin domain family 3 member A				ü
		CLEC3B	C-type lectin domain family 3 member B				ü
		CLEC11A	C-type lectin domain family 11 member A				ü
		Group X - Polycystin family
		PKD1	polycystin 1				ü
		PKD1L2	polycystin 1 like 2 (gene/pseudogene)				ü
		PKD1L3	polycystin 1 like 3, transient receptor potential channel interacting				ü
		Group XI - Attractin family
		ATRN	Attractin				ü
		ATRNL1	Attractin like 1				ü
		Group XII - CTLD with acidic neck
		PRG2	proteoglycan 2, pro eosinophil major basic protein				ü
		PRG3	proteoglycan 3, pro eosinophil major basic protein 2				ü
		Group XIII - IDD
		DGCR2	DiGeorge syndrome critical region gene 2				ü
		Group XIV - Endosialin Family
		CD248	CD248 antigen, endosialin				ü
		CD93	CD93 molecule				ü
		THBD	thrombomodulin				ü
		CLEC14A	C-type lectin domain family 14 member A				ü
		Group XVI - Bimlec
		CD302	CD302 molecule				ü
		Group XVI - CL18A
		CLEC18A	C-type lectin domain family 18 member A				ü		ü
		CLEC18B	C-type lectin domain family 18 member B				ü		ü
		CLEC18C	C-type lectin domain family 18 member C				ü		ü
		Group XVII - Proteoglycans
		FREM1	FRAS1 related extracellular matrix 1				ü
	S-type or Galectins			GBL
		LGALS1	lectin, galactoside-binding, soluble, 1	ü
		LGALS2	lectin, galactoside-binding, soluble, 2	ü
		LGALS3	lectin, galactoside-binding, soluble, 3	ü
		LGALS4	lectin, galactoside-binding, soluble, 4	ü
		LGALS7	lectin, galactoside-binding, soluble, 7	ü
		LGALS7B	lectin, galactoside-binding, soluble, 7B	ü
		LGALS8	lectin, galactoside-binding, soluble, 8	ü
		LGALS9	lectin, galactoside-binding, soluble, 9	ü
		LGALS9B	lectin, galactoside-binding, soluble, 9B	ü
		LGALS9C	lectin, galactoside-binding, soluble, 9C	ü
		CLC	Charcot-Leyden crystal galectin	ü
		LGALS12	lectin, galactoside-binding, soluble, 12	ü
		LGALS13	lectin, galactoside-binding, soluble, 13	ü
		LGALS14	lectin, galactoside-binding, soluble, 14	ü
		LGALS16	lectin, galactoside-binding, soluble, 16	ü
	I-type lectins			CSD	ILD	ISD	VSD
		SIGLEC1	sialic acid binding Ig like lectin 1	ü	ü	ü	ü
		SIGLEC5	sialic acid binding Ig like lectin 5		ü		ü
		SIGLEC6	sialic acid binding Ig like lectin 6		ü	ü	ü
		SIGLEC7	sialic acid binding Ig like lectin 7		ü		ü
		SIGLEC8	sialic acid binding Ig like lectin 8		ü		ü
		SIGLEC9	sialic acid binding Ig like lectin 9		ü		ü
		SIGLEC10	sialic acid binding Ig like lectin 10	ü	ü		ü
		SIGLEC11	sialic acid binding Ig like lectin 11	ü	ü	ü	ü
		SIGLEC12	sialic acid binding Ig like lectin 12 (gene/pseudogene)	ü	ü	ü	ü
		SIGLEC14	sialic acid binding Ig like lectin 14		ü		ü
		SIGLEC15	sialic acid binding Ig like lectin 15		ü		ü
		SIGLEC16	sialic acid binding Ig like lectin 16 (gene/pseudogene)	ü		ü	ü
		SIGLEC17P	sialic acid binding Ig like lectin 17, pseudogene
		SIGLEC18P	sialic acid binding Ig like lectin 18, pseudogene
		SIGLEC20P	sialic acid binding Ig like lectin 20, pseudogene
		SIGLEC21P	sialic acid binding Ig like lectin 21, pseudogene
		SIGLEC22P	sialic acid binding Ig like lectin 22, pseudogene
		SIGLEC24P	sialic acid binding Ig like lectin 24, pseudogene
		SIGLEC25P	sialic acid binding Ig like lectin 25, pseudogene
		SIGLEC26P	sialic acid binding Ig like lectin 26, pseudogene
		SIGLEC27P	sialic acid binding Ig like lectin 27, pseudogene
		SIGLEC28P	sialic acid binding Ig like lectin 28, pseudogene
		SIGLEC29P	sialic acid binding Ig like lectin 29, pseudogene
		SIGLEC30P	sialic acid binding Ig like lectin 30, pseudogene
		SIGLEC31P	sialic acid binding Ig like lectin 31, pseudogene
		MAG	myelin associated glycoprotein	ü	ü
		CD22	CD22 antigen	ü			ü
		CD33	CD33 antigen
	Fibrinogen C domain containing			FCD
		ITLN2	intelectin 2	ü
		ITLN1	intelectin 1 (galactofuranose binding)	ü
	Proteases, serine			SD	TLD
		MASP1	mannan-binding lectin serine peptidase 1	ü	ü
		MASP2	mannan-binding lectin serine peptidase 2	ü	ü
	Latrophilins
		LPHN1	adhesion G protein-coupled receptor L1
		LPHN2	adhesion G protein-coupled receptor L2
		LPHN3	adhesion G protein-coupled receptor L3
	Jacalin-Like Lectin Domain Containing
		ZG16B	zymogen granule protein 16B
		ZG16	zymogen granule protein 16
	Pentraxins			PPD
		CRP	C-reactive protein	ü
		APCS	amyloid P component, serum	ü
	Annexin
		ANXA4	annexin A4
		ANXA5	annexin A5
		ANXA6	annexin A6
			Keys Used
			Sushi domain	SD
			Extracellular link domain	XLD
			V-set domain	VSD
			C-type lectin domain	CLD
			Collagen Tripple Helix	CTH
			CAP and C-type lectin domain	CCLD
			Galactoside-binding lectins	GBL
			C2-set domain	CSD
			Immunoglobulin-like domain	ILD
			I-set domain	ISD
			V-set domain	VSD
			Trypsin Like Domain	TLD
			Pentraxin protein domain	PPD
			F-box domains	FBD
			Fibrinogen C domain	FCD
			Mannose-6-phosphate receptor homology domain	MHD
