# Supplementary material for: An integrative network analysis framework for identifying molecular functions in complex disorders examining major depressive disorder as a test case
Source: Sci Rep. 2021 May 6;11:9645. doi: 10.1038/s41598-021-89040-7 (PMC8102631; doi:10.1038/s41598-021-89040-7)
Supplement: Supplementary file 12 — Supplementary information 12. [file 41598_2021_89040_MOESM12_ESM.xlsx]

## Sheet: Proteoglycan_Data
	Suppl.Table_10: List of 38 proteoglycans and their classification compiled from the HGNC database.
	Proteoglycans
	Gene Symbol	Gene Name	Previous Symbols	Synonyms
	AGRN	agrin	AGRIN
	CD44	CD44 molecule (Indian blood group)	MIC4, MDU2, MDU3	IN, MC56, Pgp1, CD44R, HCELL, CSPG8
	CSPG4	chondroitin sulfate proteoglycan 4		MCSPG, MEL-CSPG, MSK16, NG2, MCSP, HMW-MAA
	HSPG2	heparan sulfate proteoglycan 2	SJS1	perlecan, PRCAN
	SMC3	structural maintenance of chromosomes 3	CSPG6	HCAP, BAM, SMC3L1, bamacan
	SRGN	serglycin	PRG, PRG1	PPG
	TGFBR3	transforming growth factor beta receptor 3		betaglycan, BGCAN
	Glypicans
	GPC1	glypican 1		glypican
	GPC2	glypican 2		cerebroglycan, FLJ38962, DKFZp547M109
	GPC3	glypican 3	SDYS	OCI-5, SGBS, SGBS1, SGB, DGSX
	GPC4	glypican 4		K-glypican
	GPC5	glypican 5
	GPC6	glypican 6
	Hyalectan Proteoglycan
	ACAN	aggrecan	MSK16, CSPG1, AGC1	CSPGCP
	BCAN	brevican		BEHAB, MGC13038, CSPG7
	NCAN	neurocan	CSPG3
	VCAN	versican	CSPG2	PG-M
	Collagen Proteoglycan
	COL9A1	collagen type IX alpha 1 chain
	COL9A2	collagen type IX alpha 2 chain	EDM2	MED
	COL9A3	collagen type IX alpha 3 chain		IDD, MED, EDM3, FLJ90759, DJ885L7.4.1
	COL12A1	collagen type XII alpha 1 chain	COL12A1L
	COL15A1	collagen type XV alpha 1 chain
	Small Leucin Rich Proteoglycan
	BGN	biglycan		SLRR1A, DSPG1
	DCN	decorin		SLRR1B, DSPG2
	ASPN	asporin		FLJ20129, PLAP-1, SLRR1C
	PRELP	proline and arginine rich end leucine rich repeat protein		prolargin, SLRR2A
	KERA	keratocan	CNA2	SLRR2B
	OMD	osteomodulin		osteoadherin, SLRR2C
	LUM	lumican	LDC	SLRR2D
	FMOD	fibromodulin		SLRR2E
	OGN	osteoglycin		mimecan, OIF, SLRR3A
	EPYC	epiphycan	DSPG3	Pg-Lb, SLRR3B
	CHAD	chondroadherin		SLRR4A
	PODN	podocan		PODOCAN, SLRR5A, MGC24995, PCAN
	Syndecan
	SDC1	syndecan 1	SDC	CD138, syndecan, SYND1
	SDC2	syndecan 2	HSPG, HSPG1	fibroglycan, SYND2, CD362
	SDC3	syndecan 3		N-syndecan, SYND3
	SDC4	syndecan 4		SYND4, amphiglycan, ryudocan
