# Supplementary material for: An integrative network analysis framework for identifying molecular functions in complex disorders examining major depressive disorder as a test case
Source: Sci Rep. 2021 May 6;11:9645. doi: 10.1038/s41598-021-89040-7 (PMC8102631; doi:10.1038/s41598-021-89040-7)
Supplement: Supplementary file 13 — Supplementary information 13. [file 41598_2021_89040_MOESM13_ESM.xlsx]

## Sheet: Glyosylation Reactions
	Suppl.Table_11: List of 331 glycosylation reactions for the major glycotransferase and glycosidase enzymes extracted from BRENDA enzyme database (https://www.brenda-enzymes.org/index.php) and ExPASy bioinformatics resource portal (https://www.expasy.org/) and subjected to manually formatting. Additional information for few enzymes was manually curated from public databases like Pubmed for enrichi…
	Gene Symbol	EnzymeIDs	Reaction	Chemical Reaction	Linkage
	DCXR	1.1.1.10	Xylitol+NADP(+)=L-xylulose+NADPH.	Dehydrogenase
	UGDH	1.1.1.22	UDP-Glc+2NAD(+)+H(2)O=UDP-GlcA+2NADH.	Dehydrogenase
	TSTA3	1.1.1.271	GDP-β-L-Fuc+NADP(+)=GDP-4-dehydro-α-D-Rha+NADPH.	Epimerase
	SRD5A3	1.3.1.22	Ditrans,polycis-dolichol + NADP+ = ditrans,polycis-polyprenol + NADPH.	Dehydrogenase
	SRD5A3	1.3.1.94	A 3-oxo-5-α-steroid + NADP+ = a 3-oxo-Delta4-steroid + NADPH	Dehydrogenase
	TKT	2.2.1.1	Sedoheptulose7-phosphate+D-glyceraldehyde3-phosphate=D-ribose5-phosphate+D-xylulose5-phosphate.	Transferase
	GNPNAT1	2.3.1.4	Acetyl-CoA+D-GlcN-6-phosphate=CoA+GlcNAc-6-phosphate.	Acetylation
	UGGT2	2.4.1-(niprot/Q9NYU1)	UDP-Glu+N-glycan-misfolded protein=Gluα(1->2/3)N-glycan-misfolded protein	Transferase	α(1->2/3)
	A4GNT	2.4.1-(PMID:10430883)	UDP-GlcNAc+Galβ1->4GlcNAcβ1->6(Galβ1->3)GalNAc) = GlcNAcα1->4Galβ1->4GlcNAcβ1->6(GlcNAca lpha1->4Galβ1->3)GalNAc	Transferase	α(1->4)
	B3GALTL	2.4.1-(uniprot/Q6Y288)	UDP-D-Glu+α-L-Fuc-R=UDP+α-D-Glu-β(1->3)-α-L-Fuc-R.	Transferase	β(1->3)
	UGGT1	2.4.1-(uniprot/Q9NYU2)	UDP-Glu+N-glycan-misfolded protein=Gluα(1->2)N-glycan-misfolded protein	Transferase	α(1->2/3)
	MGAT4D	2.4.1.-		No transferase activity
	B3GNT1	2.4.1.-(PMID: 25279697)	UDP-D-GlcA+D-Xyl-(1->4)-R=GlcAβ(1->4)-D-Xylα(1->4)-R	Transferase	β(1->4)
	B4GAT1	2.4.1.-(uniprot/O43505)	UDP-D-GlcA+D-Xyl-(1->4)-R=GlcAβ(1->4)-D-Xylα(1->4)-R	Transferase	β(1->4)
	B4GALNT2	2.4.1.-(uniprot/Q8NHY0)	UDP-GalNAc+Neu-α2,3-Gal-β1,4-GlcNAc=Neu-α2,3-[GalNAc-β1,4]Gal-β1,4-GlcNAc	Transferase	β(1->4)
	POMGNT1	2.4.1.-(uniprot/Q8WZA1)	UDP-GlcNAc+ O-α-D-Man-protein = UDP + GlcNAc-β(1->2)-O-α-D-Man-protein	Transferase	β(1->2)
	MGAT1	2.4.1.101	UDP-GlcNAc+α-D-Man-(1->3)-[α-D-Man-(1->3)-(α-D-Man-(1->6))-α-D-Man-(1->6)]-β-D-Man-(1->4)-β-D-GlcNAc-(1->4)-α-D-GlcNAc-N-Asn-[protein]=UDP+D-GlcNAc-β(1->2)-α-D-Man-(1->3)-[α-D-Man-(1->3)-(α-D-Man-(1->6))-α-D-Man-(1->6)]-β-D-Man-(1->4)-β-D-GlcNAc-(1->4)-α-D-GlcNAc-N-Asn-[protein].	Transferase	β(1->2)
	GCNT1	2.4.1.102	UDP-GlcNAc+O(3)-(β-D-Gal-(1->3)-GalNAc)-L-seryl/threonyl-[protein]=UDP+O(3)-(β-D-Gal-(1->3)-(GlcNAc-(1->6))-GalNAc)-L-seryl/threonyl-[protein].	Transferase	β(1->6)
	GCNT3	2.4.1.102	UDP-GlcNAc+O(3)-(β-D-Gal-(1->3)-GalNAc)-L-seryl/threonyl-[protein]=UDP+O(3)-(β-D-Gal-(1->3)-(GlcNAc-(1->6))-GalNAc)-L-seryl/threonyl-[protein].	Transferase	β(1->6)
	GCNT4	2.4.1.102	UDP-GlcNAc+O(3)-(β-D-Gal-(1->3)-GalNAc)-L-seryl/threonyl-[protein]=UDP+O(3)-(β-D-Gal-(1->3)-(GlcNAc-(1->6))-GalNAc)-L-seryl/threonyl-[protein].	Transferase	β(1->6)
	POMT1	2.4.1.109	DolD-Man-phosphate+protein=Dolphosphate+O-D-Man-protein.	Transferase	β(1->2)
	POMT2	2.4.1.109	DolD-Man-phosphate+protein=Dolphosphate+O-D-Man-protein.	Transferase	β(1->2)
	ALG5	2.4.1.117	UDP-Glc+Dol-phosphate=UDP+Dolβ-D-Glu-phosphate.	Transferase	β linkage
	C1GALT1	2.4.1.122	UDP-α-D-Gal+GalNAc-R=UDP+β-D-Gal-(1->3)-GalNAc-R.	Transferase	β(1->3)
	C1GALT1	2.4.1.122	UDP-α-D-Gal+GalNAc-R=UDP+β-D-Gal-(1->3)-GalNAc-R.	Transferase	β(1->3)
	ALG11	2.4.1.131	2GDP-α-D-Man+D-Man-α-(1->3)-(D-Man-α-(1->6))-D-Man-β-(1->4)-D-GlcNAc-β-(1->4)-D-GlcNAc-diphosphodolichol=2GDP+D-Man-α-(1->2)-D-Man-α-(1->2)-D-Man-α-(1->3)-(D-Man-α-(1->6))-D-Man-β-(1->4)-D-GlcNAc-β-(1->4)-D-GlcNAc-diphosphodolichol.	Transferase	α(1->2)
	ALG2	2.4.1.132	GDP-D-Man+D-Man-β-(1->4)-D-GlcNAc-β-(1->4)-D-GlcNAc-diphosphodolichol=GDP+D-Man-α-(1->3)-D-Man-β-(1->4)-D-GlcNAc-β-(1->4)-GlcNAc-diphosphodolichol.	Transferase	α(1->3)
	B4GALT1	2.4.1.133	UDP-α-D-Gal+ β-D-GlcNAc-glycopeptide = UDP + β-D-Gal-(1->4)-GlcNAc-glycopeptide.	Transferase	β(1->4)
	B4GALT7	2.4.1.133	UDP-α-D-Gal+O-β-D-xylosyl-[protein]=UDP+4-β-D-Gal-O-β-D-xylosyl-[protein].	Transferase	β(1->4)
	B3GALT1	2.4.1.134	UDP-α-D-Gal+ β-D-GlcNAc-glycopeptide = UDP + β-D-Gal-(1->3)-GlcNAc-glycopeptide.	Transferase	β(1->3)
	B3GALT6	2.4.1.134	UDP-α-D-Gal + 4-β-D-Gal-O-β-D-xylosyl-[protein] = UDP + 3-β-D-Gal-4-β-D-Gal-O-β-D-xylosyl-[protein].	Transferase	β(1->3)
	B3GAT1	2.4.1.135	UDP-α-D-GlcA+[protein]-3-O-(β-D-Gal-(1->3)-β-D-Gal-(1->4)-β-D-xylosyl)-L-Ser=UDP+[protein]-3-O-(β-D-GlcA-(1->3)-β-D-Gal-(1->3)-β-D-Gal-(1->4)-β-D-Xyl)-L-Ser.	Transferase	β(1->3)
	B3GAT2	2.4.1.135	UDP-α-D-GlcA+[protein]-3-O-(β-D-Gal-(1->3)-β-D-Gal-(1->4)-β-D-xylosyl)-L-Ser=UDP+[protein]-3-O-(β-D-GlcA-(1->3)-β-D-Gal-(1->3)-β-D-Gal-(1->4)-β-D-Xyl)-L-Ser.	Transferase	β(1->3)
	B3GAT3	2.4.1.135	UDP-α-D-GlcA+[protein]-3-O-(β-D-Gal-(1->3)-β-D-Gal-(1->4)-β-D-xylosyl)-L-Ser=UDP+[protein]-3-O-(β-D-GlcA-(1->3)-β-D-Gal-(1->3)-β-D-Gal-(1->4)-β-D-Xyl)-L-Ser.	Transferase	β(1->3)
	ALG13	2.4.1.141	UDP-GlcNAc+GlcNAc-diphosphodolichol=UDP + GlcNAcβ(1->4)-GlcNAc-diphosphodolichol	Transferase	β(1->4)
	ALG14	2.4.1.141	UDP-GlcNAc+GlcNAc-diphosphodolichol=UDP + GlcNAcβ(1->4)-GlcNAc-diphosphodolichol	Transferase	β(1->4)
	ALG1	2.4.1.142	GDP-Man+chitobiosyldiphosphodolichol=GDP+β-1,4-D-Manchitobiosyldiphosphodolichol.	Transferase	β(1->4)
	MGAT2	2.4.1.143	UDP-GlcNAc+β-D-GlcNAc-(1->2)-α-D-Man-(1->3)-(α-D-Man-(1->6))-β-D-Man-(1->4)-β-D-GlcNAc-(1->4)-β-D-GlcNAc-N-Asn-[protein]=UDP+β-D-GlcNAc-(1->2)-α-D-Man-(1->3)-(β-D-GlcNAc-(1->2)-α-D-Man-(1->6))-β-D-Man-(1->4)-β-D-GlcNAc-(1->4)-β-D-GlcNAc-N-Asn-[protein].	Transferase	β(1->2)
	MGAT3	2.4.1.144	UDP-GlcNAc+β-D-GlcNAc-(1->2)-α-D-Man-(1->3)-(β-D-GlcNAc-(1->2)-α-D-Man-(1->6))-β-D-Man-(1->4)-β-D-GlcNAc-(1->4)-β-D-GlcNAc-N-Asn-[protein]=UDP+β-D-GlcNAc-(1->2)-α-D-Man-(1->3)-(β-D-GlcNAc-(1->2)-α-D-Man-(1->6))-(β-D-GlcNAc-(1->4))-β-D-Man-(1->4)-β-D-GlcNAc-(1->4)-β-D-GlcNAc-N-Asn-[protein].	Transferase	β(1->2)
	MGAT4A	2.4.1.145	UDP-GlcNAc+β-D-GlcNAc-(1->2)-α-D-Man-(1->3)-(β-D-GlcNAc-(1->2)-α-D-Man-(1->6))-β-D-Man-(1->4)-β-D-GlcNAc-(1->4)-β-D-GlcNAc-N-Asn-[protein]=UDP+β-D-GlcNAc-(1->2)-(β-D-GlcNAc-(1->4))-α-D-Man-(1->3)-(β-D-GlcNAc-(1->2)-α-D-Man-(1->6))-β-D-Man-(1->4)-β-D-GlcNAc-(1->4)-β-D-GlcNAc-N-Asn-[protein].	Transferase	β(1->4)
	MGAT4B	2.4.1.145	UDP-GlcNAc+β-D-GlcNAc-(1->2)-α-D-Man-(1->3)-(β-D-GlcNAc-(1->2)-α-D-Man-(1->6))-β-D-Man-(1->4)-β-D-GlcNAc-(1->4)-β-D-GlcNAc-N-Asn-[protein]=UDP+β-D-GlcNAc-(1->2)-(β-D-GlcNAc-(1->4))-α-D-Man-(1->3)-(β-D-GlcNAc-(1->2)-α-D-Man-(1->6))-β-D-Man-(1->4)-β-D-GlcNAc-(1->4)-β-D-GlcNAc-N-Asn-[protein].	Transferase	β(1->4)
	MGAT4C	2.4.1.145	UDP-GlcNAc+β-D-GlcNAc-(1->2)-α-D-Man-(1->3)-(β-D-GlcNAc-(1->2)-α-D-Man-(1->6))-β-D-Man-(1->4)-β-D-GlcNAc-(1->4)-β-D-GlcNAc-N-Asn-[protein]=UDP+β-D-GlcNAc-(1->2)-(β-D-GlcNAc-(1->4))-α-D-Man-(1->3)-(β-D-GlcNAc-(1->2)-α-D-Man-(1->6))-β-D-Man-(1->4)-β-D-GlcNAc-(1->4)-β-D-GlcNAc-N-Asn-[protein].	Transferase	β(1->4)
	B3GNT3	2.4.1.146	UDP-GlcNAc + 3-O-(β-D-Gal-(1->3)-(GlcNAc-(1->6))-GalNAc)-L-seryl/threonyl-[protein] = UDP + 3-O-(GlcNAc-(1->3)-β-D-Gal-(1->3)-(GlcNAc-(1->6))-GalNAc)-L-seryl/threonyl-[protein].	Transferase	β(1->3)
	B3GNT6	2.4.1.147	UDP-GlcNAc + O(3)-(GalNAc)-L-threonyl/L-seryl-[protein] = UDP + O(3)-(GlcNAc-(1->3)-GalNAc)-L-threonyl/L-seryl-[protein].	Transferase	β(1->3)
	B3GNT2	2.4.1.149	UDP-GlcNAc+β-D-Gal-(1->4)-GlcNAc-R=UDP+GlcNAc-(1->3)-β-D-Gal-(1->4)-GlcNAc-R.	Transferase	β(1->3)
	B3GNT4	2.4.1.149	UDP-GlcNAc + β-D-Gal-(1->4)-N-acetyl- β-D-glucosaminyl-R = UDP + GlcNAc-(1->3)-β-D-Gal-(1->4)-GlcNAc-R.	Transferase	β(1->3)
	B3GNT7	2.4.1.149	UDP-GlcNAc + β-D-Gal-(1->4)-GlcNAc-R = UDP + GlcNAc-(1->3)-β-D-Gal-(1->4)-GlcNAc-R.	Transferase	β(1->3)
	B3GNT8	2.4.1.149	UDP-GlcNAc + β-D-Gal-(1->4)-GlcNAc-R = UDP + GlcNAc-(1->3)-β-D-Gal-(1->4)-GlcNAc-R.	Transferase	β(1->3)
	B3GNT9	2.4.1.149	UDP-GlcNAc + β-D-Gal-(1->4)-GlcNAc-R = UDP + GlcNAc-(1->3)-β-D-Gal-(1->4)-GlcNAc-R.	Transferase	β(1->3)
	GCNT2	2.4.1.150	UDP-GlcNAc+β-D-Gal-(1->4)-β-D-GlcNAc-(1->3)-β-D-Gal-(1->4)-β-D-GlcNAc-R=UDP+β-D-Gal-(1->4)-β-D-GlcNAc-(1->3)-(β-D-GlcNAc-(1->6))-β-D-Gal-(1->4)-β-D-GlcNAc-R.	Transferase	β(1->6)
	GCNT3	2.4.1.150	UDP-GlcNAc+β-D-Gal-(1->4)-β-D-GlcNAc-(1->3)-β-D-Gal-(1->4)-β-D-GlcNAc-R=UDP+β-D-Gal-(1->4)-β-D-GlcNAc-(1->3)-(β-D-GlcNAc-(1->6))-β-D-Gal-(1->4)-β-D-GlcNAc-R.	Transferase	β(1->6)
	FUT4	2.4.1.152	GDP-β-L-Fuc + (1->4)-β-D-Gal-GlcNAc-R =GDP + (1->4)-β-D-Gal-(α-(1->3)-L-Fuc)-GlcNAc-R.	Transferase	α(1->3)
	MGAT5	2.4.1.155	UDP-GlcNAc+β-D-GlcNAc-(1->2)-(β-D-GlcNAc-(1->4))-α-D-Man-(1->3)-(β-D-GlcNAc-(1->2)-α-D-Man-(1->6))-β-D-Man-(1->4)-β-D-GlcNAc-(1->4)-β-D-GlcNAc-N-Asn-[protein]=UDP+β-D-GlcNAc-(1->2)-(β-D-GlcNAc-(1->4))-α-D-Man-(1->3)-[β-D-GlcNAc-(1->2)-(β-D-GlcNAc-(1->6))-α-D-Man-(1->6)]-β-D-Man-(1->4)-β-D-GlcNAc-(1->4)-β-D-GlcNAc-N-Asn-[protein].	Transferase	β(1->6)
	MGAT5B	2.4.1.155	UDP-GlcNAc + β-D-GlcNAc-(1->2)-(β-D-GlcNAc-(1->4))-α-D-Man-(1->3)-(β-D-GlcNAc-(1->2)-α-D-Man-(1->6))-β-D-Man-(1->4)-β-D-GlcNAc-(1->4)-β-D-GlcNAc-N-Asn-[protein] = UDP + β-D-GlcNAc-(1->2)-(β-D-GlcNAc-(1->4))-α-D-Man-(1->3)-[β-D-GlcNAc-(1->2)-(β-D-GlcNAc-(1->6))-α-D-Man-(1->6)]-β-D-Man-(1->4)-β-D-GlcNAc-(1->4)-β-D-GlcNAc-N-Asn-[protein]	Transferase	β(1->6)
	UGT1A	2.4.1.17	UDP-GlcA + acceptor = UDP + acceptor β-D-glucuronoside	Transferase	β linkage
	UGT1A1	2.4.1.17	UDP-GlcA+acceptor=UDP+acceptorβ-D-glucuronoside.	Transferase	β linkage
	UGT1A10	2.4.1.17	UDP-GlcA + acceptor = UDP + acceptor β-D-glucuronoside	Transferase	β linkage
	UGT1A3	2.4.1.17	UDP-GlcA + acceptor = UDP + acceptor β-D-glucuronoside	Transferase	β linkage
	UGT1A4	2.4.1.17	UDP-GlcA + acceptor = UDP + acceptor β-D-glucuronoside	Transferase	β linkage
	UGT1A5	2.4.1.17	UDP-GlcA + acceptor = UDP + acceptor β-D-glucuronoside	Transferase	β linkage
	UGT1A6	2.4.1.17	UDP-GlcA + acceptor = UDP + acceptor β-D-glucuronoside	Transferase	β linkage
	UGT1A7	2.4.1.17	UDP-GlcA + acceptor = UDP + acceptor β-D-glucuronoside	Transferase	β linkage
	UGT1A8	2.4.1.17	UDP-GlcA + acceptor = UDP + acceptor β-D-glucuronoside	Transferase	β linkage
	UGT1A9	2.4.1.17	UDP-GlcA + acceptor = UDP + acceptor β-D-glucuronoside	Transferase	β linkage
	UGT2A1	2.4.1.17	UDP-GlcA + acceptor = UDP + acceptor β-D-glucuronoside	Transferase	β linkage
	UGT2A2	2.4.1.17	UDP-GlcA + acceptor = UDP + acceptor β-D-glucuronoside	Transferase	β linkage
	UGT2A3	2.4.1.17	UDP-GlcA + acceptor = UDP + acceptor β-D-glucuronoside	Transferase	β linkage
	UGT2B10	2.4.1.17	UDP-GlcA + acceptor = UDP + acceptor β-D-glucuronoside.	Transferase	β linkage
	UGT2B11	2.4.1.17	UDP-GlcA + acceptor = UDP + acceptor β-D-glucuronoside.	Transferase	β linkage
	UGT2B15	2.4.1.17	UDP-GlcA + acceptor = UDP + acceptor β-D-glucuronoside.	Transferase	β linkage
	UGT2B17	2.4.1.17	UDP-GlcA + acceptor = UDP + acceptor β-D-glucuronoside.	Transferase	β linkage
	UGT2B4	2.4.1.17	UDP-GlcA + acceptor = UDP + acceptor β-D-glucuronoside	Transferase	β linkage
	UGT2B7	2.4.1.17	UDP-GlcA + acceptor = UDP + acceptor β-D-glucuronoside	Transferase	β linkage
	UGT3A1	2.4.1.17	UDP-GlcA + acceptor = UDP + acceptor β-D-glucuronoside	Transferase	β linkage
	UGT3A2	2.4.1.17	UDP-GlcA + acceptor = UDP + acceptor β-D-glucuronoside	Transferase	β linkage
	CSGALNACT2	2.4.1.174	UDP-GalNAc + [protein]-3-O-(β-D-GlcA-(1->3)-β-D-Gal-(1->3)-β-D-Gal-(1->4)-β-D-Xyl)-L-Ser = UDP + [protein]-3-O-(β-D-GalNAc-(1->4)-β-D-GlcA-(1->3)-β-D-Gal-(1->3)-β-D-Gal-(1->4)-β-D-Xyl)-L-Ser	Transferase	β(1->4)
	CHPF	2.4.1.175	(1)UDP-GalNAc+[protein]-3-O-(β-D-GlcA-(1->3)-β-D-GalNAc-(1->4)-β-D-GlcA-(1->3)-β-D-Gal-(1->3)-β-D-Gal-(1->4)-β-D-Xyl)-L-Ser=UDP+[protein]-3-O-(β-D-GalNAc-(1->4)-β-D-GlcA-(1->3)-β-D-GalNAc-(1->4)-β-D-GlcA-(1->3)-β-D-Gal-(1->3)-β-D-Gal-(1->4)-β-D-Xyl)-L-Ser.	Transferase	β(1->4)
	CHPF	2.4.1.175	(2)UDP-GalNAc+[protein]-3-O-(β-D-GlcA-(1->3)-(β-D-GalNAc-(1->4)-β-D-GlcA-(1->3))(n)-β-D-GalNAc-(1->4)-β-D-GlcA-(1->3)-β-D-Gal-(1->3)-β-D-Gal-(1->4)-β-D-Xyl)-L-Ser=UDP+[protein]-3-O-((β-D-GalNAc-(1->4)-β-D-GlcA-(1->3))(n+1)-β-D-GalNAc-(1->4)-β-D-GlcA-(1->3)-β-D-Gal-(1->3)-β-D-Gal-(1->4)-β-D-Xyl)-L-Ser.	Transferase	β(1->4)
	CHSY1	2.4.1.175	(1)UDP-GalNAc+[protein]-3-O-(β-D-GlcA-(1->3)-β-D-GalNAc-(1->4)-β-D-GlcA-(1->3)-β-D-Gal-(1->3)-β-D-Gal-(1->4)-β-D-Xyl)-L-Ser=UDP+[protein]-3-O-(β-D-GalNAc-(1->4)-β-D-GlcA-(1->3)-β-D-GalNAc-(1->4)-β-D-GlcA-(1->3)-β-D-Gal-(1->3)-β-D-Gal-(1->4)-β-D-Xyl)-L-Ser.	Transferase	β(1->4)
	CHSY1	2.4.1.175	(2)UDP-GalNAc+[protein]-3-O-(β-D-GlcA-(1->3)-(β-D-GalNAc-(1->4)-β-D-GlcA-(1->3))(n)-β-D-GalNAc-(1->4)-β-D-GlcA-(1->3)-β-D-Gal-(1->3)-β-D-Gal-(1->4)-β-D-Xyl)-L-Ser=UDP+[protein]-3-O-((β-D-GalNAc-(1->4)-β-D-GlcA-(1->3))(n+1)-β-D-GalNAc-(1->4)-β-D-GlcA-(1->3)-β-D-Gal-(1->3)-β-D-Gal-(1->4)-β-D-Xyl)-L-Ser.	Transferase	β(1->4)
	CHSY3	2.4.1.175	(1)UDP-GalNAc+[protein]-3-O-(β-D-GlcA-(1->3)-β-D-GalNAc-(1->4)-β-D-GlcA-(1->3)-β-D-Gal-(1->3)-β-D-Gal-(1->4)-β-D-Xyl)-L-Ser=UDP+[protein]-3-O-(β-D-GalNAc-(1->4)-β-D-GlcA-(1->3)-β-D-GalNAc-(1->4)-β-D-GlcA-(1->3)-β-D-Gal-(1->3)-β-D-Gal-(1->4)-β-D-Xyl)-L-Ser.	Transferase	β(1->4)
	CHSY3	2.4.1.175	(2)UDP-GalNAc+[protein]-3-O-(β-D-GlcA-(1->3)-(β-D-GalNAc-(1->4)-β-D-GlcA-(1->3))(n)-β-D-GalNAc-(1->4)-β-D-GlcA-(1->3)-β-D-Gal-(1->3)-β-D-Gal-(1->4)-β-D-Xyl)-L-Ser=UDP+[protein]-3-O-((β-D-GalNAc-(1->4)-β-D-GlcA-(1->3))(n+1)-β-D-GalNAc-(1->4)-β-D-GlcA-(1->3)-β-D-Gal-(1->3)-β-D-Gal-(1->4)-β-D-Xyl)-L-Ser.	Transferase	β(1->4)
	GYG1	2.4.1.186	UDP-α-D-Glu + glycogenin = UDP + α-D-Gluglycogenin.	Transferase	α(1->4)
	GYG2	2.4.1.186	UDP-α-D-Glu + glycogenin = UDP + α-D-Gluglycogenin.	Transferase	α(1->4)
	PIGA	2.4.1.198	UDP-GlcNAc+1-phosphatidyl-1D-myo-inositol=UDP+6-(GlcNAc)-1-phosphatidyl-1D-myo-inositol.	Transferase	6(O) position of 1-phosphatidyl-1D-myo-inositol
	PIGC	2.4.1.198	UDP-GlcNAc+1-phosphatidyl-1D-myo-inositol=UDP+6-(GlcNAc)-1-phosphatidyl-1D-myo-inositol.	Transferase	6(O) position of 1-phosphatidyl-1D-myo-inositol
	PIGH	2.4.1.198	UDP-GlcNAc+1-phosphatidyl-1D-myo-inositol=UDP+6-(GlcNAc)-1-phosphatidyl-1D-myo-inositol.	Transferase	6(O) position of 1-phosphatidyl-1D-myo-inositol
	PIGP	2.4.1.198	UDP-GlcNAc+1-phosphatidyl-1D-myo-inositol=UDP+6-(GlcNAc)-1-phosphatidyl-1D-myo-inositol.	Transferase	6(O) position of 1-phosphatidyl-1D-myo-inositol
	B3GNT5	2.4.1.206	UDP-GlcNAc+β-D-Gal-(1->4)-β-D-Glu-(1<->1)-ceramide=UDP+GlcNAc-(1->3)-β-D-Gal-(1->4)-β-D-Glu-(1<->1)-ceramide.	Transferase	β(1->3)
	HAS1	2.4.1.212	UDP-GlcNAc + β-D-GlcA-(1->3)-GlcNAc-(1->4)-[nascent hyaluronan] = UDP + GlcNAcβ(1->4)-D-GlcAβ(1->3)-GlcNAcβ(1->4)-[nascent hyaluronan]; (2) UDP-α-D-GlcA + GlcNAcβ(1->4)-D-GlcAβ(1->3)-[nascent hyaluronan] = UDP + D-GlcAβ(1->3)-GlcNAcβ(1->4)-D-GlcAβ(1->3)-[nascent hyaluronan]	Transferase	β(1->3)
	HAS2	2.4.1.212	UDP-GlcNAc + β-D-GlcA-(1->3)-GlcNAc-(1->4)-[nascent hyaluronan] = UDP + GlcNAcβ(1->4)-D-GlcAβ(1->3)-GlcNAcβ(1->4)-[nascent hyaluronan]; (2) UDP-α-D-GlcA + GlcNAcβ(1->4)-D-GlcAβ(1->3)-[nascent hyaluronan] = UDP + D-GlcAβ(1->3)-GlcNAcβ(1->4)-D-GlcAβ(1->3)-[nascent hyaluronan]	Transferase	β(1->3)
	HAS3	2.4.1.212	UDP-GlcNAc + β-D-GlcA-(1->3)-GlcNAc-(1->4)-[nascent hyaluronan] = UDP + GlcNAcβ(1->4)-D-GlcAβ(1->3)-GlcNAcβ(1->4)-[nascent hyaluronan]; (2) UDP-α-D-GlcA + GlcNAcβ(1->4)-D-GlcAβ(1->3)-[nascent hyaluronan] = UDP + D-GlcAβ(1->3)-GlcNAcβ(1->4)-D-GlcAβ(1->3)-[nascent hyaluronan]	Transferase	β(1->3)
	FUT10	2.4.1.214	GDP-L-Fuc + N(4)-(GlcNAc-(1->2)-α-D-Man-(1->3)-(GlcNAc-(1->2)-α-D-Man-(1->6))-β-D-Man-(1->4)-GlcNAc-(1->4)-GlcNAc)asparagine = GDP + N(4)-(GlcNAc-(1->2)-α-D-Man-(1->3)-(GlcNAc-(1->2)-α-D-Man-(1->6))-β-D-Man-(1->4)-GlcNAc-(1->4)-(α-L-Fuc-(1->3))-GlcNAc)asparagine.	Transferase	α(1->3)
	FUT11	2.4.1.214	GDP-L-Fuc + N(4)-(GlcNAc-(1->2)-α-D-Man-(1->3)-(GlcNAc-(1->2)-α-D-Man-(1->6))-β-D-Man-(1->4)-GlcNAc-(1->4)-GlcNAc)asparagine = GDP + N(4)-(GlcNAc-(1->2)-α-D-Man-(1->3)-(GlcNAc-(1->2)-α-D-Man-(1->6))-β-D-Man-(1->4)-GlcNAc-(1->4)-(α-L-Fuc-(1->3))-GlcNAc)asparagine.	Transferase	α(1->3)
	FUT7	2.4.1.214	GDP-L-Fuc + N(4)-(GlcNAc-(1->2)-α-D-Man-(1->3)-(GlcNAc-(1->2)-α-D-Man-(1->6))-β-D-Man-(1->4)-GlcNAc-(1->4)-GlcNAc)asparagine = GDP + N(4)-(GlcNAc-(1->2)-α-D-Man-(1->3)-(GlcNAc-(1->2)-α-D-Man-(1->6))-β-D-Man-(1->4)-GlcNAc-(1->4)-(α-L-Fuc-(1->3))-GlcNAc)asparagine.	Transferase	α(1->3)
	FUT9	2.4.1.214	GDP-L-Fuc + N(4)-(GlcNAc-(1->2)-α-D-Man-(1->3)-(GlcNAc-(1->2)-α-D-Man-(1->6))-β-D-Man-(1->4)-GlcNAc-(1->4)-GlcNAc)asparagine = GDP + N(4)-(GlcNAc-(1->2)-α-D-Man-(1->3)-(GlcNAc-(1->2)-α-D-Man-(1->6))-β-D-Man-(1->4)-GlcNAc-(1->4)-(α-L-Fuc-(1->3))-GlcNAc)asparagine.	Transferase	α(1->3)
	POFUT1	2.4.1.221	Transfers an α-L-Fuc residue from GDP-β-L-Fuc to the Ser hydroxy group of a protein acceptor.	Transferase	α(1->3)
	POFUT2	2.4.1.221	Transfers an α-L-Fuc residue from GDP-β-L-Fuc to the Ser hydroxy group of a protein acceptor.	Transferase	α(1->3)
	LFNG	2.4.1.222	Transfers aβ-D-GlcNAc residue from UDP-D-GlcNAc to the Fuc residue of a Fucated protein acceptor.	Transferase	β(1->3)
	MFNG	2.4.1.222	Transfers aβ-D-GlcNAc residue from UDP-D-GlcNAc to the Fuc residue of a Fucated protein acceptor.	Transferase	β(1->3)
	RFNG	2.4.1.222	Transfers aβ-D-GlcNAc residue from UDP-D-GlcNAc to the Fuc residue of a Fucated protein acceptor.	Transferase	β(1->3)
	EXTL2	2.4.1.223	UDP-GlcNAc+[protein]-3-O-(β-D-GlcA-(1->3)-β-D-Gal-(1->3)-β-D-Gal-(1->4)-β-D-Xyl)-L-Ser=UDP+[protein]-3-O-(α-D-GlcNAc-(1->4)-β-D-GlcA-(1->3)-β-D-Gal-(1->3)-β-D-Gal-(1->4)-β-D-Xyl)-L-Ser.	Transferase	α(1->4)
	EXTL3	2.4.1.223	UDP-GlcNAc+[protein]-3-O-(β-D-GlcA-(1->3)-β-D-Gal-(1->3)-β-D-Gal-(1->4)-β-D-Xyl)-L-Ser=UDP+[protein]-3-O-(α-D-GlcNAc-(1->4)-β-D-GlcA-(1->3)-β-D-Gal-(1->3)-β-D-Gal-(1->4)-β-D-Xyl)-L-Ser.	Transferase	α(1->4)
	EXT1	2.4.1.224	UDP-GlcNAc+β-D-glucuronosyl-(1->4)-GlcNAc-proteoglycan=UDP+GlcNAc-(1->4)-β-D-glucuronosyl-(1->4)-GlcNAc-proteoglycan.	Transferase	β(1->4)
	EXT2	2.4.1.224	UDP-GlcNAc+β-D-glucuronosyl-(1->4)-GlcNAc-proteoglycan=UDP+GlcNAc-(1->4)-β-D-glucuronosyl-(1->4)-GlcNAc-proteoglycan.	Transferase	β(1->4)
	EXTL1	2.4.1.224	UDP-GlcNAc+β-D-glucuronosyl-(1->4)-GlcNAc-proteoglycan=UDP+GlcNAc-(1->4)-β-D-glucuronosyl-(1->4)-GlcNAc-proteoglycan.	Transferase	β(1->4)
	EXT1	2.4.1.225	UDP-GlcA+GlcNAcβ(1->4)-D-GlcAβ(1->4)-GlcNAc-proteoglycan=UDP+GlcAβ(1->4)GlcNAcβ(1->4)-D-GlcAβ(1->4)-GlcNAc-proteoglycan.	Transferase	β(1->4)
	EXT2	2.4.1.225	UDP-GlcA+GlcNAcβ(1->4)-D-GlcAβ(1->4)-GlcNAc-proteoglycan=UDP+GlcAβ(1->4)GlcNAcβ(1->4)-D-GlcAβ(1->4)-GlcNAc-proteoglycan.	Transferase	β(1->4)
	CHPF	2.4.1.226	(1)UDP-α-D-GlcA+[protein]-3-O-(β-D-GalNAc-(1->4)-β-D-GlcA-(1->3)-β-D-Gal-(1->3)-β-D-Gal-(1->4)-β-D-Xyl)-L-Ser=UDP+[protein]-3-O-(β-D-GlcA-(1->3)-β-D-GalNAc-(1->4)-β-D-GlcA-(1->3)-β-D-Gal-(1->3)-β-D-Gal-(1->4)-β-D-Xyl)-L-Ser.	Transferase	β(1->3)
	CHPF	2.4.1.226	(2)UDP-α-D-GlcA+[protein]-3-O-((β-D-GalNAc-(1->4)-β-D-GlcA-(1->3))(n)-β-D-GalNAc-(1->4)-β-D-GlcA-(1->3)-β-D-Gal-(1->3)-β-D-Gal-(1->4)-β-D-Xyl)-L-Ser=UDP+[protein]-3-O-(β-D-GlcA-(1->3)-(β-D-GalNAc-(1->4)-β-D-GlcA-(1->3))(n)-β-D-GalNAc-(1->4)-β-D-GlcA-(1->3)-β-D-Gal-(1->3)-β-D-Gal-(1->4)-β-D-Xyl)-L-Ser.	Transferase	β(1->3)
	CHPF2	2.4.1.226	(1)UDP-α-D-GlcA+[protein]-3-O-(β-D-GalNAc-(1->4)-β-D-GlcA-(1->3)-β-D-Gal-(1->3)-β-D-Gal-(1->4)-β-D-Xyl)-L-Ser=UDP+[protein]-3-O-(β-D-GlcA-(1->3)-β-D-GalNAc-(1->4)-β-D-GlcA-(1->3)-β-D-Gal-(1->3)-β-D-Gal-(1->4)-β-D-Xyl)-L-Ser.	Transferase	β(1->3)
	CHPF2	2.4.1.226	(2)UDP-α-D-GlcA+[protein]-3-O-((β-D-GalNAc-(1->4)-β-D-GlcA-(1->3))(n)-β-D-GalNAc-(1->4)-β-D-GlcA-(1->3)-β-D-Gal-(1->3)-β-D-Gal-(1->4)-β-D-Xyl)-L-Ser=UDP+[protein]-3-O-(β-D-GlcA-(1->3)-(β-D-GalNAc-(1->4)-β-D-GlcA-(1->3))(n)-β-D-GalNAc-(1->4)-β-D-GlcA-(1->3)-β-D-Gal-(1->3)-β-D-Gal-(1->4)-β-D-Xyl)-L-Ser.	Transferase	β(1->3)
	CHSY1	2.4.1.226	(1)UDP-α-D-GlcA+[protein]-3-O-(β-D-GalNAc-(1->4)-β-D-GlcA-(1->3)-β-D-Gal-(1->3)-β-D-Gal-(1->4)-β-D-Xyl)-L-Ser=UDP+[protein]-3-O-(β-D-GlcA-(1->3)-β-D-GalNAc-(1->4)-β-D-GlcA-(1->3)-β-D-Gal-(1->3)-β-D-Gal-(1->4)-β-D-Xyl)-L-Ser.	Transferase	β(1->3)
	CHSY1	2.4.1.226	(2)UDP-α-D-GlcA+[protein]-3-O-((β-D-GalNAc-(1->4)-β-D-GlcA-(1->3))(n)-β-D-GalNAc-(1->4)-β-D-GlcA-(1->3)-β-D-Gal-(1->3)-β-D-Gal-(1->4)-β-D-Xyl)-L-Ser=UDP+[protein]-3-O-(β-D-GlcA-(1->3)-(β-D-GalNAc-(1->4)-β-D-GlcA-(1->3))(n)-β-D-GalNAc-(1->4)-β-D-GlcA-(1->3)-β-D-Gal-(1->3)-β-D-Gal-(1->4)-β-D-Xyl)-L-Ser.	Transferase	β(1->3)
	CHSY3	2.4.1.226	(1)UDP-α-D-GlcA+[protein]-3-O-(β-D-GalNAc-(1->4)-β-D-GlcA-(1->3)-β-D-Gal-(1->3)-β-D-Gal-(1->4)-β-D-Xyl)-L-Ser=UDP+[protein]-3-O-(β-D-GlcA-(1->3)-β-D-GalNAc-(1->4)-β-D-GlcA-(1->3)-β-D-Gal-(1->3)-β-D-Gal-(1->4)-β-D-Xyl)-L-Ser.	Transferase	β(1->3)
	CHSY3	2.4.1.226	(2)UDP-α-D-GlcA+[protein]-3-O-((β-D-GalNAc-(1->4)-β-D-GlcA-(1->3))(n)-β-D-GalNAc-(1->4)-β-D-GlcA-(1->3)-β-D-Gal-(1->3)-β-D-Gal-(1->4)-β-D-Xyl)-L-Ser=UDP+[protein]-3-O-(β-D-GlcA-(1->3)-(β-D-GalNAc-(1->4)-β-D-GlcA-(1->3))(n)-β-D-GalNAc-(1->4)-β-D-GlcA-(1->3)-β-D-Gal-(1->3)-β-D-Gal-(1->4)-β-D-Xyl)-L-Ser.	Transferase	β(1->3)
	A4GALT	2.4.1.228	UDP-α-D-Gal+β-D-Gal-(1->4)-D-Glu-(1<->1)-ceramide=UDP+α-D-Gal-(1->4)-β-D-Gal-(1->4)-D-Glu-(1<->1)-ceramide.	Transferase	α(1->4)
	B4GALNT3	2.4.1.244	UDP-GalNAc + GlcNAc group = UDP + GalNAc-(1->4)-GlcNAc group	Transferase	β(1->4)
	B4GALNT4	2.4.1.244	UDP-GalNAc + GlcNAc group = UDP + GalNAc-(1->4)-GlcNAc group	Transferase	β(1->4)
	EOGT	2.4.1.255	(1)UDP-GlcNAc+[protein]-L-Ser=UDP+[protein]-3-O-(GlcNAc)-L-Ser.	Transferase	3-O position
	EOGT	2.4.1.255	(2)UDP-GlcNAc+[protein]-L-Thr=UDP+[protein]-3-O-(GlcNAc)-L-Thr.	Transferase	3-O position
	OGT	2.4.1.255	(1)UDP-GlcNAc+[protein]-L-Ser=UDP+[protein]-3-O-(GlcNAc)-L-Ser.	Transferase	3-O position
	OGT	2.4.1.255	(2)UDP-GlcNAc+[protein]-L-Thr=UDP+[protein]-3-O-(GlcNAc)-L-Thr.	Transferase	3-O position
	ALG10	2.4.1.256	Dolβ-D-Gluphosphate+D-Glc-α-(1->3)-D-Glc-α-(1->3)-D-Man-α-(1->2)-D-Man-α-(1->2)-D-Man-α-(1->3)-[D-Man-α-(1->2)-D-Man-α-(1->3)-(D-Man-α-(1->2)-D-Man-α-(1->6))-D-Man-α-(1->6)]-D-Man-β-(1->4)-D-GlcNAc-β-(1->4)-D-GlcNAc-diphosphodolichol=D-Glc-α-(1->2)-D-Glc-α-(1->3)-D-Glc-α-(1->3)-D-Man-α-(1->2)-D-Man-α-(1->2)-D-Man-α-(1->3)-[D-Man-α-(1->2)-D-Man-α-(1->3)-(D-Man-α-(1->2)-D-Man-α-(1->6))-D-Man-α-(1->…	Transferase	α(1->2)
	ALG10B	2.4.1.256	Dolβ-D-Gluphosphate+D-Glc-α-(1->3)-D-Glc-α-(1->3)-D-Man-α-(1->2)-D-Man-α-(1->2)-D-Man-α-(1->3)-[D-Man-α-(1->2)-D-Man-α-(1->3)-(D-Man-α-(1->2)-D-Man-α-(1->6))-D-Man-α-(1->6)]-D-Man-β-(1->4)-D-GlcNAc-β-(1->4)-D-GlcNAc-diphosphodolichol=D-Glc-α-(1->2)-D-Glc-α-(1->3)-D-Glc-α-(1->3)-D-Man-α-(1->2)-D-Man-α-(1->2)-D-Man-α-(1->3)-[D-Man-α-(1->2)-D-Man-α-(1->3)-(D-Man-α-(1->2)-D-Man-α-(1->6))-D-Man-α-(1->…	Transferase	α(1->2)
	ALG2	2.4.1.257	GDP-D-Man+D-Man-α-(1->3)-D-Man-β-(1->4)-D-GlcNAc-β-(1->4)-D-GlcNAc-diphosphodolichol=GDP+D-Man-α-(1->3)-(D-Man-α-(1->6))-D-Man-β-(1->4)-D-GlcNAc-β-(1->4)-D-GlcNAc-diphosphodolichol.	Transferase	α(1->6)
	ALG3	2.4.1.258	Dolβ-D-Manphosphate+D-Man-α-(1->2)-D-Man-α-(1->2)-D-Man-α-(1->3)-(D-Man-α-(1->6))-D-Man-β-(1->4)-D-GlcNAc-β-(1->4)-D-GlcNAc-diphosphodolichol=D-Man-α-(1->2)-D-Man-α-(1->2)-D-Man-α-(1->3)-(D-Man-α-(1->3)-D-Man-α-(1->6))-D-Man-β-(1->4)-D-GlcNAc-β-(1->4)-D-GlcNAc-diphosphodolichol+Dolphosphate.	Transferase	α(1->3)
	ALG9	2.4.1.259	Dolβ-D-Manphosphate+D-Man-α-(1->2)-D-Man-α-(1->2)-D-Man-α-(1->3)-(D-Man-α-(1->3)-D-Man-α-(1->6))-D-Man-β-(1->4)-D-GlcNAc-β-(1->4)-D-GlcNAc-diphosphodolichol=D-Man-α-(1->2)-D-Man-α-(1->2)-D-Man-α-(1->3)-(D-Man-α-(1->2)-D-Man-α-(1->3)-D-Man-α-(1->6))-D-Man-β-(1->4)-D-GlcNAc-β-(1->4)-D-GlcNAc-diphosphodolichol+Dolphosphate.	Transferase	α(1->2)
	ALG12	2.4.1.260	Dolβ-D-Manphosphate+D-Man-α-(1->2)-D-Man-α-(1->2)-D-Man-α-(1->3)-(D-Man-α-(1->2)-D-Man-α-(1->3)-D-Man-α-(1->6))-D-Man-β-(1->4)-D-GlcNAc-β-(1->4)-D-GlcNAc-diphosphodolichol=D-Man-α-(1->2)-D-Man-α-(1->2)-D-Man-α-(1->3)-(D-Man-α-(1->2)-D-Man-α-(1->3)-(D-Man-α-(1->6))-D-Man-α-(1->6))-D-Man-β-(1->4)-D-GlcNAc-β-(1->4)-D-GlcNAc-diphosphodolichol+Dolphosphate.	Transferase	α(1->6)
	ALG9	2.4.1.261	Dolβ-D-Manphosphate+D-Man-α-(1->2)-D-Man-α-(1->2)-D-Man-α-(1->3)-(D-Man-α-(1->2)-D-Man-α-(1->3)-(D-Man-α-(1->6))-D-Man-α-(1->6))-D-Man-β-(1->4)-D-GlcNAc-β-(1->4)-D-GlcNAc-diphosphodolichol=D-Man-α-(1->2)-D-Man-α-(1->2)-D-Man-α-(1->3)-[D-Man-α-(1->2)-D-Man-α-(1->3)-(D-Man-α-(1->2)-D-Man-α-(1->6))-D-Man-α-(1->6)]-D-Man-β-(1->4)-D-GlcNAc-β-(1->4)-D-GlcNAc-diphosphodolichol+Dolphosphate.	Transferase	α(1->2)
	ALG8	2.4.1.265	Dolβ-D-Gluphosphate+D-Glc-α-(1->3)-D-Man-α-(1->2)-D-Man-α-(1->2)-D-Man-α-(1->3)-[D-Man-α-(1->2)-D-Man-α-(1->3)-(D-Man-α-(1->2)-D-Man-α-(1->6))-D-Man-α-(1->6)]-D-Man-β-(1->4)-D-GlcNAc-β-(1->4)-D-GlcNAc-diphosphodolichol=D-Glc-α-(1->3)-D-Glc-α-(1->3)-D-Man-α-(1->2)-D-Man-α-(1->2)-D-Man-α-(1->3)-[D-Man-α-(1->2)-D-Man-α-(1->3)-(D-Man-α-(1->2)-D-Man-α-(1->6))-D-Man-α-(1->6)]-D-Man-β-(1->4)-D-GlcNAc-β-…	Transferase	α(1->3)
	ALG6	2.4.1.267	Dolβ-D-Gluphosphate+D-Man-α-(1->2)-D-Man-α-(1->2)-D-Man-α-(1->3)-[D-Man-α-(1->2)-D-Man-α-(1->3)-(D-Man-α-(1->2)-D-Man-α-(1->6))-D-Man-α-(1->6)]-D-Man-β-(1->4)-D-GlcNAc-β-(1->4)-D-GlcNAc-diphosphodolichol=D-Glc-α-(1->3)-D-Man-α-(1->2)-D-Man-α-(1->2)-D-Man-α-(1->3)-[D-Man-α-(1->2)-D-Man-α-(1->3)-(D-Man-α-(1->2)-D-Man-α-(1->6))-D-Man-α-(1->6)]-D-Man-β-(1->4)-D-GlcNAc-β-(1->4)-D-GlcNAc-diphosphodolic…	Transferase	α(1->3)
	B4GALT6	2.4.1.274	UDP-α-D-Gal + β-D-Glu-(1<->1)-ceramide = UDP + β-D-Gal-(1->4)-β-D-Glu-(1<->1)-ceramide.	Transferase	β(1->4)
	B4GALT4	2.4.1.275	UDP-α-D-Gal+GlcNAc-(1->3)-β-D-Gal-(1->4)-β-D-Glu-(1<->1)-ceramide=UDP+β-D-Gal-(1->4)-GlcNAc-(1->3)-β-D-Gal-(1->4)-β-D-Glu-(1<->1)-ceramide.	Transferase	β(1->4)
	POMGNT2	2.4.1.312	UDP-GlcNAc+3-O-(α-D-Man)-L-threonyl-[protein]=UDP+3-O-(GlcNAcβ(1->4)-α-D-Man)-L-threonyl-[protein].	Transferase	β(1->4)
	B3GALNT2	2.4.1.313	UDP-GalNAc + 3-O-(GlcNAc-(1->4)-α-D-Man)-L-threonyl-[protein] = UDP + 3-O-(GalNAcβ(1->3)-GlcNAc-(1->4)-α-D-Man)-L-threonyl-[protein].	Transferase	β(1->3)
	ABO	2.4.1.37	UDP-α-D-Gal+α-L-Fuc-(1->2)-D-Gal-R=UDP+α-D-Gal-(1->3)-(α-L-Fuc-(1->2))-D-Gal-R.	Transferase	α(1->3)
	B4GALT1	2.4.1.38	UDP-α-D-Gal+GlcNAc glycopeptide=UDP+β-D-Gal-(1->4)-GlcNAc glycopeptide.	Transferase	β(1->4)
	B4GALT2	2.4.1.38	UDP-α-D-Gal+GlcNAc glycopeptide=UDP+β-D-Gal-(1->4)-GlcNAc glycopeptide.	Transferase	β(1->4)
	B4GALT3	2.4.1.38	UDP-α-D-Gal+GlcNAc glycopeptide = UDP +β-D-Gal-(1->4)-GlcNAc glycopeptide.	Transferase	β(1->4)
	B4GALT5	2.4.1.38	UDP-α-D-Gal+GlcNAc glycopeptide=UDP+β-D-Gal-(1->4)-GlcNAc glycopeptide.	Transferase	β(1->4)
	ABO	2.4.1.40	UDP-GalNAc+glycoprotein-α-L-Fuc-(1->2)-D-Gal=UDP+glycoprotein-GalNAcα(1->3)-(α-L-Fuc-(1->2))-β-D-Gal.	Transferase	α(1->3)
	GALNT1	2.4.1.41	UDP-GalNAc+polypeptide=UDP+GalNAc-polypeptide.	Transferase	3-O position
	GALNT10	2.4.1.41	UDP-GalNAc+polypeptide=UDP+GalNAc-polypeptide.	Transferase	3-O position
	GALNT11	2.4.1.41	UDP-GalNAc+polypeptide=UDP+GalNAc-polypeptide.	Transferase	3-O position
	GALNT12	2.4.1.41	UDP-GalNAc+polypeptide=UDP+GalNAc-polypeptide.	Transferase	3-O position
	GALNT13	2.4.1.41	UDP-GalNAc+polypeptide=UDP+GalNAc-polypeptide.	Transferase	3-O position
	GALNT14	2.4.1.41	UDP-GalNAc+polypeptide=UDP+GalNAc-polypeptide.	Transferase	3-O position
	GALNT15	2.4.1.41	UDP-GalNAc+polypeptide=UDP+GalNAc-polypeptide.	Transferase	3-O position
	GALNT16	2.4.1.41	UDP-GalNAc+polypeptide=UDP+GalNAc-polypeptide.	Transferase	3-O position
	GALNT18	2.4.1.41	UDP-GalNAc+polypeptide=UDP+GalNAc-polypeptide.	Transferase	3-O position
	GALNT2	2.4.1.41	UDP-GalNAc+polypeptide=UDP+GalNAc-polypeptide.	Transferase	3-O position
	GALNT3	2.4.1.41	UDP-GalNAc+polypeptide=UDP+GalNAc-polypeptide.	Transferase	3-O position
	GALNT4	2.4.1.41	UDP-GalNAc+polypeptide=UDP+GalNAc-polypeptide.	Transferase	3-O position
	GALNT5	2.4.1.41	UDP-GalNAc+polypeptide=UDP+GalNAc-polypeptide.	Transferase	3-O position
	GALNT6	2.4.1.41	UDP-GalNAc+polypeptide=UDP+GalNAc-polypeptide.	Transferase	3-O position
	GALNT7	2.4.1.41	UDP-GalNAc+polypeptide=UDP+GalNAc-polypeptide.	Transferase	3-O position
	GALNT8	2.4.1.41	UDP-GalNAc+polypeptide=UDP+GalNAc-polypeptide.	Transferase	3-O position
	GALNT9	2.4.1.41	UDP-GalNAc+polypeptide=UDP+GalNAc-polypeptide.	Transferase	3-O position
	WBSCR17	2.4.1.41	UDP-GalNAc+polypeptide=UDP+GalNAc-polypeptide.	Transferase	3-O position
	UGT8	2.4.1.47	UDP-α-D-Gal+N-acylsphingosine=UDP+β-D-Gal-ceramide.	Transferase	β(1->1)
	B3GALT2	2.4.1.62	UDP-α-D-Gal + GalNAc-(1->4)-(NeuNAc-(2->3))-β-D-Gal-(1->4)-β-D-Glu-(1<->1)-ceramide = UDP + β-D-Gal-(1->3)-GalNAc-(1->4)-(NeuNAc-(2->3))-β-D-Gal-(1->4)-β-D-Glu-(1<->1)-ceramide.	Transferase	β(1->3)
	B3GALT4	2.4.1.62	UDP-α-D-Gal+GalNAc-(1->4)-(NeuNAc-(2->3))-β-D-Gal-(1->4)-β-D-Glu-(1<->1)-ceramide=UDP+β-D-Gal-(1->3)-GalNAc-(1->4)-(NeuNAc-(2->3))-β-D-Gal-(1->4)-β-D-Glu-(1<->1)-ceramide.	Transferase	β(1->3)
	FUT3	2.4.1.65	GDP-β-L-Fuc+β-D-Gal-(1->3)-GlcNAc-R=GDP+β-D-Gal-(1->3)-(α-L-Fuc-(1->4))-GlcNAc-R.	Transferase	α(1->4)
	FUT5	2.4.1.65	GDP-β-L-Fuc+β-D-Gal-(1->3)-GlcNAc-R=GDP+β-D-Gal-(1->3)-(α-L-Fuc-(1->4))-GlcNAc-R.	Transferase	α(1->4)
	FUT6	2.4.1.65	GDP-β-L-Fuc+β-D-Gal-(1->3)-GlcNAc-R=GDP+β-D-Gal-(1->3)-(α-L-Fuc-(1->4))-GlcNAc-R.	Transferase	α(1->4)
	FUT7	2.4.1.65	GDP-β-L-Fuc + β-D-Gal-(1->3)-GlcNAc-R =GDP + β-D-Gal-(1->3)-(α-L-Fuc-(1->4))-GlcNAc-R.	Transferase	α(1->4)
	FUT8	2.4.1.68	GDP-β-L-Fuc + N(4)-(GlcNAc-(1->2)-α-D-Man-(1->3)-(GlcNAc-(1->2)-α-D-Man-(1->6))-β-D-Man-(1->4)-GlcNAc-(1->4)-GlcNAc)asparagine = GDP + N(4)-(GlcNAc-(1->2)-α-D-Man-(1->3)-(GlcNAc-(1->2)-α-D-Man-(1->6))-β-D-Man-(1->4)-GlcNAc-(1->4)-(α-L-Fuc-(1->6))-GlcNAc)asparagine.	Transferase	α(1->6)
	FUT1	2.4.1.69	GDP-β-L-Fuc+β-D-Gal-(1->3)-GlcNAc-R=GDP+α-L-Fuc-(1->2)-β-D-Gal-(1->3)-GlcNAc-R.	Transferase	α(1->2)
	FUT2	2.4.1.69	GDP-β-L-Fuc + β-D-Gal-(1->3)-GlcNAc-R = GDP + α-L-Fuc-(1->2)-β-D-Gal-(1->3)-GlcNAc-R.	Transferase	α(1->2)
	CSGALNACT1	2.4.1.74	UDP-α-D-Gal+GAG=UDP+D-GalGAG.	Transferase	β(1->4)
	B3GALNT1	2.4.1.79	UDP-GalNAc+α-D-Gal-(1->4)-β-D-Gal-(1->4)-β-D-Glu-(1<->1)-ceramide=UDP+GalNAcβ(1->3)-α-D-Gal-(1->4)-β-D-Gal-(1->4)-β-D-Glu-(1<->1)-ceramide.	Transferase	β(1->3)
	UGCG	2.4.1.80	UDP-Glc+N-acylsphingosine=UDP+D-Glu-N-acylsphingosine.	Transferase	β(1->1)
	DPM1	2.4.1.83	GDP-Man+Dolphosphate=GDP+DolD-Manphosphate.	Transferase	β(1->1)
	B3GALT5	2.4.1.86	UDP-α-D-Gal + GlcNAc-R = UDP + β-D-Gal-(1->3)-GlcNAc-R.	Transferase	β(1->3)
	A3GALT2	2.4.1.87	UDP-α-D-Gal + β-D-Gal-(1->4)-β-GlcNAc-R = UDP + α-D-Gal-(1->3)-β-D-Gal-(1->4)-β-GlcNAc-R.	Transferase	α(1->2)
	GBGT1	2.4.1.88	UDP-GalNAc + GalNAc-(1->3)-D- Gal-(1->4)-D-Gal-(1->4)-D-Glu-(1<->1)-ceramide = UDP + GalNAc-(1->3)-GalNAc-(1->3)-D-Gal-(1->4)-D-Gal-(1->4)-D-Glu-(1<->1)-ceramide.	Transferase	α(1->3)
	B4GALT5	2.4.1.90	UDP-α-D-Gal+GlcNAc=UDP+LacNAc.	Transferase	β(1->4)
	B4GALNT1	2.4.1.92	UDP-GalNAc+O-(NeuNAc)-(2->3)-O-β-D-galactopyranosyl-(1->4)-β-D-glucopyranosyl-(1<->1)-ceramide=UDP+O-2-(acetylamino)-2-deoxy-β-D-galactopyranosyl-(1->4)-O-(NeuNAc-(2->3))-O-β-D-galactopyranosyl-(1->4)-β-D-glucopyranosyl-(1<->1)-ceramide.	Transferase	β(1->4)
	B4GALNT4	2.4.1.92	UDP-GalNAc+O-(NeuNAc)-(2->3)-O-β-D-galactopyranosyl-(1->4)-β-D-glucopyranosyl-(1<->1)-ceramide=UDP+O-2-(acetylamino)-2-deoxy-β-D-galactopyranosyl-(1->4)-O-(NeuNAc-(2->3))-O-β-D-galactopyranosyl-(1->4)-β-D-glucopyranosyl-(1<->1)-ceramide.	Transferase	β(1->4)
	UGT1A	2.4.1.95	UDP-α-D-Gal + sn-glycerol 3-phosphate = UDP + 1-O-α-D-Gal-sn-glycerol 3-phosphate.	Transferase	1-O position
	PIGB	2.4.1-uniprot/Q92521	Man2-GlcN-acyl-PI + GDP-Man = Man α (1->3) Man2-GlcN-acyl-PI	Transferase	α(1->3)
	PIGM	2.4.1-uniprot/Q9H3S5	GlcN-acyl-PI+ GDP-Man = Man α (1->4)-GlcN-acyl-PI	Transferase	α(1->4)
	POGLUT1	2.4.2.26	UDP-α-D-Xyl + [protein]-L-Ser = UDP + [protein]-3-O-(β-D-xylosyl)-L-Ser	Transferase	3-O position
	XYLT1	2.4.2.26	UDP-α-D-Xyl+[protein]-L-Ser=UDP+[protein]-3-O-(β-D-xylosyl)-L-Ser.	Transferase	3-O position
	XYLT2	2.4.2.26	UDP-α-D-Xyl+[protein]-L-Ser=UDP+[protein]-3-O-(β-D-xylosyl)-L-Ser.	Transferase	3-O position
	GXYLT1	2.4.2.n2	UDP-α-D-Xyl+β-D-Glu-R=UDP+α-D-Xyl-(1->3)-β-D-Glu-R.	Transferase	α(1->3)
	LARGE	2.4.2.n2	UDP-α-D-Xyl+β-D-Glu-R=UDP+α-D-Xyl-(1->3)-β-D-Glu-R.	Transferase	α(1->3)
	LARGE	2.4.2.n3	UDP-α-D-Xyl+α-D-Xyl-(1->3)-β-D-Glu-R=UDP+α-D-Xyl-(1->3)-α-D-Xyl-(1->3)-β-D-Glu-R.	Transferase	α(1->3)
	XXYLT1	2.4.2.n3	UDP-α-D-Xyl+α-D-Xyl-(1->3)-β-D-Glu-R=UDP+α-D-Xyl-(1->3)-α-D-Xyl-(1->3)-β-D-Glu-R.	Transferase	α(1->3)
	ST8SIA2	2.4.99-(uniprot/Q92186)	CMP-β-NeuNAc + acetyl-Neuα(2->6)-β-D-Gal-R = CMP + NeuNAcα(2->8)NeuNAcα(2->6)-β-D-Gal-R.	Transferase	α(2->8)
	ST6GALNAC3	2.4.99.-
	ST6GALNAC5	2.4.99.-
	ST6GALNAC6	2.4.99.-
	ST8SIA5	2.4.99.-(uniprot/O15466)	CMP-β-NeuNAc + acetyl-Neuα(2->6)-β-D-Gal-R = CMP + NeuNAcα(2->8)NeuNAcα(2->6)-β-D-Gal-R.	Transferase	α(2->8)
	ST8SIA3	2.4.99.-(uniprot/O43173)	CMP-β-NeuNAc + acetyl-Neuα(2->6)-β-D-Gal-R = CMP + NeuNAcα(2->8)NeuNAcα(2->6)-β-D-Gal-R.	Transferase	α(2->8)
	ST8SIA6	2.4.99.-(uniprot/P61647)	CMP-β-NeuNAc + acetyl-Neuα(2->6)-β-D-Gal-R = CMP + NeuNAcα(2->8)NeuNAcα(2->6)-β-D-Gal-R.	Transferase	α(2->8)
	ST6GAL1	2.4.99.1	CMP-β-NeuNAc +β-D-Gal-R=CMP+NeuNAcα(2->6)-β-D-Gal-R.	Transferase	α(2->6)
	ST6GAL2	2.4.99.2	CMP-β-NeuNAc + D-Galβ(1->3)-GalNAc-R=CMP+anNeuNAcα(2->3)-β-D-Gal-(1->3)-GalNAc-R.	Transferase	α(2->3)
	ST6GALNAC1	2.4.99.3	CMP-NeuNAc+glycano-(1->3)-(GalNAc)-glycoprotein=CMP+glycano-(α(2->6)-NeuNAc)-(GalNAc)-glycoprotein.	Transferase	α(2->6)
	ST3GAL1	2.4.99.4	CMP-NeuNAc+β-D-Gal-1,3-GalNAc-R=CMP+NeuNAcα2,3-β-D-Gal-1,3-GalNAc-R.	Transferase	α(2->3)
	ST3GAL2	2.4.99.4	CMP-NeuNAc+β-D-Gal-1,3-GalNAc-R=CMP+NeuNAcα2,3-β-D-Gal-1,3-GalNAc-R.	Transferase	α(2->3)
	ST3GAL4	2.4.99.4	CMP-NeuNAc+β-D-Gal-1,3-GalNAc-R=CMP+NeuNAcα2,3-β-D-Gal-1,3-GalNAc-R.	Transferase	α(2->3)
	ST3GAL3	2.4.99.6	CMP-NeuNAc+β-D-Gal-(1->4)-GlcNAc-R=CMP+NeuNAcα(2->3)-β-D-Gal-(1->4)-GlcNAc-R.	Transferase	α(2->3)
	ST3GAL6	2.4.99.6	CMP-NeuNAc+β-D-Gal-(1->4)-GlcNAc-R=CMP+NeuNAcα(2->3)-β-D-Gal-(1->4)-GlcNAc-R.	Transferase	α(2->3)
	ST6GALNAC2	2.4.99.7	CMP-NeuNAc+NeuNAcα(2->3)-β-D-Gal-(1->3)-GalNAc-R=CMP+NeuNAcα(2->3)-β-D-Gal-(1->3)-(NeuNAcα(2->6))-GalNAc-R.	Transferase	α(2->6)
	ST6GALNAC4	2.4.99.7	CMP-NeuNAc+NeuNAcα(2->3)-β-D-Gal-(1->3)-GalNAc-R=CMP+NeuNAcα(2->3)-β-D-Gal-(1->3)-(NeuNAcα(2->6))-GalNAc-R.	Transferase	α(2->6)
	ST8SIA1	2.4.99.8	CMP-NeuNAc+NeuNAcα(2->3)-β-D-Gal-R=CMP+NeuNAcα(2->8)-NeuNAcα(2->3)-β-D-Gal-R.	Transferase	α(2->8)
	ST8SIA4	2.4.99.8	CMP-NeuNAc+NeuNAcα(2->3)-β-D-Gal-R=CMP+NeuNAcα(2->8)-NeuNAcα(2->3)-β-D-Gal-R.	Transferase	α(2->8)
	ST3GAL5	2.4.99.9	CMP-NeuNAc+β-D-Gal-(1->4)-β-D-Glu-(1<->1)-ceramide=CMP+NeuNAcα(2->3)-β-D-Gal-(1->4)-β-D-Glu-(1<->1)-ceramide.	Transferase	α(2->3)
	NANS	2.5.1.56	PEP+ManNAc+H(2)O=phosphate+NeuNAc.	Transferase
	NANS	2.5.1.57	PEP+N-acyl-D-ManN-6-phosphate+H(2)O=N-acylNeu-9-phosphate+phosphate.	Transferase
	DHDDS	2.5.1.87	(2E,6E)-farnesyl diphosphate + n isopentenyl diphosphate = n diphosphate+ ditrans,polycis-polyprenyl diphosphate (n = 10-55).	Transferase
	GFPT1	2.6.1.16	Gln+D-Fru6-phosphate=Glu+D-GlcN6-phosphate.	Transaminase
	GFPT2	2.6.1.16	Gln + D-Fru 6-phosphate = Glu + D-GlcN 6-phosphate.	Transaminase
	GCK	2.7.1.1	ATP+D-hexose=ADP+D-hexose6-phosphate	Kinase
	HK1	2.7.1.1	ATP+D-hexose=ADP+D-hexose6-phosphate	Kinase
	HK2	2.7.1.1	ATP+D-hexose=ADP+D-hexose6-phosphate	Kinase
	HK3	2.7.1.1	ATP+D-hexose=ADP+D-hexose6-phosphate	Kinase
	DOLK	2.7.1.108	CTP + dolichol = CDP + Dol phosphate.	Kinase
	XYLB	2.7.1.17	ATP + D-xylulose = ADP + D-xylulose 5-phosphate	Kinase
	GCK	2.7.1.2	ATP+D-Glu=ADP+D-Glu6-phosphate.	Kinase
	PAPSS1	2.7.1.25	ATP+adenylylsulfate=ADP+3'-phosphoadenylylsulfate.
	PAPSS2	2.7.1.25	ATP+adenylylsulfate=ADP+3'-phosphoadenylylsulfate.
	FUK	2.7.1.52	ATP+L-Fuc=ADP+β-L-Fuc1-phosphate.	Kinase
	NAGK	2.7.1.59	ATP+GlcNAc=ADP+GlcNAc6-phosphate.	Kinase
	GALK1	2.7.1.6	ATP+α-D-Gal=ADP+α-D-Gal1-phosphate.	Kinase
	GALK2	2.7.1.6	ATP+α-D-Gal=ADP+α-D-Gal1-phosphate.	Kinase
	GALK2	2.7.1.6	ATP+α-D-Gal=ADP+α-D-Gal1-phosphate.	Kinase
	GNE	2.7.1.60	ATP+N-acyl-D-ManN=ADP+N-acyl-D-ManN6-phosphate.	Epimerase
	GALT	2.7.7.12	UDP-α-D-Glu+α-D-Gal1-phosphate=α-D-Glu-1-phosphate+UDP-α-D-Gal.	Transferase
	GMPPA	2.7.7.22	GDP+α-D-Man1-phosphate=phosphate+GDP-Man.	Pyrophosphorylase
	GMPPB	2.7.7.22	GDP+α-D-Man1-phosphate=phosphate+GDP-Man.	Pyrophosphorylase
	UAP1	2.7.7.23	UTP+GlcNAc1-phosphate=diphosphate+UDP-GlcNAc.	Pyrophosphorylase
	FPGT	2.7.7.30	GTP+β-L-Fuc1-phosphate=diphosphate+GDP-L-Fuc.	Transferase
	PAPSS1	2.7.7.4	ATP+sulfate=diphosphate+adenylylsulfate.	Synthetase
	PAPSS2	2.7.7.4	ATP+sulfate=diphosphate+adenylylsulfate.	Synthetase
	CMAS	2.7.7.43	CTP+N-acylNeu=diphosphate+CMP-N-acylNeu.	Synthetase
	UGP2	2.7.7.9	UTP+α-D-Glu1-phosphate=diphosphate+UDP-Glc.	Pyrophosphorylase
	DPAGT1	2.7.8.15	UDP-GlcNAc+Dolphosphate=UMP+GlcNAc-diphosphodolichol.	Transferase	O position
	GAL3ST2	2.8.2-(PMID:11029462)	Galβ1-3GlcNAc+ 3'-phosphoadenylyl sulfate = (SO(4)-3)Galβ1-3GlcNAc+ADP	Transferase	3-O position
	GAL3ST4	2.8.2-(PMID:11333265)	Galβ1-3GalNAc+ 3'-phosphoadenylyl sulfate = (SO(4)-3)Galβ1-3GalNAc+ADP	Transferase	3-O position
	GAL3ST3	2.8.2-(PMID:11356829)	Galβ1-4GlcNAc+ 3'-phosphoadenylyl sulfate = (SO(4)-3)Galβ1-4GlcNAc+ADP	Transferase	3-O position
	HS6ST3	2.8.2-(uniprot/Q8IZP7)	3'-phosphoadenylyl sulfate + [heparan sulfate]-GlcN = ADP + [heparan sulfate]-GlcN 6-sulfate.	Transferase	6-O position
	HS6ST2	2.8.2-(uniprot/Q96MM7)	3'-phosphoadenylyl sulfate + [heparan sulfate]-GlcN = ADP + [heparan sulfate]-GlcN 6-sulfate.	Transferase	6-O position
	CHST10	2.8.2.-	3'-phospho-5'-adenylylsulfate+GlcA=ADP+3-O-sulfo-GlcA	Transferase	3-O position
	CHST8	2.8.2.-	3'-phospho-5'-adenylylsulfate+GalNAc=ADP+4-O-sulfo-GalNAc	Transferase	4-O position
	CHST9	2.8.2.-(uniprot/Q7L1S5)	3'-phospho-5'-adenylylsulfate+GalNAc=ADP+4-O-sulfo-GalNAc	Transferase	4-O position
	CHST4	2.8.2.-(Uniprot/Q8NCG5)	3'-phospho-5'-adenylylsulfate+GlcNAc=ADP+6-O-sulfo-GlcNAc	Transferase	6-O position
	CHST5	2.8.2.-(uniprot/Q9GZS9	3'-phospho-5'-adenylylsulfate+GlcNAc=ADP+6-O-sulfo-GlcNAc	Transferase	6-O position
	CHST2	2.8.2.-(uniprot/Q9Y4C5)	3'-phospho-5'-adenylylsulfate+GlcNAc=ADP+6-O-sulfo-GlcNAc	Transferase	6-O position
	GAL3ST1	2.8.2.11	3'-phosphoadenylyl sulfate + a Galceramide = ADP + a Galceramidesulfate.	Transferase	3-O position
	CHST3	2.8.2.17	3'-phosphoadenylylsulfate+chondroitin=ADP+chondroitin6'-sulfate.	Transferase	6-O position
	CHST7	2.8.2.17	3'-phosphoadenylylsulfate+chondroitin=ADP+chondroitin6'-sulfate.	Transferase	6-O position
	TPST1	2.8.2.20	3'-phosphoadenylylsulfate+proteintyrosine=ADP+proteintyrosine-O-sulfate.	Transferase	Tyr-O-Sulfation
	TPST2	2.8.2.20	3'-phosphoadenylylsulfate+proteintyrosine=ADP+proteintyrosine-O-sulfate.	Transferase	Tyr-O-Sulfation
	CHST1	2.8.2.21	3'-phosphoadenylylsulfate+keratan=ADP+keratan6'-sulfate.	Transferase	6-O position
	HS3ST1	2.8.2.23	3'-phosphoadenylylsulfate+[heparansulfate]-GlcN=ADP+[heparansulfate]-GlcN3-sulfate.	Transferase	3-O position
	HS3ST2	2.8.2.23	3'-phosphoadenylylsulfate+[heparansulfate]-GlcN=ADP+[heparansulfate]-GlcN3-sulfate.	Transferase	3-O position
	HS3ST3A1	2.8.2.23	3'-phosphoadenylylsulfate+[heparansulfate]-GlcN=ADP+[heparansulfate]-GlcN3-sulfate.	Transferase	3-O position
	HS3ST3B1	2.8.2.23	3'-phosphoadenylylsulfate+[heparansulfate]-GlcN=ADP+[heparansulfate]-GlcN3-sulfate.	Transferase	3-O position
	HS3ST4	2.8.2.23	3'-phosphoadenylylsulfate+[heparansulfate]-GlcN=ADP+[heparansulfate]-GlcN3-sulfate.	Transferase	3-O position
	HS3ST5	2.8.2.23	3'-phosphoadenylyl sulfate + [heparan sulfate]-GlcN = ADP + [heparan sulfate]-GlcN 3-sulfate.	Transferase	3-O position
	HS3ST6	2.8.2.23	3'-phosphoadenylyl sulfate + [heparan sulfate]-GlcN = ADP + [heparan sulfate]-GlcN 3-sulfate.	Transferase	3-O position
	CHST15	2.8.2.33	(1)3-phospho-5-adenylylsulfate+[dermatan]-4-O-sulfo-GalNAc=ADP+[dermatan]-4,6-di-O-sulfo-GalNAc.	Transferase	4,6-diO position
	CHST15	2.8.2.33	(2)3-phospho-5-adenylylsulfate+[chondroitin]-4-O-sulfo-GalNAc=ADP+[chondroitin]-4,6-di-O-sulfo-GalNAc.	Transferase	4,6-diO position
	CHST14	2.8.2.35	3'-phospho-5'-adenylylsulfate+[dermatan]-GalNAc=ADP+[dermatan]-4-O-sulfo-GalNAc.	Transferase	4-O position
	CHST11	2.8.2.5	3'-phosphoadenylylsulfate+chondroitin=ADP+chondroitin4'-sulfate.	Transferase	4-O position
	CHST12	2.8.2.5	3'-phosphoadenylylsulfate+chondroitin=ADP+chondroitin4'-sulfate.	Transferase	4-O position
	CHST13	2.8.2.5	3'-phosphoadenylylsulfate+chondroitin=ADP+chondroitin4'-sulfate.	Transferase	4-O position
	NDST1	2.8.2.8	3'-phosphoadenylylsulfate+[heparansulfate]-GlcN=ADP+[heparansulfate]-N-sulfoGlcN.	Transferase	NH2
	NDST2	2.8.2.8	3'-phosphoadenylylsulfate+[heparansulfate]-GlcN=ADP+[heparansulfate]-N-sulfoGlcN.	Transferase	NH2
	NDST3	2.8.2.8	3'-phosphoadenylylsulfate+[heparansulfate]-GlcN=ADP+[heparansulfate]-N-sulfoGlcN.	Transferase	NH2
	NDST4	2.8.2.8	3'-phosphoadenylylsulfate+[heparansulfate]-GlcN=ADP+[heparansulfate]-N-sulfoGlcN.	Transferase	NH2
	HS6ST1	2.8.2.-uniprot/O60243	3'-phosphoadenylyl sulfate + [heparan sulfate]-GlcN = ADP + [heparan sulfate]-GlcN 6-sulfate.	Transferase	6-O position
	CHST6	2.8.2.-uniprot/Q9GZX3	3'-phospho-5'-adenylylsulfate+GlcNAc=ADP+6-O-sulfo-GlcNAc	Transferase	6-O position
	NANP	3.1.3.29	N-acylNeu9-phosphate+H(2)O=N-acylNeu+phosphate.	Phosphatase
	NAGPA	3.1.4.45	GlycoproteinGlcNAc-phospho-D-Man+H(2)O=GlcNAc+glycoproteinphospho-D-Man.	Glucosidase
	GALNS	3.1.6.4	Hydrolysis of the 6-sulfate groups of the GalNAc-6-sulfate units of chondroitin sulfate and of the Gal-6-sulfate units of keratan sulfate	Glucosidase
	MOGS	3.2.1.106	Glc(3)Man(9)GlcNAc(2)-[protein]+H(2)O=Glc(2)Man(9)GlcNAc(2)-[protein]+β-D-glucopyranose.	Glucosidase
	MAN1A1	3.2.1.113	Hydrolysis of the terminal (1->2)-linked α-D-Man residues in the oligo-Man oligosaccharide Man(9)(GlcNAc)(2).	Glycosidase
	MAN1A2	3.2.1.113	Hydrolysis of the terminal (1->2)-linked α-D-Man residues in the oligo-Man oligosaccharide Man9(GlcNAc)2	Glycosidase
	MAN1B1	3.2.1.113	Hydrolysis of the terminal (1->2)-linked α-D-Man residues in the oligo-Man oligosaccharide Man9(GlcNAc)2	Glycosidase
	MAN1C1	3.2.1.113	Hydrolysis of the terminal (1->2)-linked α-D-Man residues in the oligo-Man oligosaccharide Man9(GlcNAc)2.	Glycosidase
	MAN2A1	3.2.1.114	Man(5)GlcNAc(3)-[protein]+2H(2)O=Man(3)GlcNAc(3)-[protein]+2α-D-mannopyranose.	Glycosidase
	MAN2A2	3.2.1.114	Man(5)GlcNAc(3)-[protein]+2H(2)O=Man(3)GlcNAc(3)-[protein]+2α-D-mannopyranose.	Glycosidase
	OGA	3.2.1.169	[Protein]-3-O-(GlcNAc)-L-Ser/Thr + H(2)O <=> [protein]-L-serine + GlcNAc	Hydrolysis
	NEU1	3.2.1.18	Hydrolysis of α-(2->3)-,α-(2->6)-,α-(2->8)-glycosidic linkages of terminal sialicacid residues in oligosaccharides,glycoproteins,glycolipids,colominicacidandsyntheticsubstrates.	Hydrolysis
	NEU2	3.2.1.18	Hydrolysis of α-(2->3)-,α-(2->6)-,α-(2->8)-glycosidic linkages of terminal sialicacid residues in oligosaccharides,glycoproteins,glycolipids,colominicacidandsyntheticsubstrates.	Hydrolysis
	NEU3	3.2.1.18	Hydrolysis of α-(2->3)-,α-(2->6)-,α-(2->8)-glycosidic linkages of terminal sialicacid residues in oligosaccharides,glycoproteins,glycolipids,colominicacidandsyntheticsubstrates.	Hydrolysis
	NEU4	3.2.1.18	Hydrolysis of α-(2->3)-,α-(2->6)-,α-(2->8)-glycosidic linkages of terminal sialicacid residues in oligosaccharides,glycoproteins,glycolipids,colominicacidandsyntheticsubstrates.	Hydrolysis
	GNE	3.2.1.183	UDP-GlcNAc+H(2)O=ManNAc+UDP.	Epimerase
	GAA	3.2.1.20	Hydrolysis of terminal, non-reducing (1->4)-linked α-D-Glu residues with release of α-D-Glu.	Hydrolysis
	GBA	3.2.1.21	Hydrolysis of terminal, non-reducing β-D-Glu residues with release of β-D-Glu.	Hydrolysis
	GLA	3.2.1.22	Hydrolysis of terminal, non-reducing α-D-Gal residues in α-D-galactosides,including galactose oligosaccharides, galactomannans and galactolipids.	Hydrolysis
	GLB1	3.2.1.23	Hydrolysis of terminal non-reducing β-D-Gal residues in β-D-galactosides.	Hydrolysis
	MAN2B1	3.2.1.24	Hydrolysis of terminal, non-reducing α-D-Man residues in α-D-mannosides.	Hydrolysis
	MAN2B2	3.2.1.24	Hydrolysis of terminal, non-reducing α-D-Man residues in α-D-mannosides.	Hydrolysis
	MANBA	3.2.1.25	Hydrolysis of terminal, non-reducing β-D-Man residues in β-D-mannosides.	Hydrolysis
	MGAM	3.2.1.3	Hydrolysis of terminal (1->4)-linked α-D-Glu residues successively from non-reducing ends of the chains with release of β-D-Glu	Hydrolysis
	GUSB	3.2.1.31	Aβ-D-glucuronoside+H(2)O=D-GlcA+an alcohol.	Glycosidase
	NAGLU	3.2.1.50	Hydrolysis of terminal non-reducing GlcNAc residues in N-acetyl-α-D-glucosaminides.	Hydrolysis
	FUCA1	3.2.1.51	Anα-L-fucoside+H(2)O=L-Fuc+an alcohol.	Glycosidase
	FUCA2	3.2.1.51	Anα-L-fucoside+H(2)O=L-Fuc+an alcohol.	Glycosidase
	HEXA	3.2.1.52	Hydrolysis of terminal non-reducing N-acetyl-D-hexosamine residues in N-acetyl-β-D-hexosaminides.	Hydrolysis
	HEXB	3.2.1.52	Hydrolysis of terminal non-reducing N-acetyl-D-hexosamine residues in N-acetyl-β-D-hexosaminides.	Hydrolysis
	GANAB	3.2.1.84	Hydrolysis of terminal (1->3)-α-D-glucosidic links in (1->3)-α-D-glucans.	Hydrolysis
	AMDHD2	3.5.1.25	GlcNAc6-phosphate+H(2)O=D-GlcN6-phosphate+acetate.	Deacetylase
	PIGL	3.5.1.89	6-(GlcNAc)-1-phosphatidyl-1D-myo-inositol+H(2)O=6-(α-D-glucosaminyl)-1-phosphatidyl-1D-myo-inositol+acetate.	Deacetylase
	GNPDA1	3.5.99.6	α-D-GlcN6-phosphate+H(2)O=D-Fru6-phosphate+NH(3).	Deaminase
	GNPDA2	3.5.99.6	α-D-GlcN6-phosphate+H(2)O=D-Fru6-phosphate+NH(3).	Deaminase
	DOLPP1	3.6.1.43	Doldiphosphate+H(2)O=Dolphosphate+phosphate.	Phosphatase
	UXS1	4.1.1.35	UDP-D-GlcA=UDP-D-Xyl+CO(2).	Decarboxylase
	NPL	4.1.3.3	NeuNAc=ManNAc+Pyr.	Lyase
	GMDS	4.2.1.47	GDP-α-D-Man=GDP-4-dehydro-α-D-Rha+H(2)O.	Dehydration
	GNE	5.1.3.14	UDP-GlcNAc=UDP-ManNAc	Epimerase
	DSE	5.1.3.19	hondroitin D-glucuronate <=> dermatan L-iduronate	Epimerase
	GALE	5.1.3.2	UDP-α-D-Glu=UDP-α-D-Gal.	Epimerase
	GALE	5.1.3.2	UDP-α-D-Glu=UDP-α-D-Gal.	Epimerase
	GALE	5.1.3.2	UDP-α-D-Glu=UDP-α-D-Gal.	Epimerase
	FUOM	5.1.3.29	α-L-Fuc=β-L-Fuc.	Epimerase
	GALM	5.1.3.3	α-D-Glu=β-D-Glu.	Epimerase
	MPI	5.3.1.8	D-Man-6-phosphate=D-Fru-6-phosphate.	Epimerase
	PMM2	5.3.1.8	D-Man-6-phosphate=D-Fru-6-phosphate.	Epimerase
	PGM1	5.4.2.2	α-D-Glu1-phosphate=α-D-Glu-6-phosphate.	Epimerase
	PGM2	5.4.2.2	α-D-Glu1-phosphate=α-D-Glu-6-phosphate.	Epimerase
	PGM3	5.4.2.3	GlcNAc1-phosphate=GlcNAc6-phosphate.	Epimerase
	PMM1	5.4.2.8	α-D-Man1-phosphate=D-Man-6-phosphate.	Epimerase
	UST	PMID: 10187838	3'-phospho-5'-adenylylsulfate+GlcA=ADP+2-O-sulfo-GlcA	Transferase	2-O position
	UST	PMID: 10187838	3'-phospho-5'-adenylylsulfate+[dermatan]-GalNAc=ADP+[dermatan]-2-O-sulfo-GalNAc.	Transferase	2-O position
	KL	PMID: 18606998	Removes α2-6Neu5Ac from proteins	Glycosidase
	B3GNT2P1
	GYLTL1B
	ALG1L
	ALG1L10P
	ALG1L11P
	ALG1L12P
	ALG1L13P
	ALG1L14P
	ALG1L15P
	ALG1L2
	ALG1L3P
	ALG1L5P
	ALG1L7P
	ALG1L8P
	ALG1L9P
	ALG3P1
	B3GALNT1P1
	B3GALNT2P1
	B3GNTL1
	B3GNTL1P1
	B3GNTL1P2
	C1GALT1C1
	CRYL1
	DPM2
	DPM3
	FKRP
	FKTN
	GALNTL5
	GALNTL6
	GCNT1P1
	GLT1D1
	GLT6D1
	GLT8D1
	GLT8D2
	GTDC1
	GXYLT1P1
	GXYLT1P2
	GXYLT1P3
	GXYLT1P4
	GXYLT2
	HS2ST1
	MPDU1
	PIGF
	PIGG
	PIGK
	PIGN
	PIGO
	PIGQ
	PIGS
	PIGT
	PIGU
	PIGV
	PIGW
	PIGX
	PIGY
	PIGZ
	SLC35A1
	SLC35A2
	SLC35A3
	SLC35A4
	SLC35B1
	SLC35B2
	SLC35B3
	SLC35B4
	SLC35B4
	SLC35C1
	SLC35C2
	SLC35D1
	SLC35D2
	SLC35D2
	SLC35D2
	ST6GALNAC2P1
	ST6GALNAC4P1
	UGT1A11P
	UGT1A12P
	UGT1A13P
	UGT1A2P
	UGT2A3P7
	UGT2B24P
	UGT2B25P
	UGT2B26P
	UGT2B27P
	UGT2B28
	UGT2B29P
