# Supplementary material for: An integrative network analysis framework for identifying molecular functions in complex disorders examining major depressive disorder as a test case
Source: Sci Rep. 2021 May 6;11:9645. doi: 10.1038/s41598-021-89040-7 (PMC8102631; doi:10.1038/s41598-021-89040-7)
Supplement: Supplementary file 14 — Supplementary information 14. [file 41598_2021_89040_MOESM14_ESM.xlsx]

## Sheet: Reaction Pattern-GlycoGAIT
	Suppl. Table_12: Manual compilation of 53 reaction patterns identified from the 330 glycosylation reactions. This currently captures only the reactions catalyzed by glycosyltransferases. The table is represented with manually assigned reaction pattern code and the list of glycosyltransferases that catalyzes the particular reaction pattern. In this initial compilation, enzymes are not further clas…
	Reaction Pattern Code	Unique Reaction Pattern	Gene Clusters
	1	1-O positionGal	UGT1A
	2	2-O positionSulfate	UST
	3	3-O positionGalNAc	GALNT1, GALNT10, GALNT11, GALNT12, GALNT13, GALNT14, GALNT15, GALNT16, GALNT18, GALNT2, GALNT3, GALNT4, GALNT5, GALNT6, GALNT7, GALNT8, GALNT9, WBSCR17
	4	3-O positionGlcNAc	EOGT, OGT
	5	3-O positionSulfate	CHST10, GAL3ST1, GAL3ST2, GAL3ST3, GAL3ST4, HS3ST1, HS3ST2, HS3ST3A1, HS3ST3B1, HS3ST4, HS3ST5, HS3ST6
	6	3-O positionXyl	POGLUT1, XYLT1, XYLT2
	7	4,6-diO positionSulfate	CHST15
	8	4-O positionSulfate	CHST11, CHST12, CHST13, CHST14, CHST8, CHST9
	9	6(O) position of 1-phosphatidyl-1D-myo-inositolGlcNAc	PIGA, PIGC, PIGH, PIGP
	10	6-O positionSulfate	CHST1, CHST2, CHST3, CHST4, CHST5, CHST6, CHST7, HS6ST1, HS6ST2, HS6ST3
	11	NH2-Sulfate	NDST1, NDST2, NDST3, NDST4
	12	O positionGlcNAc	DPAGT1
	13	Tyr-O-SulfationSulfate	TPST1, TPST2
	14	α(1->2)Fuc	FUT1, FUT2
	15	α(1->2)Gal	A3GALT2
	16	α(1->2)Glu	ALG10, ALG10B
	17	α(1->2)Man	ALG11, ALG9
	18	α(1->2/3)Glu	UGGT1, UGGT2
	19	α(1->3)Fuc	FUT10, FUT11, FUT4, FUT7, FUT9, POFUT1, POFUT2
	20	α(1->3)Gal	ABO
	21	α(1->3)GalNAc	ABO, GBGT1
	22	α(1->3)Glu	ALG6, ALG8
	23	α(1->3)Man	ALG2, ALG3, PIGB
	24	α(1->3)Xyl	GXYLT1, LARGE, XXYLT1
	25	α(1->4)Fuc	FUT3, FUT5, FUT6, FUT7
	26	α(1->4)Gal	A4GALT
	27	α(1->4)GlcNAc	A4GNT, EXTL2, EXTL3
	28	α(1->4)Glu	GYG1, GYG2
	29	α(1->4)Man	PIGM
	30	α(1->6)Fuc	FUT8
	31	α(1->6)Man	ALG12, ALG2
	32	α(2->3)NeuNAc	ST3GAL1, ST3GAL2, ST3GAL3, ST3GAL4, ST3GAL5, ST6GAL2
	33	α(2->6)NeuNAc	ST6GAL1, ST6GALNAC1, ST6GALNAC2, ST6GALNAC4
	34	α(2->8)NeuNAc	ST8SIA1, ST8SIA2, ST8SIA3, ST8SIA4, ST8SIA5, ST8SIA6
	35	β linkageGlcA	UGT1A, UGT1A1, UGT1A10, UGT1A3, UGT1A4, UGT1A5, UGT1A6, UGT1A7, UGT1A8, UGT1A9, UGT2A1, UGT2A2, UGT2A3, UGT2B10, UGT2B11, UGT2B15, UGT2B17, UGT2B4, UGT2B7, UGT3A1, UGT3A2
	36	β linkageGlu	ALG5
	37	β(1->1)Gal	UGT8
	38	β(1->1)Glu	UGCG
	39	β(1->1)Man	DPM1
	40	β(1->2)GlcNAc	MGAT1, MGAT2, MGAT3, POMGNT1
	41	β(1->2)Man	POMT1, POMT2
	42	β(1->3)Gal	B3GALT1, B3GALT2, B3GALT4, B3GALT5, B3GALT6, B3GNT3, C1GALT1, C1GALT1
	43	β(1->3)GalNAc	B3GALNT1, B3GALNT2
	44	β(1->3)GlcA	B3GAT1, B3GAT2, B3GAT3, CHPF, CHPF, CHPF2, CHPF2, CHSY1, CHSY1, CHSY3, CHSY3
	45	β(1->3)GlcNAc	B3GNT2, B3GNT4, B3GNT5, B3GNT6, B3GNT7, B3GNT8, B3GNT9, LFNG, MFNG, RFNG
	46	β(1->3)GlcNAc/GlcA	HAS1, HAS2, HAS3
	47	β(1->3)Glu	B3GALTL
	48	β(1->4)Gal	B4GALT1, B4GALT2, B4GALT3, B4GALT4, B4GALT5, B4GALT6, B4GALT7
	49	β(1->4)GalNAc	B4GALNT1, B4GALNT2, B4GALNT3, B4GALNT4, CHPF, CHSY1, CHSY3, CSGALNACT1, CSGALNACT2
	50	β(1->4)GlcA	B3GNT1, B4GAT1, EXT1, EXT2
	51	β(1->4)GlcNAc	ALG13, ALG14, EXT1, EXT2, EXTL1, MGAT4A, MGAT4B, MGAT4C, POMGNT2
	52	β(1->4)Man	ALG1
	53	β(1->6)GlcNAc	GCNT1, GCNT2, GCNT3, GCNT4, MGAT5, MGAT5B
