# Supplementary material for: An integrative network analysis framework for identifying molecular functions in complex disorders examining major depressive disorder as a test case
Source: Sci Rep. 2021 May 6;11:9645. doi: 10.1038/s41598-021-89040-7 (PMC8102631; doi:10.1038/s41598-021-89040-7)
Supplement: Supplementary file 15 — Supplementary information 15. [file 41598_2021_89040_MOESM15_ESM.xlsx]

## Sheet: Glycan Epitope
	Suppl.Table_13: List of 194 well characterized glycan epitopes with their sequences and aliases (wherever available) was manually compiled by querying PubMed as well as Chemical Entities of Biological Interest (ChEBI) online database. The reaction pattern code, linking glycoenzymes that can synthesize these glycan epitopes, is manually assigned from the 53 unique patterns we identified from 331 g…
	Name	Sequence	Aliases	Reaction Pattern Code
	3' -sialyllactose	NeuNAc(α2-3)Gal(β1-4)Glc	3'-SL	32, 48
	6' -sialyllactose	NeuNAc(α2-6)Gal(β1-4)Glc	6'-SL	33, 48
	2-3 Sialyl-Lacto-N-Tetraose	NeuNAc(α2-3)Gal(β1-3)GlcNAc(β1-3)Gal(β1-4)Glc-R		32, 42, 45, 48
	Monofucosyl,monosialyllactose	NeuNAc(α2-6)Gal(β1-4)[Fuc(α1-3)]Glc	3F3'-SL	33, 48, 19
	2-3 Sialylparagloboside	NeuNAc(α2-3)Gal(β1-4)GlcNAc(β1-3)Gal(β1-4)Glc(β1-1)Cer	2-3NeuNAcα-nLc4Cer, NeuAc-3-Paragloboside, S-3-PG	32, 48, 45, 38
	2-6 Sialyl i-Lewis x	NeuNAc(α2-6)Gal(β1-4)GlcNAc(β1-3)Gal(β1-4)[Fuc(α1-3)]GlcNAc(β1-)-R		33, 48, 45, 19
	2-6 Sialyl-LacNAc-Gal	NeuNAc(α2-6)Gal(β1-4)GlcNAc(β1-3)Gal(β1-)-R	CD75s	33, 48, 45
	2-6 Sialylparagloboside	NeuNAc(α2-6)Gal(β1-4)GlcNAc(β1-3)Gal(β1-4)Glc(β1-1)Cer	2-6Neu5Acalpha-nLc4Cer, NeuAc-6-Paragloboside, S-6-PG	33, 48, 45, 38
	2-9,2-6 Disialyllactosylceramide	NeuNAc(α2-9)NeuNAc(α2-6)Gal(β1-4)Glc(β1-1)Cer		33, 48, 38
	2'F-A type 2	GalNAc(α1-3)[Fuc(α1-2)]Gal(β1-4)[Fuc(α1-3)]GlcNAc		21, 14, 48, 19
	2'F-B type 2	Gal(α1-3)[Fuc(α1-2)]Gal(β1-4)[Fuc(α1-3)]GlcNAc		20, 14, 48, 19
	2'FL	Fuc(α1-2)Gal(β1-4)Glc		14, 48
	3'GN type1	GlcNAc(β1-3)Gal(β1-3)GlcNAc		45, 42
	3'GN-Di-LN	GlcNAc(β1-3)(Gal(β1-4)GlcNAc(β1-3))2		45, 48
	3'S-Di-LeA	NeuNAc(α2-3)(Gal(β1-3)[Fuc(α1-4)]GlcNAc(β1-3))2		32, 42, 25, 45
	3'S-Di-Lec	NeuNAc(α2-3)Gal(β1-3)GlcNAc(β1-3)Gal(β1-3)GlcNAc		32, 42, 45
	3'S-Di-Lex	NeuNAc(α2-3)(Gal(β1-4)[Fuc(α1-3)]GlcNAc(β1-3))2		32, 48, 19, 45
	3'S-Di-LN	NeuNAc(α2-3)[Gal(β1-4)GlcNAc(β1-3))2		32, 48, 45
	3'SLeA-LeX	NeuNAc(α2-3)Gal(β1-3)[Fuc(α1-4)]GlcNAc(β1-3)Gal(β1-4)[Fuc(α1-3)]GlcNAc		32, 42, 25, 45, 48, 19
	3'SLec	NeuNAc(α2-3)Gal(β1-3)GlcNAc		32, 42
	3'SLecLN	NeuNAc(α2-3)Gal(β1-3)GlcNAc(β1-3)Gal(β1-4)GlcNAc		32, 42, 45, 48
	3'SLex	NeuNAc(α2-3)Gal(β1-4)[Fuc(α1-3)]GlcNAc		32, 48, 19
	3'SLN	NeuNAc(α2-3)Gal(β1-4)GlcNAc		32, 48
	3'SLN-Lec	NeuNAc(α2-3)Gal(β1-4)GlcNAc(β1-3)Gal(β1-3)GlcNAc		32, 48, 45, 42
	3'STri-LN	NeuNAc(α2-3)[Gal(β1-4)GlcNAc(β1-3))3		32, 48, 45
	3'-Sulfo Lewis a	HSO3(-3)Gal(β1-3)[Fuc(α1-4)]GlcNAc(β1-)-R	3'-Sulfo Lea	5, 42, 25
	3'-Sulfo Lewis x	HSO3(-3)Gal(β1-4)[Fuc(α1-3)]GlcNAc(β1-)-R	3'-Sulfo Lex, CD15u	5, 48, 19
	6,6'- Disulfo Sialyl Lewis x	NeuNAc(α2-3)[HSO3(-6)]Gal(β1-4)[Fuc(α1-3)][HSO3(-6)]GlcNAc(β1-)-R	6,6'-Disulfo Sialyl Lex	32, 10, 48, 19
	6,6,6'-Sulfo LacNAc	HSO3(-6)Gal(β1-4)[HSO3(-6)]GlcNAc(β1-3)[HSO3(-6)]Gal(β1-)-R		10, 48, 45
	6,6'-Sulfo LacNAc	HSO3(-6)Gal(β1-4)[HSO3(-6)]GlcNAc(β1-)-R		10, 48
	6'S-Di-LN	NeuNAc(α2-6)[Gal(β1-4)GlcNAc(β1-3))2		33, 48, 45
	6'SL	NeuNAc(α2-6)Gal(β1-4)Glc		33, 48
	6'SLDN	NeuNAc(α2-6)GalNAc(β1-4)GlcNAc		33, 49
	6′-sialyl-N-acetyllactosamine	NeuNAc(α2-6)Gal(β1-4)GlcNAc	6'SLN, 6'SiaLacNAc(1-4)	33, 48
	6SLN-Lec	NeuNAc(α2-6)Gal(β1-4)GlcNAc(β1-3)Gal(β1-3)GlcNAc		33, 48, 45, 42
	6'STF	Gal(β1-3)[NeuNAc(α2-6)]GalNAc-Thr		42, 33
	6-Sulfo LacNAc	Gal(β1-4)[HSO3(-6)]GlcNAc(β1-)-R		48, 10
	6-Sulfo Lewis x	Gal(β1-4)[Fuc(α1-3)][HSO3(-6)]GlcNAc(β1-)-R		48, 19, 10
	6'-Sulfo Sialyl Lewis x	NeuNAc(α2-3)[HSO3(-6)]Gal(β1-4)[Fuc(α1-3)]GlcNAc(β1-)-R	6'-Sulfo Sialyl Lex	32, 10, 48, 19
	9OAc3'Slec	NeuNAc(9Ac)(α2-3)Gal(β1-3)GlcNAc		32, 42
	9OAc3'SLN	NeuNAc(9Ac)(α2-3)Gal(β1-4)GlcNAc		32, 48
	9-O-Acetyl GD3	NeuNAc9Ac(α2-8)NeuNAc(α2-3)Gal(β1-4)Glc(β1-1)Cer	CD60b	34, 32, 48, 38
	A tetra L	GalNAc(α1-3)[Fuc(α1-2)]Gal(β1-4)Glc		21, 14, 48
	A tetra type 1	GalNAc(α1-3)[Fuc(α1-2)]Gal(β1-3)GlcNAc		21, 14, 42
	A tetra type 2	GalNAc(α1-3)[Fuc(α1-2)]Gal(β1-4)GlcNAc		21, 14, 48
	Alpha-Galactosyl Epitope	Gal(α1-3)Gal(β1-4)GlcNAc-R		20, 48
	Asialo GM1	Gal(β1-3)GalNAc(β1-4)Gal(β1-4)Glc(β1-1)Cer		42, 49, 48, 38
	B tetra L	Gal(α1-3)[Fuc(α1-2)]Gal(β1-4)Glc		20, 14, 48
	B tetra type 1	Gal(α1-3)[Fuc(α1-2)]Gal(β1-3)GlcNAc		20, 14, 42
	B tetra type 2	Gal(α1-3)[Fuc(α1-2)]Gal(β1-4)GlcNAc		20, 14, 48
	Blood Group A Trisaccharide	GalNAc(α1-3)[Fuc(α1-2)]Gal(β1-)-R		21, 14
	Blood Group A Type 1	GalNAc(α1-3)[Fuc(α1-2)]Gal(β1-3)GlcNAc(β1-3)-R		21, 14, 42, 45
	Blood Group A Type 1 (difucosyl)	GalNAc(α1-3)[Fuc(α1-2)]Gal(β1-3)[Fuc(α1-4)]GlcNAc(β1-3)-R	ALeb	21, 14, 42, 25, 45
	Blood Group A Type 2	GalNAc(α1-3)[Fuc(α1-2)]Gal(β1-4)GlcNAc(β1-3)-R		21, 14, 48, 45
	Blood Group A Type 2 (difucosyl)	GalNAc(α1-3)[Fuc(α1-2)]Gal(β1-4)[Fuc(α1-3)]GlcNAc(β1-3)-R	ALey	21, 14, 48, 19, 45
	Blood Group A Type 3	GalNAc(α1-3)[Fuc(α1-2)]Gal(β1-3)GalNAc(α1-3)-R		21, 14, 42, 21
	Blood Group A Type 4	GalNAc(α1-3)[Fuc(α1-2)]Gal(β1-3)GalNAc(β1-4)-R		21, 14, 42, 49
	Blood Group B Type 2	Gal(α1-3)[Fuc(α1-2)]Gal(β1-4)GlcNAc(β1-3)-R		20, 14, 48, 45
	Blood Group H Disaccharide	Fuc(α1-2)Gal(β1-3)-R		14, 42
	Blood Group H Type 1	Fuc(α1-2)Gal(β1-3)GlcNAc(β1-3)-R		14, 42, 45
	Blood Group H Type 2	Fuc(α1-2)Gal(β1-4)GlcNAc(β1-3)-R	CD173	14, 48, 45
	Blood Group H Type 3	Fuc(α1-2)Gal(β1-3)GalNAc(α1-3)-R		14, 42, 21
	Blood Group H Type 4	Fuc(α1-2)Gal(β1-3)GalNAc(β1-4)-R		14, 42, 49
	Chindroitin Sulfate D Unit	-{[HSO3(-2)]GlcA(β1-3)[HSO3(-6)]GalNAc(β1-4)}n-	CS-D	2, 44, 10, 49
	Chondroitin	-[GlcA(β1-3)GalNAc(β1-4)]n-	CH	44, 49
	Chondroitin-4-Sulfate	-{GlcA(β1-3)[HSO3(-4)]GalNAc(β1-4)}n-	CS-A	44, 8, 49
	Chondroitin-6-Sulfate	-{GlcA(β1-3)[HSO3(-6)]GalNAc(β1-4)}n-	CS-C	44, 10, 49
	C-Series Gangliosides Oligosaccharide / Gangliotetraosyl Core Structure	R-Gal(β1-3)GalNAc(β1-4)[NeuNAc(α2-8)NeuNAc(α2-8)NeuNAc(α2-3)]Gal(β1-4)Glc(β1-1)Cer		42, 49, 34, 32, 48, 38
	C-Series Gangliosides Oligosaccharide / Hemato- or Ganglio-Type	NeuNAc(α2-8)NeuNAc(α2-8)NeuNAc(α2-3)Gal-R		34, 32
	CT/Sda	NeuNAc(α2-3)[GalNAc(β1-4)]Gal(β1-4)GlcNAc		32, 49, 48
	Cyclic Sialyl 6-Sulfo Lewis x	cyclicNeuNAc(α2-3)Gal(β1-4)[Fuc(α1-3)][HSO3(-6)]GlcNAc-R	Cyclic Sialyl 6-Sulfo Lex	32, 48, 19, 10
	Di-Lec	Gal(β1-3)GlcNAc(β1-3)Gal(β1-3)GlcNAc		42, 45
	Di-LN	(Gal(β1-4)GlcNAc(β1-3))2		48, 45
	Dimeric Lewis a	Gal(β1-3)[Fuc(α1-4)]GlcNAc(β1-3)Gal(β1-3)[Fuc(α1-4)]GlcNAc(β1-)-R	Dimeric Lea, Di-LeA	42, 25, 45, 42, 25
	Dimeric Lewis x	Gal(β1-4)[Fuc(α1-3)]GlcNAc(β1-3)Gal(β1-4)[Fuc(α1-3)]GlcNAc(β1-)-R	Dimeric Lex, Di-Lex	48, 19, 45, 48, 19
	Disialyl Gb5	NeuNAc(α2-3)Gal(β1-3)[NeuNAc(α2-6)]GalNAc(β1-3)Gal(α1-4)Gal(β1-4)Glc(β1-1)Cer	Disialosyl Gb5,DSGb5,DSGG	32, 45, 33, 43, 26, 48, 38
	Disialyl I	NeuNAc(α2-3)Gal(β1-4)GlcNAc(β1-6)[NeuNAc(α2-3)Gal(β1-4)GlcNAc(β1-3)]Gal(β1-4)GlcNAc(β1-)-R	Disialosyl I	32, 48, 53, 45
	Disialyl Lewis a	NeuNAc(α2-3)Gal(β1-3)[NeuNAc(α2-6)][Fuc(α1-4)]GlcNAc(β1-)-R	Disialyl Lea,Disialosyl Lea, 2-3,2-6 disialyl Lea	32, 42, 33, 25
	Disialyl Lewis c	NeuNAc(α2-3)Gal(β1-3)[NeuNAc(α2-6)]GlcNAc(β1-)-R		32, 42, 33
	Disialyl T Antigen	NeuNAc(α2-3)Gal(β1-3)[NeuNAc(α2-6)]GalNAc(α1-)Ser/Thr	Disialosyl T antigen	32, 42, 33, 3
	F1 Alpha	Gal(β1-4)GlcNAc(β1-6)GalNAc(α1-)Ser/Thr		48, 53, 3
	Forssman Antigen	GalNAc(α1-3)GalNAc(β1-3)Gal(α1-4)Gal(β1-4)Glc(β1-1)Cer		21, 43, 26, 48, 38
	Fucosyl Asialo-GM1	Fuc(α1-2)Gal(β1-3)GalNAc(β1-4)Gal(β1-4)Glc(β1-1)Cer		14, 42, 49, 48, 38
	Fucosyl GM1	Fuc(α1-2)Gal(β1-3)GalNAc(β1-4)[NeuNAc(α2-3)]Gal(β1-4)Glc(β1-1)Cer		14, 42, 49, 48, 38, 32
	Gal(β1-4)[Fuc(α1-3)]Glc(β1)	Gal(β1-4)[Fuc(α1-3)]Glc(β1-)-R		48, 19
	Gala3Lex	Gal(α1-3)Gal(β1-4)[Fuc(α1-3)]GlcNAc		20, 48, 19
	Gala3-type1	Gal(α1-3)Gal(β1-3)GlcNAc		20, 42
	Galabiosylceramide	Gal(α1-4)Gal(β1-1)Cer		26, 37
	Galactose 3-O-Sulfate	HSO3(-3)Gal-R		1, 5
	Galactosylceramide	Gal(β1-1)Cer	GalCer, Galactocerebroside	37
	Galactosylgloboside	Gal(β1-3)GalNAc(β1-3)Gal(α1-4)Gal(β1-4)Glc(β1-1)Cer	SSEA-3 antigen,Gb5Cer	42, 43, 26, 48, 38
	Gal-CTH	Gal(α1-3)Gal(α1-4)Gal(β1-4)Glc(β1-1)Cer	III3GalGb3Cer	20, 26, 48, 38
	Galili-tri	Gal(α1-3)Gal(β1-4)Glc		20, 48
	GalNAc Disialyl Lc4 (Hexasaccharide)	GalNAc(β1-4)[NeuAc(α2-3)]Gal(β1-3)[NeuAc(α2-6)]GlcNAc(β1-3)Gal-R	GalNAc DSLc4 ,RM2 antigen	49, 32, 42, 33, 45
	GalNAc-GD1a	GalNAc(β1-4)[NeuNAc(α2-3)]Gal(β1-3)GalNAc(β1-4)[NeuNAc(α2-3)]Gal(β1-4)Glc(β1-1)Cer		49, 32, 42, 49, 48, 38
	Gb3	Gal(α1-4)Gal(β1-4)Glc(β1-1)Cer	Gb3Cer, Globotriaosylceramide, Ceramidetrihexoside, CTH, CD77, Pk antigen	26, 48, 38
	GD1 alpha(Pentasaccharide)	NeuNAc(α2-3)Gal(β1-3)[NeuNAc(α2-6)]GalNAc(β1-4)Gal-R		32, 42, 33, 49
	GD1a	NeuNAc(α2-3)Gal(β1-3)GalNAc(β1-4)[NeuNAc(α2-3)]Gal(β1-4)Glc(β1-1)Cer		32, 42, 49, 48, 38
	GD1b	Gal(β1-3)GalNAc(β1-4)[NeuNAc(α2-8)NeuNAc(α2-3)]Gal(β1-4)Glc(β1-1)Cer		42, 49, 34, 32, 48, 38
	GD2	GalNAc(β1-4)[NeuNAc(α2-8)NeuNAc(α2-3)]Gal(β1-4)Glc(β1-1)Cer		49, 34, 32, 48, 38
	GD3	NeuNAc(α2-8)NeuNAc(α2-3)Gal(β1-4)Glc		34, 32, 48
	Globoside	GalNAc(β1-3)Gal(α1-4)Gal(β1-4)Glc(β1-1)Cer	Gb4Cer, P antigen	43, 26, 48, 38
	GM1	Gal(β1-3)GalNAc(β1-4)[NeuNAc(α2-3)]Gal(β1-4)Glc(β1-1)Cer	GM1a	42, 49, 32, 48, 38
	GM1b	NeuNAc(α2-3)Gal(β1-3)GalNAc(β1-4)Gal(β1-4)Glc(β1-1)Cer		32, 42, 49, 48, 38
	GM2	NeuNAc(α2-3)[GalNAc(β1-4)]Gal(β1-4)Glc(β1-1)Cer		32, 49, 48, 38
	GM3	NeuNAc(α2-3)Gal(β1-4)Glc(β1-1)Cer		32, 48, 38
	GM4	NeuNAc(α2-3)Gal(β1-1)Cer	N-acetyl GM4, sialosylgalactosylceramide	32, 37
	GQ1b	NeuNAc(α2-8)NeuNAc(α2-3)Gal(β1-3)GalNAc(β1-4)[NeuNAc(α2-8)NeuNAc(α2-3)]Gal(β1-4)Glc(β1-1)Cer	GQ1b(NeuAc)	34, 32, 42, 49, 48, 38
	GQ1b alpha	NeuNAc(α2-3)Gal(β1-3)[NeuNAc(α2-6)]GalNAc(β1-4)[NeuNAc(α2-8)NeuNAc(α2-3)]Gal(β1-4)Glc(β1-1)Cer	Chol-1 alpha-b	32, 42, 33, 49, 34, 48, 38
	GQ2	NeuNAc(α2-8)NeuNAc(α2-8)NeuNAc(α2-8)NeuNAc(α2-3)[GalNAc(β1-4)]Gal(β1-4)Glc(β1-1)Cer		34, 32, 49, 48, 38
	GT1a	NeuNAc(α2-8)NeuNAc(α2-3)Gal(β1-3)GalNAc(β1-4)[NeuNAc(α2-3)]Gal(β1-4)Glc(β1-1)Cer		34, 32, 42, 49, 48, 38
	GT1a alpha	NeuNAc(α2-3)Gal(β1-3)[NeuNAc(α2-6)]GalNAc(β1-4)[NeuNAc(α2-3)]Gal(β1-4)Glc(β1-1)Cer	Chol-1 alpha-a	32, 42, 33, 49, 48, 38
	GT1b	NeuNAc(α2-3)Gal(β1-3)GalNAc(β1-4)[NeuNAc(α2-8)NeuNAc(α2-3)]Gal(β1-4)Glc(β1-1)Cer	GT1b(NeuAc)	32, 42, 49, 34, 48, 38
	GT2	NeuNAc(α2-8)NeuNAc(α2-8)NeuNAc(α2-3)[GalNAc(β1-4)]Gal(β1-4)Glc(β1-1)Cer		34, 32, 49, 48, 38
	GT3	NeuNAc(α2-8)NeuNAc(α2-8)NeuNAc(α2-3)Gal(β1-4)Glc(β1-1)Cer		34, 32, 48, 38
	H2	Fuc(α1-2)(Gal(β1-4)GlcNAc(β1-3))2		14, 48, 45
	H3	Fuc(α1-2)(Gal(β1-4)GlcNAc(β1-3))3		14, 48, 45
	HNK-1	HSO3(-3)GlcA(β1-3)Gal(β1-4)GlcNAc-R	CD57,Leu-7	5, 44, 48
	H-type1	Fuc(α1-2)Gal(β1-3)GlcNAc		14, 42
	H-type2	Fuc(α1-2)Gal(β1-4)GlcNAc		14, 48
	I Antigen	Gal(β1-4)GlcNAc(β1-6)[Gal(β1-4)GlcNAc(β1-3)]Gal(β1-4)GlcNAc(β1-)-R	branched polylactosamine	48, 53, 45
	i Antigen	Gal(β1-4)GlcNAc(β1-3)Gal(β1-4)GlcNAc(β1-)-R	polylactosamine	48, 45
	Internal Lewis x	Gal(β1-4)GlcNAc(β1-3)Gal(β1-4)[Fuc(α1-3)]GlcNAc(β1-3)Gal(β1-4)GlcNAc(β1-3)Gal(β1-4)GlcNAc(β1-3)Gal(β1-4)Glc(β1-1)Cer		48, 45, 19, 38
	Keratan Sulfate	-{HSO3(-6)GlcNAc(β1-3)±[HSO3(-6)]Gal(β1-4)}n-	Keratosulfate	10, 45, 48
	LacNAc-Gal	Gal(β1-4)GlcNAc(β1-3)Gal(β1-)-R	CD75	48, 45
	Lactogangliotetraosylceramide	GalNAc(β1-4)[GlcNAc(β1-3)]Gal(β1-4)Glc(β1-1)Cer	II3GlcNAcGg3Cer,LcGg4Cer	49, 45, 48, 38
	Lacto-N-Neotetraose	Gal(β1-4)GlcNAc(β1-3)Gal(β1-4)Glc-R		48, 45
	Lacto-N-Tetraose	Gal(β1-3)GlcNAc(β1-3)Gal(β1-4)Glc-R	LNT	42, 45, 48
	Lactosylceramide	Gal(β1-4)Glc(β1-1)Cer	LacCer, CDw17, CD17	48, 38
	Lactotetraosylceramide	Gal(β1-3)GlcNAc(β1-3)Gal(β1-4)Glc(β1-1)Cer	Lc4Cer	42, 45, 48, 38
	LDN	GalNAc(β1-4)GlcNAc(β1-2)-R	LacdiNAc	49, 40
	LDN-F	GalNAc(β1-4)[Fuc(α1-3)]GlcNAc(β1-2)-R	fucosylated LDN,GalNAc-Lex,LacdiNAc analogue of Lex	49, 40, 19
	LeALex	Gal(β1-3)[Fuc(α1-4)]GlcNAc(β1-3)Gal(β1-4)[Fuc(α1-3)]GlcNAc		42, 25, 45, 48, 19
	Lec	Gal(β1-3)GlcNAc		42
	Lec-LeX	Gal(β1-3)GlcNAc(β1-3)Gal(β1-4)[Fuc(α1-3)]GlcNAc		42, 45, 48, 19
	Lewis a	Gal(β1-3)[Fuc(α1-4)]GlcNAc(β1-2)-R	Lea	42, 25, 40
	Lewis a (β1-3)Gal	Gal(β1-3)[Fuc(α1-4)]GlcNAc(β1-3)Gal-R		42, 25, 45
	Lewis a- Lewis x Hybrid Antigen	Gal(β1-3)[Fuc(α1-4)]GlcNAc(β1-3)Gal(β1-4)[Fuc(α1-3)]GlcNAc(β1-)-R	Lea-Lex Hybrid Antigen	42, 25, 45, 48, 19
	Lewis b	Fuc(α1-2)Gal(β1-3)[Fuc(α1-4)]GlcNAc(β1-2)-R	Leb	14, 42, 25, 40
	Lewis x	Gal(β1-4)[Fuc(α1-3)]GlcNAc(β1-2)-R	Lex,X-hapten,CD15	48, 19, 40
	Lewis y	Fuc(α1-2)Gal(β1-4)[Fuc(α1-3)]GlcNAc(β1-2)-R	Ley,CD174, Y-hapten	14, 48, 19, 40
	Lewis y (extended) / Hexasaccharide	Fuc(α1-2)Gal(β1-4)[Fuc(α1-3)]GlcNAc(β1-3)Gal(β1-4)GlcNAc(β1-2)-R		14, 48, 19, 45, 40
	Lex-LeA	Gal(β1-4)[Fuc(α1-3)]GlcNAc(β1-3)Gal(β1-3)[Fuc(α1-4)]GlcNAc(β1-3)		48, 19, 45, 42, 25
	Ley -Lex	Fuc(α1-2)Gal(β1-4)[Fuc(α1-3)]GlcNAc(β1-3)Gal(β1-4)[Fuc(α1-3)]GlcNAc(β1-3)		14, 48, 19, 45
	Ley-Di-Lex	Fucα1-2Galβ1-4[Fucα1-3]GlcNAcβ1-3(Galβ1-4[Fucα1-3]GlcNAcβ1-3)2		14, 48, 19, 45
	LNnT	Gal(β1-4)GlcNAc(β1-3)Gal(β1-4)Glc		48, 45
	LNT-2	GlcNAc(β1-3)Gal(β1-4)Glc		48, 45
	Monosialyl Gb5	NeuNAc(α2-3)Gal(β1-3)GalNAc(β1-3)Gal(α1-4)Gal(β1-4)Glc(β1-1)Cer	Monosialosyl Gb5,MSGG	32, 42, 43, 26, 48, 38
	N-Acetyl GD3	NeuNAc(α2-8)NeuNAc(α2-3)Gal(β1-4)Glc(β1-1)Cer	CD60a	34, 32, 48, 38
	N-Acetyl GM2	GalNAc(β1-4)[NeuNAc(α2-3)]Gal(β1-4)Glc(β1-1)Cer		49, 32, 48, 38
	N-Acetyl GM3	NeuNAc(α2-3)Gal(β1-4)Glc(β1-1)Cer		32, 48, 38
	Neu5Ac(α2-3)Gal / Monosialoganglioside	NeuNAc(α2-3)Gal-R		32, 1
	Neu5Ac(α2-3)Gal(β1-3)GalNAc	NeuNAc(α2-3)Gal(β1-3)GalNAc-R		32, 42
	Neu5Ac(α2-3)Gal(β1-4)Glc	NeuNAc(α2-3)Gal(β1-4)Glc-R		32, 48
	Neu5Ac(α2-3)Gal(β1-4)GlcNAc	NeuNAc(α2-3)Gal(β1-4)GlcNAc-R		32, 48
	Neu5Ac(α2-6)Gal	NeuNAc(α2-6)Gal-R		33
	Neu5Ac(α2-6)GalNAc	NeuNAc(α2-6)GalNAc-R		33
	Neu5Ac(α2-8)Neu5Ac(α2-3)Gal	NeuNAc(α2-8)NeuNAc(α2-3)Gal-R		34, 32
	Neu5Ac(α2-8)Neu5Ac(α2-3)Gal(β1-3)GalNAc	NeuNAc(α2-8)NeuNAc(α2-3)Gal(β1-3)GalNAc-R		34, 32, 42
	Neu5Ac(α2-8)Neu5Ac(α2-3)Gal(β1-4)Glc	NeuNAc(α2-8)NeuNAc(α2-3)Gal(β1-4)Glc-R		34, 32, 48
	O-Fucose Glycan /EGF Repeat	NeuNAc(α2-3/6)Gal(β1-4)GlcNAc(β1-3)Fuc(α1-3)Ser/Thr		19, 45, 48, 32
	O-Fucose Glycan /Thrombospondin Type 1 Repeat	Glc(β1-3)Fuc(α1-3)Ser/Thr		19, 47
	O-GlcNAc	GlcNAc(β1-)Ser/Thr		4
	O-Mannosyl Glycan / Mammalian	NeuNAc(α2-3)Gal(β1-4)GlcNAc(β1-2)Man(α1-)Ser/Thr		17, 32, 48, 40
	O-Mannosyl Glycan / Yeast	Man(α1-2)Man(α1-2)Man(α1-)Ser/Thr		17
	P1 Antigen	Gal(α1-4)Gal(β1-4)GlcNAc(β1-3)Gal(β1-4)Glc(β1-1)Cer		26, 48, 45, 38
	P1 penta	Gal(β1-3)GalNAc(β1-3)Gal(α1-4)Gal(β1-4)GlcNAc(β1-3)Gal(β1-4)Glc(β1-1)Cer		26, 48, 45, 38, 43, 42
	P1 tetra	GalNAc(β1-3)Gal(α1-4)Gal(β1-4)GlcNAc(β1-3)Gal(β1-4)Glc(β1-1)Cer		26, 48, 45, 38, 43
	Paragloboside	Gal(β1-4)GlcNAc(β1-3)Gal(β1-4)Glc(β1-1)Cer	nLc4Cer, Lacto-N-neotetraosylceramide	38, 48, 45
	Pk Antigen	Gal(α1-4)Gal(β1-4)Glc(β1-1)Cer	Gb3/globotriaosylceramide/CD77	26, 48, 38
	Poly-KDN	(KDN)n	Polysialic acid	38
	Poly-N-Acetylneuraminic Acid	(NeuNAc(α2-8)) n	Polysialic acid	38
	SD1a	HSO3(-3)Gal(β1-3)GalNAc(β1-4)[HSO3(-3)]Gal(β1-4)Glc(β1-1)Cer	Sβ1a	38, 48, 5, 49, 42
	Sialyl 6-Sulfo LacNAc	NeuNAc(α2-3)Gal(β1-4)[HSO3(-6)]GlcNAc(β1-3)-R	6-sulfo sialyl N-acetyllactosamine	32, 48, 19, 45
	Sialyl 6-Sulfo Lewis x	NeuNAc(α2-3)Gal(β1-4)[Fuc(α1-3)][HSO3(-6)]GlcNAc(β1-3)-R	Sialyl 6-Sulfo Lex,formerly 6-Sulfo Sialyl Lex,CD15su	32, 48, 19, 10, 45
	Sialyl Lewis a	NeuNAc(α2-3)Gal(β1-3)[Fuc(α1-4)]GlcNAc(β1-3)-R	Sialyl Lea ,carbohydrate antigen 19-9 / Cα19-9	32, 42, 45, 25
	Sialyl Lewis c	NeuNAc(α2-3)Gal(β1-3)GlcNAc(β1-3)-R	Sialyl Lec, sLec, DUPAN-2	32, 42, 45
	Sialyl Lewis x	NeuNAc(α2-3)Gal(β1-4)[Fuc(α1-3)]GlcNAc(β1-3)-R	Sialyl Lex,CD15s,sCD15	32, 48, 19, 45
	Sialyl Lewis x-i	NeuNAc(α2-3)Gal(β1-4)[Fuc(α1-3)]GlcNAc(β1-3)Gal(β1-4)GlcNAc(β1-3)Gal(β1-4)-R	Sialyl Lex-i, Sialyl SSEA-1 , SLX	32, 48, 19, 45
	Sialyl Tn Antigen	NeuNAc(α2-6)GalNAc(α1-3)Ser/Thr	CD175s	33, 21
	SM3	HSO3(-3)Gal(β1-4)Glc(β1-1)Cer	Lactosylsulfatide	5, 37, 48
	SM4s	HSO3(-3)Gal(β1-1)Cer	sulfatide,cerebdoside sulfate	5, 37
	SSEA-1	Gal(β1-4)[Fuc(α1-3)]GlcNAc(β1-3)Gal(β1-4)GlcNAc(β1-3)Gal(β1-4)-R	stage specific embryonic antigen-1 / Lex-i / X-i hapten	48, 19, 45
	SSEA-3	Gal(β1-3)GalNAc(β1-3)Gal(α1-3)-R	stage specific embryonic antigen-3	20, 42, 43
	SSEA-4	NeuNAc(α2-3)Gal(β1-3)GalNAc(β1-3)Gal(α1-3)-R	stage specific embryonic antigen-4,LKE	32, 42, 43, 20
	STn	NeuNAc(α2-6)GalNAc(α1-3)Thr		33, 21
	T Antigen	Gal(β1-3)GalNAc(α1-3)Ser/Thr	TF, CD176	20, 21
	Tn Antigen	GalNAc(α1-3)Ser/Thr	CD175	21
	Trifucosyl-Lewis b Antigen	Fuc(α1-2)Gal(β1-3)[Fuc(α1-4)]GlcNAc(β1-3)Gal(β1-3)[Fuc(α1-4)]GlcNAc(β1-3)-R	Trifucosyl-Leb antigen, Leb/Lea antigen	14, 42, 25, 45
	Trifucosyl-Lewis y Antigen	Fuc(α1-2)Gal(β1-4)[Fuc(α1-3)]GlcNAc(β1-3)Gal(β1-4)[Fuc(α1-3)]GlcNAc(β1-3)-R	Trifucosyl-Leyantigen, Ley/Lex antigen	14, 48, 19, 45
	Tri-Lex	(Galβ1-4[Fucα1-3]GlcNAcβ1-3)3		48, 45, 19
	Tri-LN	(Galβ1-4GlcNAcβ1-3)3		48, 45
	VIM-2	NeuNAc(α2-3)Gal(β1-4)GlcNAc(β1-3)Gal(β1-4)[Fuc(α1-3)]GlcNAc(β1-3)-R	CD65, CDw65, Sialyl Lewis i-X	32, 48, 45, 19
	Myeloglycan	NeuAc(α2-3)Gal(β1-4)GlcNAc(β1-3)[Gal(β1-4)(Fuc(α1-3))GlcNAc(β1-3)]2[Gal(β1-4)GlcNAc(β1-3)]2Gal(β1-4)Glc(β1-1)Cer		32, 38, 48, 45, 19
