# Supplementary material for: An integrative network analysis framework for identifying molecular functions in complex disorders examining major depressive disorder as a test case
Source: Sci Rep. 2021 May 6;11:9645. doi: 10.1038/s41598-021-89040-7 (PMC8102631; doi:10.1038/s41598-021-89040-7)
Supplement: Supplementary file 16 — Supplementary information 16. [file 41598_2021_89040_MOESM16_ESM.xlsx]

## Sheet: EnrichmentAnalysis-BloodSamples
	Suppl.Table_14: Compiled list of the gene enrichment analysis output from the Enrichr tool for the DEGs from the blood samples of MDD patients. Output results from several databases and the Biological process from the GO ontologies were analyzed and only the most relevant ones are compiled in the table. Databases that do not capture any information for the input genes are excluded from the result…
	Upregulated Genes
	Kegg Pathway - Filtered based on the average combined score (≥ 5)
	Term	Adjusted P-value	Z-score	Combined Score	Genes
	Osteoclast differentiation_Homo sapiens_hsa04380	2e-05	-1.86	26.85	FCGR2A;FCGR3B;SYK;IL1R1;LCK;PLCG2
	Natural killer cell mediated cytotoxicity_Homo sapiens_hsa04650	2e-05	-1.82	25.99	FCGR3B;SYK;LCK;PLCG2;PTPN6;VAV1
	Staphylococcus aureus infection_Homo sapiens_hsa05150	0.0002	-1.75	20.48	FCGR2A;FCGR3B;SELPLG;ITGAM
	B cell receptor signaling pathway_Homo sapiens_hsa04662	0.0003	-1.86	19.84	SYK;PLCG2;PTPN6;VAV1
	Leishmaniasis_Homo sapiens_hsa05140	0.0003	-1.71	18.22	FCGR2A;FCGR3B;ITGAM;PTPN6
	Cell adhesion molecules (CAMs)_Homo sapiens_hsa04514	0.0003	-1.65	18.04	VCAN;SELPLG;ITGAM;PECAM1;LRRC4
	Fc gamma R-mediated phagocytosis_Homo sapiens_hsa04666	0.0005	-1.66	16.11	FCGR2A;SYK;PLCG2;VAV1
	Hematopoietic cell lineage_Homo sapiens_hsa04640	0.0005	-1.61	15.97	CSF3R;ITGAM;IL1R1;IL1R2
	NF-kappa B signaling pathway_Homo sapiens_hsa04064	0.0005	-1.54	14.93	SYK;IL1R1;LCK;PLCG2
	Phospholipase D signaling pathway_Homo sapiens_hsa04072	0.002	-1.64	13.15	DGKD;SYK;CXCR1;PLCG2
	Leukocyte transendothelial migration_Homo sapiens_hsa04670	0.001	-1.5	13.12	ITGAM;PLCG2;PECAM1;VAV1
	Fc epsilon RI signaling pathway_Homo sapiens_hsa04664	0.003	-1.67	12.62	SYK;PLCG2;VAV1
	Tuberculosis_Homo sapiens_hsa05152	0.004	-1.51	10.9	FCGR2A;FCGR3B;ITGAM;SYK
	Amoebiasis_Homo sapiens_hsa05146	0.008	-1.51	9.74	ITGAM;IL1R1;IL1R2
	T cell receptor signaling pathway_Homo sapiens_hsa04660	0.008	-1.49	9.47	LCK;PTPN6;VAV1
	Platelet activation_Homo sapiens_hsa04611	0.01	-1.52	8.95	FCGR2A;SYK;PLCG2
	Cytokine-cytokine receptor interaction_Homo sapiens_hsa04060	0.01	-1.49	8.58	CSF3R;CXCR1;IL1R1;IL1R2
	Phagosome_Homo sapiens_hsa04145	0.02	-1.3	6.8	FCGR2A;FCGR3B;ITGAM
	Focal adhesion_Homo sapiens_hsa04510	0.04	-1.44	6.49	ITGB4;ZYX;VAV1
	Regulation of actin cytoskeleton_Homo sapiens_hsa04810	0.04	-1.43	6.19	ITGAM;ITGB4;VAV1
	Epithelial cell signaling in Helicobacter pylori infection_Homo sapiens_hsa05120	0.04	-1.29	5.86	CXCR1;PLCG2
	Inflammatory mediator regulation of TRP channels_Homo sapiens_hsa04750	0.06	-1.37	5.27	IL1R1;PLCG2
	HTLV-I infection_Homo sapiens_hsa05166	0.06	-1.34	5.16	IL1R1;LCK;IL1R2
	WikiPathway - Filtered based on the average combined score (≥ 5)
	IL-3 Signaling Pathway_Mus musculus_WP373	0.000108	-2.07125	26.4592	SYK;LCK;PTPN6;BMX;VAV1
	B Cell Receptor Signaling Pathway_Homo sapiens_WP23	0.000108	-2.06916	26.4326	SYK;LCK;PLCG2;PTPN6;VAV1
	IL-5 Signaling Pathway_Mus musculus_WP151	0.000454	-2.02685	22.154	ITGAM;SYK;PTPN6;VAV1
	XPodNet - protein-protein interactions in the podocyte expanded by STRING_Mus musculus_WP2309	0.001496	-2.14857	20.3032	LASP1;SYK;ITGB4;LCK;PLCG2;ZYX;GRB10;PECAM1;PTPN6
	IL-3 Signaling Pathway_Homo sapiens_WP286	0.002961	-2.16618	18.5068	SYK;PTPN6;VAV1
	Interferon type I signaling pathways_Homo sapiens_WP585	0.003295	-1.95034	16.0985	LCK;PTPN6;VAV1
	Kit receptor signaling pathway_Homo sapiens_WP304	0.003672	-1.93467	15.4614	GRB10;PTPN6;VAV1
	EGFR1 Signaling Pathway_Mus musculus_WP572	0.005373	-1.9869	14.6233	GRB10;PLCG2;PTPN6;VAV1
	Focal Adhesion_Homo sapiens_WP306	0.006642	-1.91115	13.277	ITGAM;ITGB4;ZYX;VAV1
	Focal Adhesion_Mus musculus_WP85	0.006489	-1.87744	13.2656	ITGAM;ITGB4;ZYX;VAV1
	Kit Receptor Signaling Pathway_Mus musculus_WP407	0.004675	-1.73759	13.2351	GRB10;PTPN6;VAV1
	Integrin-mediated Cell Adhesion_Homo sapiens_WP185	0.009476	-1.60357	10.3026	ITGAM;ITGB4;ZYX
	Integrin-mediated Cell Adhesion_Mus musculus_WP6	0.009476	-1.58829	10.2957	ITGAM;ITGB4;ZYX
	Spinal Cord Injury_Homo sapiens_WP2431	0.01311	-1.61403	9.61487	VCAN;FCGR2A;IL1R1
	Regulation of toll-like receptor signaling pathway_Homo sapiens_WP1449	0.017744	-1.67589	9.18281	SIGIRR;SYK;PTPN6
	IL-2 Signaling Pathway_Homo sapiens_WP49	0.017744	-1.52692	8.3554	SYK;LCK
	IL-1 Signaling Pathway_Mus musculus_WP37	0.014735	-1.44475	8.34444	IL1R1;IL1R2
	T-Cell Receptor and Co-stimulatory Signaling_Homo sapiens_WP2583	0.010964	-1.19313	7.40316	LCK;PTPN6
	Notch Signaling Pathway_Homo sapiens_WP61	0.035859	-1.45268	6.84857	LCK;DTX1
	Delta-Notch Signaling Pathway_Mus musculus_WP265	0.056779	-1.45429	6.11322	LCK;DTX1
	TCR Signaling Pathway_Homo sapiens_WP69	0.065977	-1.49195	5.97473	VAV1;SKAP1
	Apoptosis Modulation and Signaling_Homo sapiens_WP1772	0.066437	-1.4857	5.85822	IL1R1;IL1R2
	Focal Adhesion-PI3K-Akt-mTOR-signaling pathway_Mus musculus_WP2841	0.094651	-1.67382	5.74154	CSF3R;ITGAM;ITGB4
	IL-6 signaling Pathway_Mus musculus_WP387	0.066437	-1.45312	5.61514	BMX;VAV1
	Spinal Cord Injury_Mus musculus_WP2432	0.066437	-1.29468	5.02799	VCAN;IL1R1
	Reactome - Filtered based on the average combined score (≥ 5)
	Hemostasis_Homo sapiens_R-HSA-109582	2.4e-05	-2.13209	31.4406	DGKD;ITGAM;SELPLG;SYK;LCK;PLCG2;PECAM1;PTPN6;VAV1;CD177
	Cell surface interactions at the vascular wall_Homo sapiens_R-HSA-202733	1.24e-05	-1.94605	31.1197	SELPLG;ITGAM;LCK;PECAM1;PTPN6;CD177
	GPVI-mediated activation cascade_Homo sapiens_R-HSA-114604	1.24e-05	-1.82207	28.8086	SYK;LCK;PLCG2;PTPN6;VAV1
	Platelet activation, signaling and aggregation_Homo sapiens_R-HSA-76002	7.67e-05	-2.13641	28.4117	DGKD;SYK;LCK;PLCG2;PECAM1;PTPN6;VAV1
	Immune System_Homo sapiens_R-HSA-168256	0.000153	-2.1814	26.2799	ITGAM;CSF3R;SYK;IL1R1;IL1R2;VAV1;SIGIRR;RNF126;FCGR2A;LCK;PLCG2;PTPN6;KPNA2;RNF130
	Signaling by Interleukins_Homo sapiens_R-HSA-449147	0.000667	-2.42747	25.3487	CSF3R;SYK;LCK;IL1R1;IL1R2;PTPN6;VAV1
	Antigen activates B Cell Receptor (BCR) leading to generation of second messengers_Homo sapiens_R-HSA-983695	0.000124	-1.86754	23.1829	SYK;PLCG2;PTPN6;VAV1
	PECAM1 interactions_Homo sapiens_R-HSA-210990	9.04e-05	-1.74856	22.5769	LCK;PECAM1;PTPN6
	Cytokine Signaling in Immune system_Homo sapiens_R-HSA-1280215	0.001528	-2.33353	22.1599	CSF3R;SYK;LCK;IL1R1;IL1R2;PTPN6;KPNA2;VAV1
	Signaling by the B Cell Receptor (BCR)_Homo sapiens_R-HSA-983705	0.003176	-2.39212	20.4853	SYK;LCK;PLCG2;PTPN6;VAV1
	Fcgamma receptor (FCGR) dependent phagocytosis_Homo sapiens_R-HSA-2029480	0.003029	-1.85361	16.138	FCGR2A;SYK;PLCG2;VAV1
	Role of phospholipids in phagocytosis_Homo sapiens_R-HSA-2029485	0.004646	-1.98067	15.7306	FCGR2A;SYK;PLCG2
	FCERI mediated Ca+2 mobilization_Homo sapiens_R-HSA-2871809	0.004778	-1.86309	14.6164	SYK;PLCG2;VAV1
	Costimulation by the CD28 family_Homo sapiens_R-HSA-388841	0.006549	-1.83471	13.5876	LCK;PTPN6;VAV1
	Innate Immune System_Homo sapiens_R-HSA-168249	0.018299	-2.23203	13.5594	SIGIRR;FCGR2A;ITGAM;SYK;LCK;PLCG2;VAV1
	Adaptive Immune System_Homo sapiens_R-HSA-1280218	0.013815	-2.1049	13.4724	RNF126;SYK;LCK;PLCG2;PTPN6;RNF130;VAV1
	Platelet sensitization by LDL_Homo sapiens_R-HSA-432142	0.007	-1.82378	13.2789	PECAM1;PTPN6
	CD28 dependent Vav1 pathway_Homo sapiens_R-HSA-389359	0.004646	-1.61412	12.9075	LCK;VAV1
	Regulation of KIT signaling_Homo sapiens_R-HSA-1433559	0.006549	-1.71103	12.6696	LCK;PTPN6
	Regulation of signaling by CBL_Homo sapiens_R-HSA-912631	0.00745	-1.6976	12.1627	SYK;VAV1
	Regulation of actin dynamics for phagocytic cup formation_Homo sapiens_R-HSA-2029482	0.013206	-1.78366	11.6667	FCGR2A;SYK;VAV1
	Signaling by SCF-KIT_Homo sapiens_R-HSA-1433557	0.037346	-2.28641	11.5035	LCK;GRB10;PTPN6;VAV1
	DAP12 signaling_Homo sapiens_R-HSA-2424491	0.044087	-2.34956	11.3591	SYK;LCK;PLCG2;VAV1
	CD28 co-stimulation_Homo sapiens_R-HSA-389356	0.019911	-1.90313	11.3197	LCK;VAV1
	Toll Like Receptor 4 (TLR4) Cascade_Homo sapiens_R-HSA-166016	0.020324	-1.88153	11.0757	SIGIRR;ITGAM;PLCG2
	PD-1 signaling_Homo sapiens_R-HSA-389948	0.013815	-1.71673	11.0265	LCK;PTPN6
	Dectin-2 family_Homo sapiens_R-HSA-5621480	0.00351	-1.29459	10.8444	SYK;PLCG2
	Toll-Like Receptors Cascades_Homo sapiens_R-HSA-168898	0.027719	-1.94241	10.6818	SIGIRR;ITGAM;PLCG2
	DAP12 interactions_Homo sapiens_R-HSA-2172127	0.046791	-2.2579	10.5851	SYK;LCK;PLCG2;VAV1
	Extracellular matrix organization_Homo sapiens_R-HSA-1474244	0.027719	-1.91744	10.5797	VCAN;ITGAM;ITGB4;PECAM1
	Role of LAT2/NTAL/LAB on calcium mobilization_Homo sapiens_R-HSA-2730905	0.036221	-2.05432	10.4639	SYK;LCK;VAV1
	Fc epsilon receptor (FCERI) signaling_Homo sapiens_R-HSA-2454202	0.059061	-2.2275	9.72076	SYK;LCK;PLCG2;VAV1
	Interleukin-1 signaling_Homo sapiens_R-HSA-446652	0.03009	-1.78911	9.62694	IL1R1;IL1R2
	FCGR activation_Homo sapiens_R-HSA-2029481	0.034658	-1.78338	9.22099	FCGR2A;SYK
	NRAGE signals death through JNK_Homo sapiens_R-HSA-193648	0.030359	-1.55398	8.29333	ARHGEF18;VAV1
	Interleukin-2 signaling_Homo sapiens_R-HSA-451927	0.070834	-2.06441	8.06054	SYK;LCK;PTPN6
	Interleukin-3, 5 and GM-CSF signaling_Homo sapiens_R-HSA-512988	0.073466	-2.04813	7.80968	SYK;PTPN6;VAV1
	Constitutive Signaling by Aberrant PI3K in Cancer_Homo sapiens_R-HSA-2219530	0.045427	-1.63525	7.76054	LCK;VAV1
	Integrin cell surface interactions_Homo sapiens_R-HSA-216083	0.051467	-1.63389	7.45934	ITGAM;PECAM1
	Cell death signalling via NRAGE, NRIF and NADE_Homo sapiens_R-HSA-204998	0.045427	-1.52091	7.21789	ARHGEF18;VAV1
	FCERI mediated MAPK activation_Homo sapiens_R-HSA-2871796	0.086332	-2.03143	7.2126	SYK;PLCG2;VAV1
	PI5P, PP2A and IER3 Regulate PI3K/AKT Signaling_Homo sapiens_R-HSA-6811558	0.063619	-1.72062	7.15329	LCK;VAV1
	Platelet homeostasis_Homo sapiens_R-HSA-418346	0.065205	-1.68561	6.85792	PECAM1;PTPN6
	Negative regulation of the PI3K/AKT network_Homo sapiens_R-HSA-199418	0.066816	-1.6974	6.79752	LCK;VAV1
	G alpha (12/13) signalling events_Homo sapiens_R-HSA-416482	0.059061	-1.51757	6.60111	ARHGEF18;VAV1
	CLEC7A (Dectin-1) signaling_Homo sapiens_R-HSA-5607764	0.073466	-1.6781	6.4205	SYK;PLCG2
	PI3K/AKT Signaling in Cancer_Homo sapiens_R-HSA-2219528	0.065156	-1.52429	6.23482	LCK;VAV1
	p75 NTR receptor-mediated signalling_Homo sapiens_R-HSA-193704	0.063619	-1.47042	6.11312	ARHGEF18;VAV1
	PI-3K cascade:FGFR1_Homo sapiens_R-HSA-5654689	0.086332	-1.657	5.69932	LCK;VAV1
	PI-3K cascade:FGFR2_Homo sapiens_R-HSA-5654695	0.086332	-1.64887	5.67135	LCK;VAV1
	PI-3K cascade:FGFR3_Homo sapiens_R-HSA-5654710	0.086332	-1.63972	5.63987	LCK;VAV1
	PI-3K cascade:FGFR4_Homo sapiens_R-HSA-5654720	0.086332	-1.63208	5.61361	LCK;VAV1
	PI3K events in ERBB4 signaling_Homo sapiens_R-HSA-1250342	0.086332	-1.62077	5.5747	LCK;VAV1
	GAB1 signalosome_Homo sapiens_R-HSA-180292	0.086443	-1.64114	5.5718	LCK;VAV1
	PIP3 activates AKT signaling_Homo sapiens_R-HSA-1257604	0.086332	-1.61489	5.55447	LCK;VAV1
	PI3K/AKT activation_Homo sapiens_R-HSA-198203	0.086443	-1.62717	5.52437	LCK;VAV1
	C-type lectin receptors (CLRs)_Homo sapiens_R-HSA-5621481	0.086362	-1.5933	5.4564	SYK;PLCG2
	Biocarta- Filtered based on the average combined score (≥ 2)
	Ras-Independent pathway in NK cell-mediated cytotoxicity_Homo sapiens_h_nkcellsPathway	4.52e-06	-1.45471	22.6434	FCGR3B;SYK;PTPN6;VAV1
	IL 2 signaling pathway_Homo sapiens_h_il2Pathway	0.006016	-1.55628	11.9497	SYK;LCK
	BCR Signaling Pathway_Homo sapiens_h_bcrPathway	0.014992	-1.77575	10.7825	SYK;VAV1
	Fc Epsilon Receptor I Signaling in Mast Cells_Homo sapiens_h_fcer1Pathway	0.014992	-1.65098	10.2441	SYK;VAV1
	T Cell Receptor Signaling Pathway_Homo sapiens_h_tcrPathway	0.036983	-1.55276	7.67987	LCK;VAV1
	EPO Signaling Pathway_Homo sapiens_h_epoPathway	0.063916	-0.56309	2.07677	PTPN6
	NCI Nature- Filtered based on the average combined score (≥ 5)
	amb2 Integrin signaling_Homo sapiens_5d4f90b6-6188-11e5-8ac5-06603eb7f303	0.003101	-1.57928	14.4539	SELPLG;ITGAM;LCK
	Signaling events mediated by Stem cell factor receptor (c-Kit)_Homo sapiens_c6b6861c-6195-11e5-8ac5-06603eb7f303	0.003101	-1.69746	14.2017	GRB10;PTPN6;VAV1
	Class I PI3K signaling events_Homo sapiens_12b82bb7-6191-11e5-8ac5-06603eb7f303	0.003101	-1.57202	13.5274	SYK;LCK;PLCG2
	Regulation of RhoA activity_Homo sapiens_49ece019-6195-11e5-8ac5-06603eb7f303	0.003101	-1.54462	13.4882	ARHGEF18;VAV1;DEF6
	BCR signaling pathway_Homo sapiens_acbf44e2-618c-11e5-8ac5-06603eb7f303	0.00387	-1.60252	12.4223	SYK;PLCG2;PTPN6
	TCR signaling in naive CD8+ T cells_Homo sapiens_15a017bb-6196-11e5-8ac5-06603eb7f303	0.003101	-1.44211	11.9836	LCK;PTPN6;VAV1
	TCR signaling in naive CD4+ T cells_Homo sapiens_0c2862fa-6196-11e5-8ac5-06603eb7f303	0.00387	-1.4348	11.1221	LCK;PTPN6;VAV1
	CXCR4-mediated signaling events_Homo sapiens_46a5529b-6191-11e5-8ac5-06603eb7f303	0.01023	-1.36325	8.79752	LCK;PTPN6;VAV1
	Signaling events mediated by PTP1B_Homo sapiens_be498a9b-6195-11e5-8ac5-06603eb7f303	0.025115	-1.02902	5.20152	FCGR2A;LCK
	GlycoGenes
	Kegg Pathway - Filtered based on the combined score (≥ 5)
	Starch and sucrose metabolism_Homo sapiens_hsa00500	0	-2.03	16.69	MGAM;GAA
	Galactose metabolism_Homo sapiens_hsa00052	0	-1.68	15.86	MGAM;GAA
	Metabolic pathways_Homo sapiens_hsa01100	0.03	-1.94	8.13	MGAM;GALNT14;GAA
	Mucin type O-Glycan biosynthesis_Homo sapiens_hsa00512	0.03	-1.59	6.81	GALNT14
	Carbohydrate digestion and absorption_Homo sapiens_hsa04973	0.03	-1.67	6.54	MGAM
	Thyroid hormone synthesis_Homo sapiens_hsa04918	0.04	-1.71	5.92	ASGR1
	Reactome - Filtered based on the average combined score (≥ 7)
	Metabolism of carbohydrates_Homo sapiens_R-HSA-71387	0.01	-2.24	18.9	MGAM;VCAN;GAA
	Digestion of dietary carbohydrate_Homo sapiens_R-HSA-189085	0.02	-1.89	10.62	MGAM
	Chondroitin sulfate biosynthesis_Homo sapiens_R-HSA-2022870	0.02	-2.1	9.91	VCAN
	CS/DS degradation_Homo sapiens_R-HSA-2024101	0.02	-1.87	9.48	VCAN
	Defective B3GALT6 causes EDSP2 and SEMDJL1_Homo sapiens_R-HSA-4420332	0.02	-1.82	8.67	VCAN
	Dermatan sulfate biosynthesis_Homo sapiens_R-HSA-2022923	0.02	-1.62	8.6	VCAN
	Defective B3GAT3 causes JDSSDHD_Homo sapiens_R-HSA-3560801	0.02	-1.8	8.56	VCAN
	Glycogen breakdown (glycogenolysis)_Homo sapiens_R-HSA-70221	0.02	-1.71	8.53	GAA
	A tetrasaccharide linker sequence is required for GAG synthesis_Homo sapiens_R-HSA-1971475	0.02	-1.91	8.49	VCAN
	Defective B4GALT7 causes EDS, progeroid type_Homo sapiens_R-HSA-3560783	0.02	-1.77	8.42	VCAN
	Diseases associated with glycosaminoglycan metabolism_Homo sapiens_R-HSA-3560782	0.02	-1.82	8.12	VCAN
	Chondroitin sulfate/dermatan sulfate metabolism_Homo sapiens_R-HSA-1793185	0.04	-1.99	7.58	VCAN
	Defective CHST14 causes EDS, musculocontractural type_Homo sapiens_R-HSA-3595174	0.02	-1.31	7.54	VCAN
	Defective CHSY1 causes TPBS_Homo sapiens_R-HSA-3595177	0.02	-1.27	7.34	VCAN
	Defective CHST3 causes SEDCJD_Homo sapiens_R-HSA-3595172	0.02	-1.27	7.31	VCAN
	Heparan sulfate/heparin (HS-GAG) metabolism_Homo sapiens_R-HSA-1638091	0.04	-1.84	6.86	VCAN
	O-linked glycosylation of mucins_Homo sapiens_R-HSA-913709	0.04	-1.91	6.73	GALNT14
	HumanCyc -
	mucin core 1 and core 2 O-glycosylation_Homo sapiens_PWY-7433	0.01	-1.66	7.29	GALNT14
	Downregulated Genes
	Kegg Pathway - Filtered based on the combined score (≥3)
	Term	Adjusted P-value	Z-score	Combined Score	Genes
	Complement and coagulation cascades_Homo sapiens_hsa04610	0.02	-1.82	13.5	THBD;C3AR1;PLAUR
	Staphylococcus aureus infection_Homo sapiens_hsa05150	0.11	-1.79	9.11	C3AR1;ICAM1
	AGE-RAGE signaling pathway in diabetic complications_Homo sapiens_hsa04933	0.13	-1.98	7.83	THBD;ICAM1
	Cytokine-cytokine receptor interaction_Homo sapiens_hsa04060	0.13	-1.83	7.34	TNFRSF8;CCR5;TNFRSF1B
	Choline metabolism in cancer_Homo sapiens_hsa05231	0.13	-1.83	7.25	SLC22A4;SLC22A1
	TNF signaling pathway_Homo sapiens_hsa04668	0.13	-1.78	6.76	TNFRSF1B;ICAM1
	Lysosome_Homo sapiens_hsa04142	0.14	-1.62	5.83	LAMP3;CD68
	Osteoclast differentiation_Homo sapiens_hsa04380	0.14	-1.68	5.83	LILRA3;LILRA4
	Cell adhesion molecules (CAMs)_Homo sapiens_hsa04514	0.14	-1.53	5.1	CD8A;ICAM1
	African trypanosomiasis_Homo sapiens_hsa05143	0.24	-1.37	3.61	ICAM1
	Malaria_Homo sapiens_hsa05144	0.25	-1.4	3.26	ICAM1
	Primary immunodeficiency_Homo sapiens_hsa05340	0.24	-1.2	3.12	CD8A
	Notch signaling pathway_Homo sapiens_hsa04330	0.25	-1.27	2.98	DTX1
	WikiPathway - Filtered based on the combined score (≥4)
	Macrophage markers_Mus musculus_WP2271	3.3e-05	-1.39	19.62	CD163;CD83;CD68
	Complement and Coagulation Cascades_Mus musculus_WP449	0	-1.88	15.9	THBD;C3AR1;PLAUR
	Complement and Coagulation Cascades_Homo sapiens_WP558	0	-1.87	15.45	THBD;C3AR1;PLAUR
	TCR Signaling Pathway_Homo sapiens_WP69	0.01	-1.96	13.78	CD83;CD8A;CCR5
	GPCRs, Class A Rhodopsin-like_Homo sapiens_WP455	0.02	-1.92	11.83	GPR171;C3AR1;FFAR2;CCR5
	Oxidative Damage_Mus musculus_WP1496	0.02	-1.81	10.71	C3AR1;TNFRSF1B
	NRF2 pathway_Homo sapiens_WP2884	0.02	-1.82	10.26	SLC39A8;SLC39A13;SLC5A2
	Zinc homeostasis_Homo sapiens_WP3529	0.02	-1.69	9.99	SLC39A13;SLC39A8
	Peptide GPCRs_Mus musculus_WP234	0.04	-1.63	7.76	C3AR1;CCR5
	Peptide GPCRs_Homo sapiens_WP24	0.05	-1.67	7.58	C3AR1;CCR5
	GPCRs, Other_Homo sapiens_WP117	0.07	-1.59	6.53	GPR84;CCR5
	Odorant GPCRs_Mus musculus_WP1397	0.1	-1.65	5.93	GPR171;GPR84
	TNF-alpha NF-kB Signaling Pathway_Mus musculus_WP246	0.16	-1.9	5.54	TNFRSF8;TNFRSF1B
	GPCRs, Class A Rhodopsin-like_Mus musculus_WP189	0.16	-1.72	5.16	C3AR1;CCR5
	IL1 and megakaryotyces in obesity_Homo sapiens_WP2865	0.16	-1.17	3.54	ICAM1
	Reactome- Filtered based on the combined score (≥4)
	Immunoregulatory interactions between a Lymphoid and a non-Lymphoid cell_Homo sapiens_R-HSA-198933	0	-2.01	21.87	CD8A;SLAMF7;LILRA3;LILRA4;ICAM1
	Transport of glucose and other sugars, bile salts and organic acids, metal ions and amine compounds_Homo sapiens_R-HSA-425366	0	-1.96	19.07	SLC22A4;SLC22A1;SLC39A8;SLC5A2
	SLC-mediated transmembrane transport_Homo sapiens_R-HSA-425407	0	-2.01	16.82	SLC22A4;SLCO4A1;SLC22A1;SLC39A8;SLC5A2
	Organic cation transport_Homo sapiens_R-HSA-549127	0	-1.91	16.81	SLC22A4;SLC22A1
	Organic cation/anion/zwitterion transport_Homo sapiens_R-HSA-549132	0.01	-1.98	15.58	SLC22A4;SLC22A1
	Common Pathway of Fibrin Clot Formation_Homo sapiens_R-HSA-140875	0.01	-1.97	13.69	THBD;CD177
	Formation of Fibrin Clot (Clotting Cascade)_Homo sapiens_R-HSA-140877	0.03	-2.08	12.03	THBD;CD177
	Immune System_Homo sapiens_R-HSA-168256	0.04	-2.17	11.9	CD8A;C3AR1;SLAMF7;RBCK1;TNFRSF1B;LILRA3;LILRA4;TRIM56;ICAM1
	Adaptive Immune System_Homo sapiens_R-HSA-1280218	0.04	-2.22	11.79	CD8A;SLAMF7;RBCK1;LILRA3;LILRA4;ICAM1
	Transmembrane transport of small molecules_Homo sapiens_R-HSA-382551	0.06	-2.06	9.99	SLC22A4;SLCO4A1;SLC22A1;SLC39A8;SLC5A2
	Cell surface interactions at the vascular wall_Homo sapiens_R-HSA-202733	0.08	-1.81	7.15	THBD;CD177
	Class A/1 (Rhodopsin-like receptors)_Homo sapiens_R-HSA-373076	0.1	-1.96	6.87	C3AR1;FFAR2;CCR5
	Mitochondrial iron-sulfur cluster biogenesis_Homo sapiens_R-HSA-1362409	0.08	-1.48	5.88	SLC25A28
	GPCR ligand binding_Homo sapiens_R-HSA-500792	0.14	-1.96	5.3	C3AR1;FFAR2;CCR5
	TNFs bind their physiological receptors_Homo sapiens_R-HSA-5669034	0.13	-1.67	5.03	TNFRSF1B
	Peptide ligand-binding receptors_Homo sapiens_R-HSA-375276	0.13	-1.7	4.74	C3AR1;CCR5
	Na+/Cl- dependent neurotransmitter transporters_Homo sapiens_R-HSA-442660	0.11	-1.45	4.68	SLC22A1
	Amine compound SLC transporters_Homo sapiens_R-HSA-425428	0.13	-1.64	4.57	SLC22A1
	Post-translational modification: synthesis of GPI-anchored proteins_Homo sapiens_R-HSA-163125	0.13	-1.51	4.48	PLAUR
	Early Phase of HIV Life Cycle_Homo sapiens_R-HSA-162594	0.1	-1.26	4.47	CCR5
	G alpha (i) signalling events_Homo sapiens_R-HSA-418594	0.17	-1.84	4.43	C3AR1;CCR5
	Transport of organic anions_Homo sapiens_R-HSA-879518	0.08	-1.17	4.43	SLCO4A1
	Activated NOTCH1 Transmits Signal to the Nucleus_Homo sapiens_R-HSA-2122948	0.13	-1.57	4.39	DTX1
	Dissolution of Fibrin Clot_Homo sapiens_R-HSA-75205	0.1	-1.21	4.37	PLAUR
	Norepinephrine Neurotransmitter Release Cycle_Homo sapiens_R-HSA-181430	0.11	-1.31	4.33	SLC22A1
	Regulation of Complement cascade_Homo sapiens_R-HSA-977606	0.13	-1.47	4.32	C3AR1
	Regulation of TNFR1 signaling_Homo sapiens_R-HSA-5357905	0.13	-1.51	4.18	RBCK1
	Abacavir transport and metabolism_Homo sapiens_R-HSA-2161522	0.08	-1.06	4.12	SLC22A1
	TNFR1-induced NFkappaB signaling pathway_Homo sapiens_R-HSA-5357956	0.13	-1.4	4.11	RBCK1
	TNF signaling_Homo sapiens_R-HSA-75893	0.16	-1.61	4.02	RBCK1
	BioCarta
	TNFR2 Signaling Pathway_Homo sapiens_h_tnfr2Pathway	0.09	-1.34	4.95	TNFRSF1B
	Pertussis toxin-insensitive CCR5 Signaling in Macrophage_Homo sapiens_h_Ccr5Pathway	0.09	-1.25	4.95	CCR5
	IL12 and Stat4 Dependent Signaling Pathway in Th1 Development_Homo sapiens_h_IL12Pathway	0.09	-1.18	4.09	CCR5
	Role of Beta-arrestins in the activation and targeting of MAP kinases_Homo sapiens_h_barr-mapkPathway	0.09	-1.31	3.67	CCR5
	Roles of Beta-arrestin-dependent Recruitment of Src Kinases in GPCR Signaling_Homo sapiens_h_bArrestin-srcPathway	0.09	-1.37	3.66	CCR5
	Beta-arrestins in GPCR Desensitization_Homo sapiens_h_bArrestinPathway	0.09	-1.23	3.52	CCR5
	Activation of cAMP-dependent protein kinase, PKA_Homo sapiens_h_gsPathway	0.09	-1.14	3.23	CCR5
	ChREBP regulation by carbohydrates and cAMP_Homo sapiens_h_chrebpPathway	0.09	-1.04	2.62	CCR5
	Activation of Csk by cAMP-dependent Protein Kinase Inhibits Signaling through the T Cell Receptor_Homo sapiens_h_CSKPathway	0.09	-1.03	2.51	CCR5
	Ion Channels and Their Functional Role in Vascular Endothelium_Homo sapiens_h_raccPathway	0.09	-0.96	2.31	CCR5
	NCI-Nature - Filtered based on the combined score (≥3)
	Beta2 integrin cell surface interactions_Homo sapiens_95b6b434-618d-11e5-8ac5-06603eb7f303	0.02	-1.59	10.16	PLAUR;ICAM1
	Validated transcriptional targets of AP1 family members Fra1 and Fra2_Homo sapiens_76d028a7-6196-11e5-8ac5-06603eb7f303	0.02	-1.55	9.34	THBD;PLAUR
	amb2 Integrin signaling_Homo sapiens_5d4f90b6-6188-11e5-8ac5-06603eb7f303	0.02	-1.46	8.39	PLAUR;ICAM1
	IL12-mediated signaling events_Homo sapiens_7acdea19-6193-11e5-8ac5-06603eb7f303	0.03	-1.49	7.29	CD8A;CCR5
	Urokinase-type plasminogen activator (uPA) and uPAR-mediated signaling_Homo sapiens_503076a2-6196-11e5-8ac5-06603eb7f303	0.14	-1.33	3.28	PLAUR
	Beta3 integrin cell surface interactions_Homo sapiens_c2800165-618d-11e5-8ac5-06603eb7f303	0.14	-1.19	2.92	PLAUR
	Thromboxane A2 receptor signaling_Homo sapiens_27d5800d-6196-11e5-8ac5-06603eb7f303	0.14	-1.25	2.75	ICAM1
	Presenilin action in Notch and Wnt signaling_Homo sapiens_f51de83a-6194-11e5-8ac5-06603eb7f303	0.14	-1.14	2.72	DTX1
	Glycogenes
	Kegg Pathway
	Term	Adjusted P-value	Z-score	Combined Score	Genes
	Glycosaminoglycan biosynthesis - chondroitin sulfate / dermatan sulfate_Homo sapiens_hsa00532	6.44e-07	-1.24	20.38	CHST12;DSE;UST
	Mucin type O-Glycan biosynthesis_Homo sapiens_hsa00512	0	-1.66	15.6	GALNT14;B4GALT5
	Metabolic pathways_Homo sapiens_hsa01100	0.03	-1.94	8.13	MGAM;GALNT14;DSE
	Starch and sucrose metabolism_Homo sapiens_hsa00500	0.04	-1.85	6.84	MGAM
	Galactose metabolism_Homo sapiens_hsa00052	0.03	-1.56	6.71	MGAM
	Carbohydrate digestion and absorption_Homo sapiens_hsa04973	0.04	-1.67	6.54	MGAM
	AGE-RAGE signaling pathway in diabetic complications_Homo sapiens_hsa04933	0.05	-1.86	5.79	THBD
	Complement and coagulation cascades_Homo sapiens_hsa04610	0.05	-1.63	5.46	THBD
	Tuberculosis_Homo sapiens_hsa05152	0.08	-1.61	4.12	CLEC4E
	WikiPathway
	Complement and Coagulation Cascades_Mus musculus_WP449	0.05	-1.91	7.31	THBD
	Complement and Coagulation Cascades_Homo sapiens_WP558	0.05	-1.9	7.15	THBD
	Metapathway biotransformation_Mus musculus_WP1251	0.07	-1.96	5.82	CHST12
	Metapathway biotransformation_Homo sapiens_WP702	0.07	-2.11	5.63	CHST12
	Reactome- Filtered based on the combined score (≥8)
	Metabolism of carbohydrates_Homo sapiens_R-HSA-71387	1.62e-06	-2.24	37.12	MGAM;CHST12;UST;DSE;B4GALT5
	Glycosaminoglycan metabolism_Homo sapiens_R-HSA-1630316	1.96e-06	-1.94	30.37	CHST12;UST;DSE;B4GALT5
	Chondroitin sulfate/dermatan sulfate metabolism_Homo sapiens_R-HSA-1793185	1.02e-05	-2.15	29.21	CHST12;UST;DSE
	Dermatan sulfate biosynthesis_Homo sapiens_R-HSA-2022923	6.17e-05	-1.7	19.64	UST;DSE
	O-linked glycosylation of mucins_Homo sapiens_R-HSA-913709	0	-2.04	16.09	GALNT14;B4GALT5
	Metabolism_Homo sapiens_R-HSA-1430728	0	-2.2	15.97	MGAM;CHST12;UST;DSE;B4GALT5
	O-linked glycosylation_Homo sapiens_R-HSA-5173105	0	-1.97	13.5	GALNT14;B4GALT5
	Chondroitin sulfate biosynthesis_Homo sapiens_R-HSA-2022870	0.02	-2.13	10.04	CHST12
	Digestion of dietary carbohydrate_Homo sapiens_R-HSA-189085	0.01	-1.65	9.28	MGAM
	Common Pathway of Fibrin Clot Formation_Homo sapiens_R-HSA-140875	0.02	-1.83	8.47	THBD
	N-glycan antennae elongation in the medial/trans-Golgi_Homo sapiens_R-HSA-975576	0.02	-1.89	8.44	B4GALT5
	Keratan sulfate/keratin metabolism_Homo sapiens_R-HSA-1638074	0.02	-1.95	8.29	B4GALT5
	Keratan sulfate biosynthesis_Homo sapiens_R-HSA-2022854	0.02	-1.83	8.08	B4GALT5
	Post-translational protein modification_Homo sapiens_R-HSA-597592	0.03	-2.07	7.92	GALNT14;B4GALT5
	N-Glycan antennae elongation_Homo sapiens_R-HSA-975577	0.02	-1.58	7.9	B4GALT5
	Formation of Fibrin Clot (Clotting Cascade)_Homo sapiens_R-HSA-140877	0.03	-1.94	7.85	THBD
	HumanCyc
	chondroitin sulfate biosynthesis (late stages)_Homo sapiens_PWY-6567	2.01e-05	-1.51	18.4	CHST12;UST
	dermatan sulfate biosynthesis_Homo sapiens_PWY-6571	2.8e-05	-1.22	13.58	DSE;UST
	chondroitin sulfate biosynthesis_Homo sapiens_PWY-6569	3.25e-05	-1.2	12.75	CHST12;UST
	mucin core 1 and core 2 O-glycosylation_Homo sapiens_PWY-7433	0.01	-1.14	4.98	GALNT14
	GO Biological Process (2018) - DEGs other than the glycogenes - Filtered based on the average combined score (≥ 5)
	Term	Adjusted P-value	Odds Ratio	Combined Score	Genes
	neutrophil activation involved in immune response (GO:0002283)	1.40795e-06	8.77844	175.746	ITGAM;SYK;PLAUR;GPR84;TNFRSF1B;LILRA3;ADGRG3;FCGR3B;FCGR2A;CXCR1;C3AR1;PECAM1;PTPN6;CD68;CD177
	neutrophil degranulation (GO:0043312)	4.54016e-06	8.1328	146.053	ITGAM;PLAUR;GPR84;TNFRSF1B;LILRA3;ADGRG3;FCGR3B;FCGR2A;CXCR1;C3AR1;PECAM1;PTPN6;CD68;CD177
	neutrophil mediated immunity (GO:0002446)	4.54016e-06	7.99195	141.863	ITGAM;PLAUR;GPR84;TNFRSF1B;LILRA3;ADGRG3;FCGR3B;FCGR2A;CXCR1;C3AR1;PECAM1;PTPN6;CD68;CD177
	cellular response to cytokine stimulus (GO:0071345)	1.26771e-05	7.82717	128.649	CSF3R;ITGAM;SELPLG;IL1R1;IL1R2;LRRC4;TNFRSF1B;VAV1;ICAM1;SIGIRR;ZC3H12A;PTPN6;CCR5
	leukocyte cell-cell adhesion (GO:0007159)	0.000722778	42.1866	513.401	SYK;PECAM1;ICAM1;CD177
	positive regulation of myeloid leukocyte mediated immunity (GO:0002888)	0.00073516	119.928	1435.59	ITGAM;SYK;CD177
	positive regulation of leukocyte degranulation (GO:0043302)	0.00123009	89.9367	1016.42	ITGAM;SYK;CD177
	cytokine-mediated signaling pathway (GO:0019221)	0.00142835	5.03799	55.5115	CSF3R;ITGAM;SYK;IL1R1;IL1R2;LRRC4;TNFRSF8;PTPN6;CCR5;TNFRSF1B;VAV1;ICAM1
	regulation of superoxide anion generation (GO:0032928)	0.00164806	71.9422	773.933	ITGAM;SYK;CD177
	enzyme linked receptor protein signaling pathway (GO:0007167)	0.011779	10.6275	92.3065	SYK;LCK;CD8A;PILRA;BMX
	quaternary ammonium group transport (GO:0015697)	0.0150349	118.512	973.353	SLC22A4;SLC22A1
	neutrophil extravasation (GO:0072672)	0.0150349	118.512	973.353	PECAM1;CD177
	cellular zinc ion homeostasis (GO:0006882)	0.0150349	25.6704	206.875	LCK;SLC39A8;SLC39A13
	zinc ion homeostasis (GO:0055069)	0.0150349	25.6704	206.875	LCK;SLC39A8;SLC39A13
	response to cytokine (GO:0034097)	0.0150349	9.18082	73.7781	SIGIRR;IL1R1;LAMP3;PTPN6;TRIM56
	peptidyl-tyrosine phosphorylation (GO:0018108)	0.0155161	12.9034	101.807	SYK;LCK;PTPN6;BMX
	granulocyte migration (GO:0097530)	0.0155161	94.8048	747.009	ADGRE2;CD177
	sodium-independent organic anion transport (GO:0043252)	0.0207794	21.1339	159.143	SLC22A4;SLCO4A1;SLC22A1
	regulation of cytokine-mediated signaling pathway (GO:0001959)	0.0214125	11.2467	83.1673	SIGIRR;SYK;PTPN6;RBCK1
	positive regulation of reactive oxygen species metabolic process (GO:2000379)	0.0214125	19.9578	147.172	ITGAM;ZC3H12A;CD177
	regulation of leukocyte degranulation (GO:0043300)	0.0214125	67.7109	497.407	ADGRE2;SYK
	T cell receptor signaling pathway (GO:0050852)	0.0219203	7.71839	56.1597	LCK;PLCG2;RBCK1;BMX;SKAP1
	antigen receptor-mediated signaling pathway (GO:0050851)	0.025645	5.8754	41.5667	SYK;LCK;PLCG2;RBCK1;BMX;SKAP1
	peptidyl-tyrosine autophosphorylation (GO:0038083)	0.0262751	17.1015	118.902	SYK;LCK;BMX
	regulation of myeloid leukocyte mediated immunity (GO:0002886)	0.0262751	52.6587	364.81	ADGRE2;SYK
	positive regulation of superoxide anion generation (GO:0032930)	0.0262751	52.6587	364.81	ITGAM;CD177
	B cell receptor signaling pathway (GO:0050853)	0.027272	9.66537	66.2352	SYK;LCK;PLCG2;BMX
	cellular response to fatty acid (GO:0071398)	0.0281895	47.3905	319.805	ZC3H12A;FFAR2
	regulation of oligodendrocyte differentiation (GO:0048713)	0.0281895	47.3905	319.805	DAAM2;TNFRSF8
	modulation by virus of host process (GO:0019054)	0.0321145	43.0801	283.641	ZC3H12A;KPNA2
	positive regulation of immune response (GO:0050778)	0.0365422	14.0773	90.4053	ITGAM;FFAR2;CD177
	regulation of mast cell degranulation (GO:0043304)	0.0401208	36.4487	229.349	ADGRE2;SYK
	positive regulation of cell death (GO:0010942)	0.0401208	13.2932	83.2968	ITGAM;ZC3H12A;ZNF746
	neutrophil migration (GO:1990266)	0.0409382	13.0508	81.1254	SYK;PECAM1;CD177
	dendritic cell chemotaxis (GO:0002407)	0.0419954	33.8435	208.531	CXCR1;CCR5
	macrophage activation (GO:0042116)	0.0455434	31.5857	190.754	ITGAM;SYK
	second-messenger-mediated signaling (GO:0019932)	0.0455434	12.1636	73.285	DGKD;PLCG2;CCR5
	Fc-gamma receptor signaling pathway involved in phagocytosis (GO:0038096)	0.0477801	7.48157	44.5179	FCGR2A;SYK;PLCG2;VAV1
	Fc-gamma receptor signaling pathway (GO:0038094)	0.0478321	7.42364	43.9723	FCGR2A;SYK;PLCG2;VAV1
	Fc receptor mediated stimulatory signaling pathway (GO:0002431)	0.0479047	7.3666	43.4368	FCGR2A;SYK;PLCG2;VAV1
	regulation of platelet activation (GO:0010543)	0.0498187	27.8669	162.069	THBD;SYK
	extracellular matrix organization (GO:0030198)	0.0498187	5.42604	31.3559	VCAN;ITGAM;ITGB4;PECAM1;ICAM1
	negative regulation of sequence-specific DNA binding transcription factor activity (GO:0043433)	0.0498187	7.09397	40.9008	SIGIRR;ADGRG3;ZC3H12A;RBCK1
	negative regulation of cysteine-type endopeptidase activity involved in apoptotic process (GO:0043154)	0.0498187	11.0374	63.5973	LAMP3;PLAUR;TNFRSF1B
	cell-cell adhesion via plasma-membrane adhesion molecules (GO:0098742)	0.0510696	6.99046	39.9483	ITGAM;PECAM1;ICAM1;CD177
	zinc II ion transport (GO:0006829)	0.0551433	24.9311	140.012	SLC39A13;SLC39A8
	lymphocyte differentiation (GO:0030098)	0.0569958	10.2465	56.9849	ADGRG3;LCK;PLCG2
	ammonium transport (GO:0015696)	0.0620206	22.5544	122.589	SLC22A4;SLC22A1
	zinc II ion transmembrane transport (GO:0071577)	0.0620206	22.5544	122.589	SLC39A13;SLC39A8
	response to lipopolysaccharide (GO:0032496)	0.0623772	6.38443	34.4936	ZC3H12A;TNFRSF8;CCR5;TNFRSF1B
	regulation of immune response (GO:0050776)	0.0623772	4.93526	26.5987	SYK;CD8A;SLAMF7;PILRA;ICAM1
	negative regulation of sequestering of calcium ion (GO:0051283)	0.0623785	21.5281	115.198	LCK;PLCG2
	organic cation transport (GO:0015695)	0.0623785	21.5281	115.198	SLC22A4;SLC22A1
	cellular response to molecule of bacterial origin (GO:0071219)	0.0734694	8.85007	45.7432	ZC3H12A;CCR5;TNFRSF1B
	release of sequestered calcium ion into cytosol (GO:0051209)	0.0758088	18.9419	96.9635	LCK;PLCG2
	cellular response to lipopolysaccharide (GO:0071222)	0.0868539	8.14321	40.2866	ZC3H12A;CCR5;TNFRSF1B
	transmembrane receptor protein tyrosine kinase signaling pathway (GO:0007169)	0.0868539	3.75462	18.5162	SYK;LCK;CD8A;PILRA;BMX;VAV1
	cellular response to lipid (GO:0071396)	0.0868539	5.53406	27.2195	ZC3H12A;FFAR2;CCR5;TNFRSF1B
	regulation of blood coagulation (GO:0030193)	0.0868539	16.9099	83.0744	THBD;SYK
	cellular transition metal ion homeostasis (GO:0046916)	0.0875965	7.96145	38.9112	LCK;SLC39A8;SLC39A13
	negative regulation of tumor necrosis factor superfamily cytokine production (GO:1903556)	0.088731	16.3259	79.1623	ZC3H12A;LILRA4
	Fc-epsilon receptor signaling pathway (GO:0038095)	0.088731	5.40861	26.1874	SYK;PLCG2;VAV1;LILRA4
	Fc receptor signaling pathway (GO:0038093)	0.0889866	5.37812	25.9382	SYK;PLCG2;VAV1;LILRA4
	cellular divalent inorganic cation homeostasis (GO:0072503)	0.102908	7.30858	34.0713	LCK;SLC39A8;SLC39A13
	negative regulation of tumor necrosis factor production (GO:0032720)	0.106347	14.3442	66.176	ZC3H12A;LILRA4
	calcium ion transmembrane import into cytosol (GO:0097553)	0.108939	13.9216	63.4693	LCK;PLCG2
	negative regulation of blood coagulation (GO:0030195)	0.108939	13.9216	63.4693	THBD;PLAUR
	protein K63-linked ubiquitination (GO:0070534)	0.113156	13.5231	60.9388	RNF126;TRIM56
	T cell differentiation (GO:0030217)	0.115708	13.1468	58.5687	LCK;CD8A
	positive regulation of neuron death (GO:1901216)	0.115708	13.1468	58.5687	ITGAM;ZNF746
	innate immune response activating cell surface receptor signaling pathway (GO:0002220)	0.15668	5.91248	24.3065	SYK;PLCG2;FFAR2
	organic anion transport (GO:0015711)	0.15668	5.91248	24.3065	SLC22A4;SLCO4A1;SLC22A1
	regulation of intrinsic apoptotic signaling pathway (GO:2001242)	0.15668	10.5127	42.5722	LCK;PLAUR
	receptor internalization (GO:0031623)	0.15668	9.85417	38.7548	SYK;CXCR1
	positive regulation of cytosolic calcium ion concentration (GO:0007204)	0.15668	5.50065	21.599	CD52;C3AR1;CCR5
	peptidyl-tyrosine modification (GO:0018212)	0.15668	9.65258	37.6025	LCK;PTPN6
	positive regulation of proteolysis (GO:0045862)	0.15668	9.45905	36.5037	ZC3H12A;TNFRSF1B
	B cell differentiation (GO:0030183)	0.15668	9.45905	36.5037	ADGRG3;PLCG2
	regulation of cytosolic calcium ion concentration (GO:0051480)	0.15668	5.33537	20.5371	CD52;C3AR1;CCR5
	inflammatory response (GO:0006954)	0.15668	3.86821	14.5272	SYK;C3AR1;TNFRSF8;TNFRSF1B
	regulation of tumor necrosis factor-mediated signaling pathway (GO:0010803)	0.15668	8.75661	32.5794	SYK;RBCK1
	anion transport (GO:0006820)	0.15668	8.75661	32.5794	SLC22A4;SLC22A1
	granulocyte chemotaxis (GO:0071621)	0.15668	8.75661	32.5794	ADGRE2;SYK
	regulation of glial cell differentiation (GO:0045685)	0.15668	46.8447	171.827	TNFRSF8
	glomerulus vasculature development (GO:0072012)	0.15668	46.8447	171.827	PECAM1
	response to chemokine (GO:1990868)	0.15668	46.8447	171.827	ZC3H12A
	positive regulation of cellular extravasation (GO:0002693)	0.15668	46.8447	171.827	ICAM1
	release of sequestered calcium ion into cytosol by sarcoplasmic reticulum (GO:0014808)	0.15668	46.8447	171.827	CCR5
	positive regulation of granulocyte differentiation (GO:0030854)	0.15668	46.8447	171.827	EVI2B
	hormone transport (GO:0009914)	0.15668	46.8447	171.827	SLCO4A1
	cellular response to chemokine (GO:1990869)	0.15668	46.8447	171.827	ZC3H12A
	regulation of cytokine production involved in immune response (GO:0002718)	0.15668	46.8447	171.827	FFAR2
	catecholamine transport (GO:0051937)	0.15668	46.8447	171.827	SLC22A1
	positive regulation of microglial cell activation (GO:1903980)	0.15668	46.8447	171.827	ITGAM
	regulation of superoxide metabolic process (GO:0090322)	0.15668	46.8447	171.827	SYK
	negative regulation of interleukin-6 secretion (GO:1900165)	0.15668	46.8447	171.827	ZC3H12A
	regulation of dopamine metabolic process (GO:0042053)	0.15668	46.8447	171.827	ITGAM
	negative regulation of oligodendrocyte differentiation (GO:0048715)	0.15668	46.8447	171.827	DAAM2
	aggrephagy (GO:0035973)	0.15668	46.8447	171.827	WDR81
	negative regulation of muscle cell apoptotic process (GO:0010656)	0.15668	46.8447	171.827	ZC3H12A
	negative regulation of neurological system process (GO:0031645)	0.15668	46.8447	171.827	TNFRSF8
	regulation of epidermal growth factor receptor signaling pathway (GO:0042058)	0.15668	8.44303	30.8613	RNF126;PLAUR
	receptor metabolic process (GO:0043112)	0.15668	8.44303	30.8613	SYK;CXCR1
	integrin-mediated signaling pathway (GO:0007229)	0.15668	8.44303	30.8613	SYK;ZYX
	cellular response to interleukin-1 (GO:0071347)	0.15668	4.86034	17.5694	IL1R1;IL1R2;ZC3H12A
	positive regulation of intracellular protein transport (GO:0090316)	0.15668	4.79461	17.1691	ITGAM;ZC3H12A;PLAGL2
	regulation of tumor necrosis factor production (GO:0032680)	0.15668	8.01251	28.5388	ZC3H12A;LILRA4
	membrane fusion involved in viral entry into host cell (GO:0039663)	0.15668	39.0353	137.247	CCR5
	negative regulation of nitric oxide biosynthetic process (GO:0045019)	0.15668	39.0353	137.247	ZC3H12A
	positive regulation of isomerase activity (GO:0010912)	0.15668	39.0353	137.247	ITGAM
	modulation by symbiont of host cellular process (GO:0044068)	0.15668	39.0353	137.247	KPNA2
	regulation of toll-like receptor 9 signaling pathway (GO:0034163)	0.15668	39.0353	137.247	LILRA4
	zinc II ion transmembrane import (GO:0071578)	0.15668	39.0353	137.247	SLC39A8
	negative regulation of production of miRNAs involved in gene silencing by miRNA (GO:1903799)	0.15668	39.0353	137.247	ZC3H12A
	regulation of chemokine biosynthetic process (GO:0045073)	0.15668	39.0353	137.247	SIGIRR
	negative regulation of nitric oxide metabolic process (GO:1904406)	0.15668	39.0353	137.247	ZC3H12A
	regulation of protein deubiquitination (GO:0090085)	0.15668	39.0353	137.247	ZC3H12A
	negative regulation of macrophage activation (GO:0043031)	0.15668	39.0353	137.247	ZC3H12A
	regulation of microglial cell activation (GO:1903978)	0.15668	39.0353	137.247	ITGAM
	positive regulation of B cell differentiation (GO:0045579)	0.15668	39.0353	137.247	SYK
	carnitine transport (GO:0015879)	0.15668	39.0353	137.247	SLC22A4
	amino-acid betaine transport (GO:0015838)	0.15668	39.0353	137.247	SLC22A4
	positive regulation of protein deubiquitination (GO:1903003)	0.15668	39.0353	137.247	ZC3H12A
	positive regulation of mast cell degranulation (GO:0043306)	0.15668	39.0353	137.247	SYK
	response to type I interferon (GO:0034340)	0.15668	39.0353	137.247	TRIM56
	release of sequestered calcium ion into cytosol by endoplasmic reticulum (GO:1903514)	0.15668	39.0353	137.247	CCR5
	fusion of virus membrane with host plasma membrane (GO:0019064)	0.15668	39.0353	137.247	CCR5
	microglial cell activation (GO:0001774)	0.15668	39.0353	137.247	ITGAM
	attachment of GPI anchor to protein (GO:0016255)	0.15668	39.0353	137.247	PLAUR
	cellular response to oxygen-containing compound (GO:1901701)	0.15668	3.54905	12.3826	ZC3H12A;FFAR2;CCR5;TNFRSF1B
	negative regulation of neuron differentiation (GO:0045665)	0.15668	7.62366	26.4787	TNFRSF8;DTX1
	negative regulation of intracellular signal transduction (GO:1902532)	0.15668	4.51944	15.5221	ADGRG3;ZC3H12A;PLAUR
	negative regulation of glial cell differentiation (GO:0045686)	0.15668	33.4571	113.238	DAAM2
	cell junction maintenance (GO:0034331)	0.15668	33.4571	113.238	CD177
	regulation of protein deacetylation (GO:0090311)	0.15668	33.4571	113.238	ZNHIT1
	positive regulation of tumor necrosis factor biosynthetic process (GO:0042535)	0.15668	33.4571	113.238	TNFRSF8
	negative regulation of glucose import (GO:0046325)	0.15668	33.4571	113.238	GRB10
	cellular response to UV-B (GO:0071493)	0.15668	33.4571	113.238	CRIP1
	regulation of endocytosis (GO:0030100)	0.15668	7.05295	23.5242	SYK;CD177
	calcium-mediated signaling (GO:0019722)	0.15668	6.94888	22.9947	PLCG2;CCR5
	negative regulation of NIK/NF-kappaB signaling (GO:1901223)	0.15668	29.2735	95.6922	ADGRG3
	negative regulation of cytokine production involved in inflammatory response (GO:1900016)	0.15668	29.2735	95.6922	ZC3H12A
	positive regulation of production of molecular mediator of immune response (GO:0002702)	0.15668	29.2735	95.6922	FFAR2
	regulation of homotypic cell-cell adhesion (GO:0034110)	0.15668	29.2735	95.6922	SYK
	T cell mediated immunity (GO:0002456)	0.15668	29.2735	95.6922	CD8A
	sarcoplasmic reticulum calcium ion transport (GO:0070296)	0.15668	29.2735	95.6922	CCR5
	mesodermal cell differentiation (GO:0048333)	0.15668	29.2735	95.6922	ITGB4
	virion attachment to host cell (GO:0019062)	0.15668	29.2735	95.6922	ICAM1
	regulation of leukocyte activation (GO:0002694)	0.15668	29.2735	95.6922	LCK
	negative regulation of fibrinolysis (GO:0051918)	0.15668	29.2735	95.6922	THBD
	regulation of interferon-gamma secretion (GO:1902713)	0.15668	29.2735	95.6922	ZC3H12A
	regulation of mast cell activation involved in immune response (GO:0033006)	0.15668	29.2735	95.6922	ADGRE2
	regulation of cysteine-type endopeptidase activity involved in apoptotic signaling pathway (GO:2001267)	0.15668	29.2735	95.6922	PLAUR
	regulation of leukocyte mediated cytotoxicity (GO:0001910)	0.15668	29.2735	95.6922	ICAM1
	negative regulation of cysteine-type endopeptidase activity (GO:2000117)	0.15668	6.74966	21.9895	LAMP3;TNFRSF1B
	regulation of neuron death (GO:1901214)	0.15668	6.74966	21.9895	ITGAM;ZNF746
	B cell activation (GO:0042113)	0.15668	6.65426	21.5121	ADGRG3;PLCG2
	protein autophosphorylation (GO:0046777)	0.15668	4.14864	13.3802	SYK;LCK;BMX
	regulation of cell proliferation (GO:0042127)	0.15668	2.31867	7.46189	RNF126;SYK;LCK;TNFRSF8;PTPN6;TNFRSF1B;BMX
	C-terminal protein lipidation (GO:0006501)	0.15668	6.4713	20.6038	CD52;FCGR3B
	negative regulation of protein phosphorylation (GO:0001933)	0.15668	4.0769	12.9766	ZC3H12A;LRRC4;PTPN6
	positive regulation of T cell receptor signaling pathway (GO:0050862)	0.15668	26.0196	82.3691	LCK
	negative regulation of response to cytokine stimulus (GO:0060761)	0.15668	26.0196	82.3691	SIGIRR
	complement receptor mediated signaling pathway (GO:0002430)	0.15668	26.0196	82.3691	C3AR1
	ectoderm development (GO:0007398)	0.15668	26.0196	82.3691	ITGAM
	chylomicron assembly (GO:0034378)	0.15668	26.0196	82.3691	PLAGL2
	endothelium development (GO:0003158)	0.15668	26.0196	82.3691	PECAM1
	positive regulation of lipid localization (GO:1905954)	0.15668	26.0196	82.3691	ZC3H12A
	negative regulation of gene silencing by miRNA (GO:0060965)	0.15668	26.0196	82.3691	ZC3H12A
	3'-UTR-mediated mRNA destabilization (GO:0061158)	0.15668	26.0196	82.3691	ZC3H12A
	regulation of granulocyte differentiation (GO:0030852)	0.15668	26.0196	82.3691	EVI2B
	positive regulation of execution phase of apoptosis (GO:1900119)	0.15668	26.0196	82.3691	ZC3H12A
	positive regulation of bone resorption (GO:0045780)	0.15668	26.0196	82.3691	SYK
	negative regulation by host of viral process (GO:0044793)	0.15668	26.0196	82.3691	ZC3H12A
	negative regulation of cell activation (GO:0050866)	0.15668	26.0196	82.3691	THBD
	negative regulation of interleukin-1 beta secretion (GO:0050713)	0.15668	26.0196	82.3691	ZC3H12A
	contractile actin filament bundle assembly (GO:0030038)	0.15668	26.0196	82.3691	ZYX
	regulation of phospholipid metabolic process (GO:1903725)	0.15668	26.0196	82.3691	WDR81
	positive regulation of bone remodeling (GO:0046852)	0.15668	26.0196	82.3691	SYK
	negative regulation of lipopolysaccharide-mediated signaling pathway (GO:0031665)	0.15668	26.0196	82.3691	SIGIRR
	cell-cell junction maintenance (GO:0045217)	0.15668	26.0196	82.3691	CD177
	RNA phosphodiester bond hydrolysis, endonucleolytic (GO:0090502)	0.15668	26.0196	82.3691	ZC3H12A
	negative regulation of glucose transport (GO:0010829)	0.15668	26.0196	82.3691	GRB10
	stress fiber assembly (GO:0043149)	0.15668	26.0196	82.3691	ZYX
	transforming growth factor beta receptor signaling pathway (GO:0007179)	0.15668	6.38353	20.1716	ZYX;ARHGEF18
	response to interleukin-1 (GO:0070555)	0.15668	6.38353	20.1716	IL1R1;ZC3H12A
	positive regulation of apoptotic signaling pathway (GO:2001235)	0.15668	6.38353	20.1716	LCK;PLAUR
	positive regulation of apoptotic process (GO:0043065)	0.15668	3.15721	9.90301	ZC3H12A;TNFRSF8;ARHGEF18;VAV1
	cation transport (GO:0006812)	0.15668	6.13389	18.9551	SLC22A4;SLC22A1
	negative regulation of leukocyte activation (GO:0002695)	0.15668	23.4165	71.9461	ZC3H12A
	hemidesmosome assembly (GO:0031581)	0.15668	23.4165	71.9461	ITGB4
	regulation of tumor necrosis factor biosynthetic process (GO:0042534)	0.15668	23.4165	71.9461	TNFRSF8
	drug transmembrane transport (GO:0006855)	0.15668	23.4165	71.9461	SLC22A1
	lymphocyte mediated immunity (GO:0002449)	0.15668	23.4165	71.9461	CD8A
	regulation of histone deacetylation (GO:0031063)	0.15668	23.4165	71.9461	ZNHIT1
	regulation of lipid kinase activity (GO:0043550)	0.15668	23.4165	71.9461	WDR81
	carnitine metabolic process (GO:0009437)	0.15668	23.4165	71.9461	SLC22A4
	interleukin-2-mediated signaling pathway (GO:0038110)	0.15668	23.4165	71.9461	SYK
	negative regulation of heart contraction (GO:0045822)	0.15668	23.4165	71.9461	ZC3H12A
	modulation by host of viral genome replication (GO:0044827)	0.15668	23.4165	71.9461	ZC3H12A
	cell-substrate junction assembly (GO:0007044)	0.15668	23.4165	71.9461	ITGB4
	regulation of non-canonical Wnt signaling pathway (GO:2000050)	0.15668	23.4165	71.9461	DAAM2
	cellular response to interleukin-2 (GO:0071352)	0.15668	23.4165	71.9461	SYK
	response to sterol (GO:0036314)	0.15668	23.4165	71.9461	CCR5
	myeloid cell activation involved in immune response (GO:0002275)	0.15668	23.4165	71.9461	SYK
	regulation of integrin-mediated signaling pathway (GO:2001044)	0.15668	23.4165	71.9461	CD177
	receptor-mediated endocytosis (GO:0006898)	0.159748	3.85458	11.7496	CD163;SYK;CXCR1
	negative regulation of NF-kappaB transcription factor activity (GO:0032088)	0.159864	5.90298	17.8471	ZC3H12A;RBCK1
	C-terminal protein amino acid modification (GO:0018410)	0.159864	5.90298	17.8471	CD52;FCGR3B
	regulation of hormone secretion (GO:0046883)	0.159864	21.2866	63.5951	FFAR2
	regulation of viral life cycle (GO:1903900)	0.159864	21.2866	63.5951	LAMP3
	response to interleukin-6 (GO:0070741)	0.159864	21.2866	63.5951	SELPLG
	iron ion transport (GO:0006826)	0.159864	21.2866	63.5951	SLC25A28
	positive regulation of mRNA metabolic process (GO:1903313)	0.159864	21.2866	63.5951	ZC3H12A
	dermatan sulfate biosynthetic process (GO:0030208)	0.159864	21.2866	63.5951	VCAN
	cellular response to arsenic-containing substance (GO:0071243)	0.159864	21.2866	63.5951	ZC3H12A
	negative regulation of interleukin-1 secretion (GO:0050711)	0.159864	21.2866	63.5951	ZC3H12A
	protein kinase C-activating G-protein coupled receptor signaling pathway (GO:0007205)	0.159864	21.2866	63.5951	DGKD
	positive regulation of vascular endothelial growth factor receptor signaling pathway (GO:0030949)	0.159864	21.2866	63.5951	GRB10
	cellular response to tumor necrosis factor (GO:0071356)	0.159864	3.73235	11.0908	ZC3H12A;TNFRSF8;TNFRSF1B
	organic substance transport (GO:0071702)	0.159864	5.55434	16.2074	SLC22A4;SLC22A1
	negative regulation of reactive oxygen species biosynthetic process (GO:1903427)	0.159864	19.5118	56.772	ZC3H12A
	dermatan sulfate metabolic process (GO:0030205)	0.159864	19.5118	56.772	VCAN
	cellular response to low-density lipoprotein particle stimulus (GO:0071404)	0.159864	19.5118	56.772	SYK
	negative regulation of hemostasis (GO:1900047)	0.159864	19.5118	56.772	THBD
	regulation of lymphocyte activation (GO:0051249)	0.159864	19.5118	56.772	LCK
	response to UV-B (GO:0010224)	0.159864	19.5118	56.772	CRIP1
	negative regulation of chemokine production (GO:0032682)	0.159864	19.5118	56.772	SIGIRR
	secretion (GO:0046903)	0.159864	19.5118	56.772	SLC22A4
	response to fatty acid (GO:0070542)	0.159864	19.5118	56.772	FFAR2
	regulation of fibrinolysis (GO:0051917)	0.159864	19.5118	56.772	THBD
	diacylglycerol metabolic process (GO:0046339)	0.159864	19.5118	56.772	DGKD
	regulation of execution phase of apoptosis (GO:1900117)	0.159864	19.5118	56.772	ZC3H12A
	chondroitin sulfate catabolic process (GO:0030207)	0.159864	19.5118	56.772	VCAN
	positive regulation of alpha-beta T cell proliferation (GO:0046641)	0.159864	19.5118	56.772	SYK
	regulation of production of miRNAs involved in gene silencing by miRNA (GO:1903798)	0.159864	19.5118	56.772	ZC3H12A
	regulation of axon guidance (GO:1902667)	0.159864	19.5118	56.772	ZSWIM5
	T cell activation (GO:0042110)	0.159864	5.48948	15.9069	LCK;CD8A
	divalent metal ion transport (GO:0070838)	0.159864	5.48948	15.9069	SLC39A8;CCR5
	positive regulation of intracellular signal transduction (GO:1902533)	0.159864	2.53165	7.31748	LCK;PTPN6;RBCK1;TNFRSF1B;VAV1
	regulation of MAPK cascade (GO:0043408)	0.159864	3.56277	10.1961	SYK;PTPN6;TNFRSF1B
	cell-matrix adhesion (GO:0007160)	0.159864	5.36418	15.3306	ITGB4;ZYX
	negative regulation of apoptotic process (GO:0043066)	0.159864	2.49923	7.11644	LAMP3;ZC3H12A;PLAUR;TNFRSF1B;EVI2B
	phospholipase C-activating G-protein coupled receptor signaling pathway (GO:0007200)	0.159864	5.30364	15.0541	C3AR1;GPR84
	monosaccharide transport (GO:0015749)	0.159864	18.01	51.1056	SLC5A2
	neutrophil activation (GO:0042119)	0.159864	18.01	51.1056	SYK
	positive regulation of cell adhesion mediated by integrin (GO:0033630)	0.159864	18.01	51.1056	SYK
	adaptive immune response based on somatic recombination of immune receptors built from immunoglobulin superfamily domains (GO:0002460)	0.159864	18.01	51.1056	CD8A
	regulation of mRNA catabolic process (GO:0061013)	0.159864	18.01	51.1056	ZC3H12A
	regulation of platelet aggregation (GO:0090330)	0.159864	18.01	51.1056	SYK
	positive regulation of interleukin-8 secretion (GO:2000484)	0.159864	18.01	51.1056	FFAR2
	negative regulation of interleukin-1 beta production (GO:0032691)	0.159864	18.01	51.1056	ZC3H12A
	regulation of histone modification (GO:0031056)	0.159864	18.01	51.1056	ZNHIT1
	regulation of cysteine-type endopeptidase activity involved in apoptotic process (GO:0043281)	0.159864	5.18655	14.5233	LAMP3;TNFRSF1B
	regulation of apoptotic process (GO:0042981)	0.159864	2.09522	5.85267	LCK;PLAUR;TNFRSF8;ARHGEF18;TNFRSF1B;EVI2B;VAV1
	positive regulation of acute inflammatory response (GO:0002675)	0.159864	16.7227	46.3343	FFAR2
	regulation of tumor necrosis factor secretion (GO:1904467)	0.159864	16.7227	46.3343	ZC3H12A
	response to cholesterol (GO:0070723)	0.159864	16.7227	46.3343	CCR5
	myeloid cell development (GO:0061515)	0.159864	16.7227	46.3343	EVI2B
	positive regulation of alpha-beta T cell activation (GO:0046635)	0.159864	16.7227	46.3343	SYK
	negative regulation of coagulation (GO:0050819)	0.159864	16.7227	46.3343	THBD
	toll-like receptor 4 signaling pathway (GO:0034142)	0.159864	16.7227	46.3343	ITGAM
	dermatan sulfate proteoglycan biosynthetic process (GO:0050651)	0.159864	16.7227	46.3343	VCAN
	selective autophagy (GO:0061912)	0.159864	16.7227	46.3343	WDR81
	positive regulation of membrane protein ectodomain proteolysis (GO:0051044)	0.159864	16.7227	46.3343	TNFRSF1B
	regulation of B cell differentiation (GO:0045577)	0.159864	16.7227	46.3343	SYK
	body fluid secretion (GO:0007589)	0.159864	16.7227	46.3343	SLC22A4
	negative regulation of platelet activation (GO:0010544)	0.159864	16.7227	46.3343	THBD
	regulation of peptide secretion (GO:0002791)	0.159864	16.7227	46.3343	FFAR2
	negative regulation of RNA metabolic process (GO:0051253)	0.159864	16.7227	46.3343	ZC3H12A
	cellular response to virus (GO:0098586)	0.159864	16.7227	46.3343	ZC3H12A
	positive regulation of protein import (GO:1904591)	0.159864	16.7227	46.3343	ZC3H12A
	positive regulation of cytokine production involved in immune response (GO:0002720)	0.159864	16.7227	46.3343	FFAR2
	interleukin-1-mediated signaling pathway (GO:0070498)	0.160545	5.0745	14.02	IL1R1;IL1R2
	response to molecule of bacterial origin (GO:0002237)	0.162998	4.91518	13.3127	TNFRSF8;TNFRSF1B
	phosphatidylinositol biosynthetic process (GO:0006661)	0.162998	4.91518	13.3127	PLCG2;BMX
	positive regulation of antigen receptor-mediated signaling pathway (GO:0050857)	0.162998	15.6071	42.2688	LCK
	negative regulation of NF-kappaB import into nucleus (GO:0042347)	0.162998	15.6071	42.2688	ZC3H12A
	fibrinolysis (GO:0042730)	0.162998	15.6071	42.2688	PLAUR
	neurotransmitter transport (GO:0006836)	0.162998	15.6071	42.2688	SLC22A1
	leukocyte tethering or rolling (GO:0050901)	0.162998	15.6071	42.2688	SELPLG
	hexose transport (GO:0008645)	0.162998	15.6071	42.2688	SLC5A2
	regulation of interferon-alpha production (GO:0032647)	0.162998	15.6071	42.2688	LILRA4
	leukocyte adhesion to vascular endothelial cell (GO:0061756)	0.162998	15.6071	42.2688	SELPLG
	positive regulation of lymphocyte differentiation (GO:0045621)	0.162998	15.6071	42.2688	SYK
	cellular response to transforming growth factor beta stimulus (GO:0071560)	0.168215	4.81438	12.8703	ZYX;ARHGEF18
	regulation of myelination (GO:0031641)	0.169841	14.6309	38.7688	TNFRSF8
	response to interferon-alpha (GO:0035455)	0.169841	14.6309	38.7688	LAMP3
	positive regulation of macrophage activation (GO:0043032)	0.169841	14.6309	38.7688	ITGAM
	mRNA cis splicing, via spliceosome (GO:0045292)	0.169841	14.6309	38.7688	RNF113A
	protein import into nucleus (GO:0006606)	0.174022	4.67067	12.2467	SYK;KPNA2
	modulation by virus of host morphology or physiology (GO:0019048)	0.174052	13.7696	35.7284	KPNA2
	regulation of viral process (GO:0050792)	0.174052	13.7696	35.7284	LAMP3
	regulation of chemokine production (GO:0032642)	0.174052	13.7696	35.7284	FFAR2
	regulation of lipopolysaccharide-mediated signaling pathway (GO:0031664)	0.174052	13.7696	35.7284	SIGIRR
	ubiquitin-dependent protein catabolic process via the multivesicular body sorting pathway (GO:0043162)	0.174052	13.7696	35.7284	RNF126
	positive regulation of p38MAPK cascade (GO:1900745)	0.174052	13.7696	35.7284	ZC3H12A
	mRNA destabilization (GO:0061157)	0.174052	13.7696	35.7284	ZC3H12A
	acute-phase response (GO:0006953)	0.174052	13.7696	35.7284	SIGIRR
	positive regulation of cellular catabolic process (GO:0031331)	0.176789	4.53526	11.6668	ZC3H12A;TNFRSF1B
	RNA splicing (GO:0008380)	0.176789	4.53526	11.6668	SF3B2;RNF113A
	apoptotic process (GO:0006915)	0.177838	3.1208	7.97734	DPF2;PLAGL2;PTPN6
	drug transport (GO:0015893)	0.177838	13.0039	33.0661	SLC22A1
	positive regulation of lipid storage (GO:0010884)	0.177838	13.0039	33.0661	ZC3H12A
	positive regulation of blood coagulation (GO:0030194)	0.177838	13.0039	33.0661	THBD
	negative regulation of proteolysis involved in cellular protein catabolic process (GO:1903051)	0.177838	13.0039	33.0661	LAMP3
	endothelial cell development (GO:0001885)	0.177838	13.0039	33.0661	ICAM1
	negative regulation of response to biotic stimulus (GO:0002832)	0.177838	13.0039	33.0661	SIGIRR
	regulation of cytokine production (GO:0001817)	0.177838	4.44924	11.3025	CD83;TRIM56
	regulation of Wnt signaling pathway (GO:0030111)	0.180089	4.40743	11.1266	DAAM2;GRB10
	negative regulation of interferon-gamma production (GO:0032689)	0.18338	12.3189	30.7182	ZC3H12A
	chondroitin sulfate biosynthetic process (GO:0030206)	0.18338	12.3189	30.7182	VCAN
	mesoderm formation (GO:0001707)	0.18338	12.3189	30.7182	ITGB4
	immune response-activating cell surface receptor signaling pathway (GO:0002429)	0.18338	12.3189	30.7182	C3AR1
	phosphatidylinositol metabolic process (GO:0046488)	0.185642	4.28658	10.6225	PLCG2;BMX
	phosphorylation (GO:0016310)	0.185642	2.49419	6.15006	DGKD;SYK;LCK;BMX
	regulation of nuclear division (GO:0051783)	0.185642	11.7024	28.6344	CUL9
	positive regulation of leukocyte cell-cell adhesion (GO:1903039)	0.185642	11.7024	28.6344	LCK
	negative regulation of cytokine biosynthetic process (GO:0042036)	0.185642	11.7024	28.6344	SIGIRR
	positive regulation of defense response to virus by host (GO:0002230)	0.185642	11.7024	28.6344	ZC3H12A
	negative regulation of cell cycle arrest (GO:0071157)	0.185642	11.7024	28.6344	EVI2B
	cellular response to misfolded protein (GO:0071218)	0.185642	11.7024	28.6344	RNF126
	regulation of macrophage activation (GO:0043030)	0.185642	11.7024	28.6344	ZC3H12A
	mesoderm development (GO:0007498)	0.185642	11.7024	28.6344	BMX
	establishment of endothelial barrier (GO:0061028)	0.185642	11.7024	28.6344	ICAM1
	negative regulation of nervous system development (GO:0051961)	0.187238	11.1445	26.7745	TNFRSF8
	regulation of vascular endothelial growth factor receptor signaling pathway (GO:0030947)	0.187238	11.1445	26.7745	GRB10
	regulation of membrane protein ectodomain proteolysis (GO:0051043)	0.187238	11.1445	26.7745	TNFRSF1B
	regulation of bone resorption (GO:0045124)	0.187238	11.1445	26.7745	SYK
	urogenital system development (GO:0001655)	0.187238	11.1445	26.7745	ITGB4
	positive regulation of protein targeting to membrane (GO:0090314)	0.187238	11.1445	26.7745	ITGAM
	NLS-bearing protein import into nucleus (GO:0006607)	0.187238	11.1445	26.7745	KPNA2
	early endosome to late endosome transport (GO:0045022)	0.187238	11.1445	26.7745	WDR81
	protein localization to cell surface (GO:0034394)	0.187238	11.1445	26.7745	CD177
	digestive system development (GO:0055123)	0.187238	11.1445	26.7745	ITGB4
	regulation of cytokine production involved in inflammatory response (GO:1900015)	0.187238	11.1445	26.7745	ZC3H12A
	regulation of ERK1 and ERK2 cascade (GO:0070372)	0.187238	2.91379	6.99913	SYK;PTPN6;ICAM1
	cytosolic transport (GO:0016482)	0.189055	4.06363	9.70986	RNF126;WDR81
	negative regulation of transcription factor import into nucleus (GO:0042992)	0.190734	10.6374	25.1056	ZC3H12A
	vesicle-mediated transport between endosomal compartments (GO:0098927)	0.190734	10.6374	25.1056	WDR81
	positive regulation of ERBB signaling pathway (GO:1901186)	0.190734	10.6374	25.1056	PLAUR
	regulation of cell size (GO:0008361)	0.190734	10.6374	25.1056	VAV1
	regulation of interleukin-8 secretion (GO:2000482)	0.190734	10.6374	25.1056	FFAR2
	cellular response to interleukin-6 (GO:0071354)	0.190734	10.6374	25.1056	SELPLG
	positive regulation of mRNA catabolic process (GO:0061014)	0.190734	10.6374	25.1056	ZC3H12A
	regulation of acute inflammatory response (GO:0002673)	0.192115	3.96058	9.29597	C3AR1;FFAR2
	stimulatory C-type lectin receptor signaling pathway (GO:0002223)	0.192115	3.96058	9.29597	SYK;PLCG2
	mucosal immune response (GO:0002385)	0.193574	10.1744	23.6011	FFAR2
	regulation of chemotaxis (GO:0050920)	0.193574	10.1744	23.6011	ZSWIM5
	transition metal ion homeostasis (GO:0055076)	0.193574	10.1744	23.6011	SLC25A28
	negative regulation of endothelial cell apoptotic process (GO:2000352)	0.193574	10.1744	23.6011	ICAM1
	regulation of cell cycle G1/S phase transition (GO:1902806)	0.193574	10.1744	23.6011	PTPN6
	negative regulation of interleukin-6 production (GO:0032715)	0.193574	10.1744	23.6011	ZC3H12A
	tumor necrosis factor-mediated signaling pathway (GO:0033209)	0.193574	3.89473	9.03415	TNFRSF8;TNFRSF1B
	positive regulation of programmed cell death (GO:0043068)	0.194453	2.79765	6.4688	TNFRSF8;ARHGEF18;VAV1
	chondroitin sulfate proteoglycan biosynthetic process (GO:0050650)	0.196757	9.75	22.239	VCAN
	negative regulation of wound healing (GO:0061045)	0.196757	9.75	22.239	THBD
	peptidyl-tyrosine dephosphorylation (GO:0035335)	0.196757	9.75	22.239	PTPN6
	response to alcohol (GO:0097305)	0.196757	9.75	22.239	CCR5
	negative regulation of insulin receptor signaling pathway (GO:0046627)	0.196757	9.75	22.239	GRB10
	misfolded or incompletely synthesized protein catabolic process (GO:0006515)	0.196757	9.75	22.239	RNF126
	regulation of protein import into nucleus (GO:0042306)	0.196757	9.75	22.239	ZC3H12A
	protein lipidation (GO:0006497)	0.198601	3.76933	8.54164	CD52;FCGR3B
	positive regulation of protein kinase B signaling (GO:0051897)	0.198601	3.76933	8.54164	LCK;VAV1
	positive regulation of mitochondrion organization (GO:0010822)	0.19871	3.73923	8.42458	PLAUR;PLAGL2
	negative regulation of cellular response to insulin stimulus (GO:1900077)	0.19871	9.35953	21.0009	GRB10
	regulation of p38MAPK cascade (GO:1900744)	0.19871	9.35953	21.0009	ZC3H12A
	regulation of NF-kappaB import into nucleus (GO:0042345)	0.19871	9.35953	21.0009	ZC3H12A
	T cell activation involved in immune response (GO:0002286)	0.19871	9.35953	21.0009	ICAM1
	positive regulation of release of cytochrome c from mitochondria (GO:0090200)	0.19871	9.35953	21.0009	PLAUR
	regulation of T cell receptor signaling pathway (GO:0050856)	0.19871	9.35953	21.0009	LCK
	lipid modification (GO:0030258)	0.19871	9.35953	21.0009	DGKD
	regulation of macromolecule metabolic process (GO:0060255)	0.198914	3.7096	8.30983	ZC3H12A;CRIP1
	regulation of programmed cell death (GO:0043067)	0.202691	2.68002	5.94589	LCK;TNFRSF8;TNFRSF1B
	regulation of protein targeting to membrane (GO:0090313)	0.203191	8.9991	19.8713	ITGAM
	negative regulation of peptidyl-tyrosine phosphorylation (GO:0050732)	0.203191	8.9991	19.8713	PTPN6
	transition metal ion transport (GO:0000041)	0.203191	8.9991	19.8713	SLC39A8
	cellular response to organic substance (GO:0071310)	0.206464	3.5956	7.87265	SIGIRR;PTPN6
	regulation of defense response to virus by virus (GO:0050690)	0.206983	8.66536	18.8374	LCK
	regulation of NIK/NF-kappaB signaling (GO:1901222)	0.206983	8.66536	18.8374	ADGRG3
	RNA phosphodiester bond hydrolysis (GO:0090501)	0.206983	8.66536	18.8374	ZC3H12A
	negative regulation of proteasomal protein catabolic process (GO:1901799)	0.206983	8.66536	18.8374	LAMP3
	acute inflammatory response (GO:0002526)	0.206983	8.66536	18.8374	SIGIRR
	phagocytosis (GO:0006909)	0.208299	3.54117	7.66637	ITGAM;PECAM1
	positive regulation of epidermal growth factor receptor signaling pathway (GO:0045742)	0.212265	8.35546	17.8879	PLAUR
	negative regulation of epithelial cell apoptotic process (GO:1904036)	0.212265	8.35546	17.8879	ICAM1
	ATP-dependent chromatin remodeling (GO:0043044)	0.215481	8.06694	17.0136	ZNHIT1
	regulation of defense response to virus by host (GO:0050691)	0.215481	8.06694	17.0136	ZC3H12A
	connective tissue development (GO:0061448)	0.215481	8.06694	17.0136	SLC39A13
	regulation of cell adhesion mediated by integrin (GO:0033628)	0.215481	8.06694	17.0136	SYK
	chondroitin sulfate metabolic process (GO:0030204)	0.215481	8.06694	17.0136	VCAN
	aminoglycan metabolic process (GO:0006022)	0.215481	8.06694	17.0136	VCAN
	response to lipid (GO:0033993)	0.215481	3.41201	7.18336	TNFRSF8;TNFRSF1B
	regulation of small GTPase mediated signal transduction (GO:0051056)	0.215481	3.41201	7.18336	ARHGEF18;VAV1
	protein polyubiquitination (GO:0000209)	0.216314	2.53451	5.31975	RNF126;RBCK1;TRIM56
	modification-dependent protein catabolic process (GO:0019941)	0.216896	3.38729	7.09199	RNF126;WDR81
	negative regulation of toll-like receptor signaling pathway (GO:0034122)	0.218597	7.79765	16.2062	LILRA4
	negative regulation of extrinsic apoptotic signaling pathway via death domain receptors (GO:1902042)	0.218597	7.79765	16.2062	ICAM1
	regulation of glucose import (GO:0046324)	0.218597	7.79765	16.2062	GRB10
	transmembrane receptor protein serine/threonine kinase signaling pathway (GO:0007178)	0.222205	3.31522	6.82762	ZYX;ARHGEF18
	regulation of nitric oxide biosynthetic process (GO:0045428)	0.222392	7.54573	15.4588	ZC3H12A
	response to zinc ion (GO:0010043)	0.222392	7.54573	15.4588	CRIP1
	GPI anchor biosynthetic process (GO:0006506)	0.222392	7.54573	15.4588	PLAUR
	positive regulation of myeloid leukocyte differentiation (GO:0002763)	0.222392	7.54573	15.4588	EVI2B
	regulation of DNA recombination (GO:0000018)	0.224421	7.30956	14.7653	KPNA2
	regulation of phosphatidylinositol 3-kinase activity (GO:0043551)	0.224421	7.30956	14.7653	WDR81
	positive regulation of intrinsic apoptotic signaling pathway (GO:2001244)	0.224421	7.30956	14.7653	LCK
	negative regulation of neurogenesis (GO:0050768)	0.224421	7.30956	14.7653	DTX1
	positive regulation of nucleocytoplasmic transport (GO:0046824)	0.224421	7.30956	14.7653	ZC3H12A
	cellular response to glucose starvation (GO:0042149)	0.224421	7.30956	14.7653	ZC3H12A
	entry into host cell (GO:0030260)	0.224421	7.30956	14.7653	CCR5
	negative regulation of multi-organism process (GO:0043901)	0.224421	7.30956	14.7653	SIGIRR
	positive regulation of chemokine production (GO:0032722)	0.227974	7.0877	14.1203	FFAR2
	regulation of interleukin-1 beta secretion (GO:0050706)	0.227974	7.0877	14.1203	ZC3H12A
	positive regulation of leukocyte migration (GO:0002687)	0.227974	7.0877	14.1203	ICAM1
	regulation of insulin receptor signaling pathway (GO:0046626)	0.227974	7.0877	14.1203	GRB10
	positive regulation of DNA binding (GO:0043388)	0.227974	7.0877	14.1203	PLAUR
	cellular protein modification process (GO:0006464)	0.231417	1.68658	3.32794	CUL9;VCAN;SYK;LCK;PLAUR;PTPN6;BMX
	lipid phosphorylation (GO:0046834)	0.231417	6.87889	13.5192	DGKD
	regulation of endothelial cell apoptotic process (GO:2000351)	0.231417	6.87889	13.5192	ICAM1
	regulation of cardiac muscle contraction (GO:0055117)	0.231417	6.87889	13.5192	ZC3H12A
	sulfur compound catabolic process (GO:0044273)	0.231417	6.87889	13.5192	VCAN
	histone exchange (GO:0043486)	0.235846	6.68202	12.9579	ZNHIT1
	acylglycerol metabolic process (GO:0006639)	0.235846	6.68202	12.9579	DGKD
	natural killer cell activation (GO:0030101)	0.235846	6.68202	12.9579	SLAMF7
	protein phosphorylation (GO:0006468)	0.235846	2.0358	3.94319	SYK;LCK;PTPN6;BMX
	protein monoubiquitination (GO:0006513)	0.240773	6.49608	12.4329	RNF126
	axon guidance (GO:0007411)	0.241002	3.01557	5.76158	GRB10;TNFRSF8
	positive regulation of fat cell differentiation (GO:0045600)	0.249812	6.15356	11.4789	ZC3H12A
	regulation of extrinsic apoptotic signaling pathway via death domain receptors (GO:1902041)	0.249812	6.15356	11.4789	ICAM1
	regulation of type I interferon-mediated signaling pathway (GO:0060338)	0.249812	6.15356	11.4789	PTPN6
	regulation of proteasomal protein catabolic process (GO:0061136)	0.249812	6.15356	11.4789	LAMP3
	regulation of protein kinase B signaling (GO:0051896)	0.250238	2.92118	5.43745	LCK;VAV1
	glycerophospholipid biosynthetic process (GO:0046474)	0.251038	2.903	5.37569	PLCG2;BMX
	positive regulation of cytokine biosynthetic process (GO:0042108)	0.251038	5.99548	11.0446	TNFRSF8
	regulation of release of cytochrome c from mitochondria (GO:0090199)	0.251038	5.99548	11.0446	PLAUR
	negative regulation of cytokine-mediated signaling pathway (GO:0001960)	0.251038	5.99548	11.0446	SIGIRR
	negative regulation of epidermal growth factor receptor signaling pathway (GO:0042059)	0.251038	5.99548	11.0446	RNF126
	regulation of intracellular transport (GO:0032386)	0.251038	5.99548	11.0446	ADGRE2
	negative regulation of cytokine secretion (GO:0050710)	0.251038	5.99548	11.0446	ZC3H12A
	regulation of phagocytosis (GO:0050764)	0.255043	5.84529	10.6357	SYK
	negative regulation of STAT cascade (GO:1904893)	0.255043	5.84529	10.6357	LRRC4
	negative regulation of cell projection organization (GO:0031345)	0.255043	5.84529	10.6357	TNFRSF8
	positive regulation of protein localization to nucleus (GO:1900182)	0.259551	5.70244	10.2502	ZC3H12A
	regulation of interleukin-6 production (GO:0032675)	0.259551	5.70244	10.2502	ZC3H12A
	negative regulation of ERBB signaling pathway (GO:1901185)	0.263996	5.56639	9.88618	RNF126
	digestive tract development (GO:0048565)	0.263996	5.56639	9.88618	ITGB4
	negative regulation of type I interferon production (GO:0032480)	0.266595	5.43666	9.54203	LILRA4
	positive regulation of interleukin-8 production (GO:0032757)	0.266595	5.43666	9.54203	FFAR2
	regulation of T cell activation (GO:0050863)	0.266595	5.43666	9.54203	LCK
	positive regulation of intracellular transport (GO:0032388)	0.266595	5.43666	9.54203	SYK
	myeloid cell differentiation (GO:0030099)	0.266595	5.43666	9.54203	EVI2B
	regulation of G1/S transition of mitotic cell cycle (GO:2000045)	0.275735	5.19451	8.90756	PTPN6
	regulation of DNA metabolic process (GO:0051052)	0.275735	5.19451	8.90756	KPNA2
	regulation of cellular component movement (GO:0051270)	0.275735	5.19451	8.90756	ZSWIM5
	ubiquitin-dependent protein catabolic process (GO:0006511)	0.276291	2.09339	3.57475	RNF126;WDR81;RBCK1
	negative regulation of cellular biosynthetic process (GO:0031327)	0.276291	5.08133	8.61468	ZC3H12A
	heterophilic cell-cell adhesion via plasma membrane cell adhesion molecules (GO:0007157)	0.276291	5.08133	8.61468	ICAM1
	inositol phosphate metabolic process (GO:0043647)	0.276291	5.08133	8.61468	PLCG2
	positive regulation of tumor necrosis factor production (GO:0032760)	0.276291	5.08133	8.61468	TNFRSF8
	negative regulation of I-kappaB kinase/NF-kappaB signaling (GO:0043124)	0.276291	5.08133	8.61468	ZC3H12A
	negative regulation of JAK-STAT cascade (GO:0046426)	0.276291	5.08133	8.61468	LRRC4
	polyol metabolic process (GO:0019751)	0.276291	5.08133	8.61468	PLCG2
	intrinsic apoptotic signaling pathway in response to DNA damage (GO:0008630)	0.27858	4.97297	8.33652	CRIP1
	protein K48-linked ubiquitination (GO:0070936)	0.27858	4.97297	8.33652	RNF126
	pattern recognition receptor signaling pathway (GO:0002221)	0.27858	4.97297	8.33652	FFAR2
	regulation of cell cycle arrest (GO:0071156)	0.27858	4.97297	8.33652	EVI2B
	cellular response to mechanical stimulus (GO:0071260)	0.27858	4.97297	8.33652	TNFRSF8
	regulation of reactive oxygen species metabolic process (GO:2000377)	0.283194	4.86912	8.07206	ZC3H12A
	blood circulation (GO:0008015)	0.287154	4.76951	7.82038	C3AR1
	negative regulation of viral genome replication (GO:0045071)	0.287154	4.76951	7.82038	ZC3H12A
	negative regulation of neuron projection development (GO:0010977)	0.291676	4.67388	7.58065	TNFRSF8
	regulation of DNA binding (GO:0051101)	0.296158	4.58201	7.35208	PLAUR
	positive regulation of phosphatidylinositol 3-kinase signaling (GO:0014068)	0.299335	4.49367	7.13396	PTPN6
	positive regulation of protein import into nucleus (GO:0042307)	0.299335	4.49367	7.13396	ZC3H12A
	neutrophil chemotaxis (GO:0030593)	0.299335	4.49367	7.13396	SYK
	intracellular transport of virus (GO:0075733)	0.303084	4.40866	6.92564	KPNA2
	transport of virus (GO:0046794)	0.303084	4.40866	6.92564	KPNA2
	regulation of cellular catabolic process (GO:0031329)	0.305508	4.3268	6.72653	LAMP3
	Notch signaling pathway (GO:0007219)	0.305508	4.3268	6.72653	DTX1
	regulation of axonogenesis (GO:0050770)	0.305508	4.3268	6.72653	ZSWIM5
	fat cell differentiation (GO:0045444)	0.305508	4.3268	6.72653	FFAR2
	cellular defense response (GO:0006968)	0.309143	4.24791	6.53606	CCR5
	glycosaminoglycan catabolic process (GO:0006027)	0.309143	4.24791	6.53606	VCAN
	regulation of autophagy (GO:0010506)	0.312085	2.33511	3.56484	LAMP3;ZC3H12A
	I-kappaB kinase/NF-kappaB signaling (GO:0007249)	0.312085	4.17185	6.35372	RBCK1
	epidermal growth factor receptor signaling pathway (GO:0007173)	0.312085	4.17185	6.35372	DGKD
	regulation of I-kappaB kinase/NF-kappaB signaling (GO:0043122)	0.312573	2.32343	3.53019	ZC3H12A;RBCK1
	sodium ion transport (GO:0006814)	0.315615	4.09845	6.17905	SLC5A2
	regulation of protein metabolic process (GO:0051246)	0.319096	4.02759	6.01159	PLAUR
	renal system development (GO:0072001)	0.319096	4.02759	6.01159	ITGB4
	cell chemotaxis (GO:0060326)	0.323184	3.95912	5.85095	C3AR1
	positive regulation of T cell proliferation (GO:0042102)	0.326572	3.89294	5.69675	SYK
	glycosaminoglycan metabolic process (GO:0030203)	0.326572	3.89294	5.69675	VCAN
	negative regulation of intrinsic apoptotic signaling pathway (GO:2001243)	0.33058	3.82893	5.54863	PLAUR
	negative regulation of protein modification process (GO:0031400)	0.331875	3.76698	5.40627	ZC3H12A
	iron ion homeostasis (GO:0055072)	0.331875	3.76698	5.40627	SLC25A28
	regulation of proteolysis (GO:0030162)	0.331875	3.76698	5.40627	PLAUR
	negative regulation of dephosphorylation (GO:0035305)	0.331875	3.76698	5.40627	WDR81
	carbohydrate homeostasis (GO:0033500)	0.331875	3.76698	5.40627	FFAR2
	protein oligomerization (GO:0051259)	0.333124	2.18151	3.11829	DGKD;ZC3H12A
	homophilic cell adhesion via plasma membrane adhesion molecules (GO:0007156)	0.33445	3.707	5.26936	PECAM1
	positive regulation of cell adhesion (GO:0045785)	0.33445	3.707	5.26936	SYK
	regulation of JAK-STAT cascade (GO:0046425)	0.336311	3.6489	5.13763	LRRC4
	regulation of cell division (GO:0051302)	0.336311	3.6489	5.13763	EVI2B
	negative regulation of apoptotic signaling pathway (GO:2001234)	0.336311	3.6489	5.13763	PLAUR
	positive regulation of protein modification by small protein conjugation or removal (GO:1903322)	0.336311	3.6489	5.13763	ZC3H12A
	GO Biological Process (2018) - For the glycogenes - Filtered based on the average combined score (≥ 5)
	Term	Adjusted P-value	Odds Ratio	Combined Score	Genes
	dermatan sulfate biosynthetic process (GO:0030208)	5.39554e-09	908.045	20899.5	VCAN;CHST12;UST;DSE
	dermatan sulfate metabolic process (GO:0030205)	5.39554e-09	807.111	18279.9	VCAN;CHST12;UST;DSE
	dermatan sulfate proteoglycan biosynthetic process (GO:0050651)	6.8611e-09	660.298	14528.4	VCAN;CHST12;UST;DSE
	protein sulfation (GO:0006477)	8.31045e-05	768.5	9032.62	TPST1;UST
	glycosaminoglycan biosynthetic process (GO:0006024)	1.4332e-07	105.803	1975.98	VCAN;CHST12;UST;DSE;B4GALT5
	glucan catabolic process (GO:0009251)	0.000732421	192.01	1811.87	MGAM;GAA
	monocarboxylic acid biosynthetic process (GO:0072330)	1.99972e-06	113.188	1769.66	VCAN;CHST12;UST;DSE
	cellular polysaccharide catabolic process (GO:0044247)	0.000732421	180.706	1685.18	MGAM;GAA
	chondroitin sulfate biosynthetic process (GO:0030206)	0.000732421	170.658	1573.58	VCAN;CHST12
	sulfur compound biosynthetic process (GO:0044272)	3.29121e-07	84.906	1496.17	VCAN;CHST12;UST;DSE;B4GALT5
	chondroitin sulfate proteoglycan biosynthetic process (GO:0050650)	0.00104905	133.525	1170.49	VCAN;CHST12
	chondroitin sulfate metabolic process (GO:0030204)	0.00139135	109.654	920.724	VCAN;CHST12
	negative regulation of fibrinolysis (GO:0051918)	0.0332065	178.366	892.013	THBD
	negative regulation of cell activation (GO:0050866)	0.034578	158.54	776.212	THBD
	sulfation (GO:0051923)	0.0359235	129.701	611.463	UST
	chondroitin sulfate catabolic process (GO:0030207)	0.0359235	118.887	551.005	VCAN
	negative regulation of hemostasis (GO:1900047)	0.0359235	118.887	551.005	THBD
	regulation of fibrinolysis (GO:0051917)	0.0359235	118.887	551.005	THBD
	negative regulation of coagulation (GO:0050819)	0.0376556	101.893	457.733	THBD
	negative regulation of platelet activation (GO:0010544)	0.0376556	101.893	457.733	THBD
	glycogen catabolic process (GO:0005980)	0.0403027	83.8992	361.691	GAA
	regulation of platelet activation (GO:0010543)	0.0403027	79.2341	337.324	THBD
	purine ribonucleoside bisphosphate metabolic process (GO:0034035)	0.0403027	79.2341	337.324	TPST1
	positive regulation of blood coagulation (GO:0030194)	0.0403027	79.2341	337.324	THBD
	O-glycan processing (GO:0016266)	0.0060488	48.6496	333.104	GALNT14;B4GALT5
	protein O-linked glycosylation via threonine (GO:0018243)	0.0428654	71.3036	296.475	GALNT14
	protein O-linked glycosylation via serine (GO:0018242)	0.0432876	67.9048	279.207	GALNT14
	3'-phosphoadenosine 5'-phosphosulfate metabolic process (GO:0050427)	0.0458631	59.4077	236.738	TPST1
	negative regulation of wound healing (GO:0061045)	0.0458631	59.4077	236.738	THBD
	lytic vacuole organization (GO:0080171)	0.0458998	52.7989	204.474	GAA
	keratan sulfate biosynthetic process (GO:0018146)	0.0458998	50.9107	195.392	B4GALT5
	regulation of blood coagulation (GO:0030193)	0.0458998	49.1527	186.996	THBD
	aminoglycan metabolic process (GO:0006022)	0.0458998	49.1527	186.996	VCAN
	lysosome organization (GO:0007040)	0.0458998	47.5119	179.212	GAA
	oxoacid metabolic process (GO:0043436)	0.0458998	45.977	171.979	TPST1
	glycogen metabolic process (GO:0005977)	0.0458998	44.5379	165.241	GAA
	oligosaccharide biosynthetic process (GO:0009312)	0.0458998	44.5379	165.241	GALNT14
	keratan sulfate metabolic process (GO:0042339)	0.0458998	43.1861	158.952	B4GALT5
	protein O-linked glycosylation (GO:0006493)	0.017322	27.0551	154.777	GALNT14;B4GALT5
	sulfur compound catabolic process (GO:0044273)	0.0458998	41.9139	153.069	VCAN
	carbohydrate biosynthetic process (GO:0016051)	0.0458998	40.7143	147.555	GALNT14
	negative regulation of blood coagulation (GO:0030195)	0.0458998	40.7143	147.555	THBD
	cardiac muscle contraction (GO:0060048)	0.0458998	40.7143	147.555	GAA
	cognition (GO:0050890)	0.0497711	36.5311	128.597	DGCR2
	heart contraction (GO:0060047)	0.051237	33.1262	113.5	GAA
	protein N-linked glycosylation via asparagine (GO:0018279)	0.051237	33.1262	113.5	ASGR1
	peptidyl-asparagine modification (GO:0018196)	0.051237	32.3718	110.199	ASGR1
	hexose metabolic process (GO:0019318)	0.051237	32.3718	110.199	GAA
	peptidyl-tyrosine modification (GO:0018212)	0.0567647	28.4786	93.4406	TPST1
	glycosaminoglycan catabolic process (GO:0006027)	0.0609769	25.8831	82.5491	VCAN
	striated muscle contraction (GO:0006941)	0.0637555	23.7202	73.6637	GAA
	glycosaminoglycan metabolic process (GO:0030203)	0.0637555	23.7202	73.6637	VCAN
	oligosaccharide metabolic process (GO:0009311)	0.0643021	22.9528	70.5558	GALNT14
	glucose metabolic process (GO:0006006)	0.0643021	22.5873	69.0845	GAA
	purine ribonucleotide metabolic process (GO:0009150)	0.0643021	21.8901	66.2938	TPST1
	protein N-linked glycosylation (GO:0006487)	0.066965	19.755	57.8843	ASGR1
	peptidyl-threonine modification (GO:0018210)	0.0793821	16.1502	44.2111	GALNT14
	positive regulation of response to external stimulus (GO:0032103)	0.0793821	15.9679	43.5392	THBD
	stimulatory C-type lectin receptor signaling pathway (GO:0002223)	0.10388	11.8244	28.8687	CLEC4E
	innate immune response activating cell surface receptor signaling pathway (GO:0002220)	0.104657	11.5343	27.8898	CLEC4E
	skeletal system development (GO:0001501)	0.12038	9.7734	22.1102	VCAN
	neutrophil degranulation (GO:0043312)	0.0643021	6.29189	18.9858	MGAM;GAA
	neutrophil activation involved in immune response (GO:0002283)	0.0643021	6.23829	18.731	MGAM;GAA
	neutrophil mediated immunity (GO:0002446)	0.0643021	6.18557	18.4811	MGAM;GAA
	peptidyl-serine modification (GO:0018209)	0.136872	8.37532	17.7422	GALNT14
	receptor-mediated endocytosis (GO:0006898)	0.148149	7.56226	15.3056	ASGR1
	central nervous system development (GO:0007417)	0.166777	6.53737	12.3587	VCAN
	extracellular matrix organization (GO:0030198)	0.172698	6.18954	11.3935	VCAN
	inflammatory response (GO:0006954)	0.183163	5.61582	9.84426	TPST1
	endocytosis (GO:0006897)	0.187757	5.37704	9.21622	ASGR1
	post-translational protein modification (GO:0043687)	0.2434	3.9384	5.67307	VCAN
	cellular protein modification process (GO:0006464)	0.183163	2.92385	5.16069	VCAN;UST
