# Supplementary material for: An integrative network analysis framework for identifying molecular functions in complex disorders examining major depressive disorder as a test case
Source: Sci Rep. 2021 May 6;11:9645. doi: 10.1038/s41598-021-89040-7 (PMC8102631; doi:10.1038/s41598-021-89040-7)
Supplement: Supplementary file 17 — Supplementary information 17. [file 41598_2021_89040_MOESM17_ESM.xlsx]

## Sheet: EnrichmentAnalysis-BrainSample
	Suppl.Table_15: Compiled list of the gene enrichment analysis and the GO-Biological Process association output from the Enrichr tool for the DEGs from the brain samples of MDD patients. Output results from several databases were analyzed and only the most relevant ones are compiled in the table. Databases that do not capture any information for the input genes are excluded from the results.
	Upregulated Genes
	Kegg Pathway - Filtered based on the combined score (≥ 2.5)
	Term	Adjusted P-value	Z-score	Combined Score	Genes
	Rap1 signaling pathway_Homo sapiens_hsa04015	0.01	-1.96	18.48	ITGB1;FGF6;FGF9;TEK;RASGRP2;FGFR2;FGF4
	Ras signaling pathway_Homo sapiens_hsa04014	0.01	-1.98	17.78	BRAP;FGF6;FGF9;TEK;RASGRP2;FGFR2;FGF4
	Regulation of actin cytoskeleton_Homo sapiens_hsa04810	0.02	-1.87	13.73	ITGB1;FGF6;FGF9;MYL9;FGFR2;FGF4
	Cytokine-cytokine receptor interaction_Homo sapiens_hsa04060	0.04	-1.8	11.27	CCL13;CD70;CCL5;CCR6;CCL19;TNFRSF10D
	Pathways in cancer_Homo sapiens_hsa05200	0.05	-1.98	11.24	ITGB1;FGF6;FGF9;RASGRP2;FGFR2;FGF4;RUNX1T1
	Chemokine signaling pathway_Homo sapiens_hsa04062	0.04	-1.82	11.1	CCL13;CCL5;CCR6;CCL19;RASGRP2
	PI3K-Akt signaling pathway_Homo sapiens_hsa04151	0.06	-1.86	9.32	ITGB1;FGF6;FGF9;TEK;FGFR2;FGF4
	Melanoma_Homo sapiens_hsa05218	0.06	-1.75	9.25	FGF6;FGF9;FGF4
	MAPK signaling pathway_Homo sapiens_hsa04010	0.07	-1.77	8.45	FGF6;FGF9;RASGRP2;FGFR2;FGF4
	NF-kappa B signaling pathway_Homo sapiens_hsa04064	0.08	-1.48	6.72	CCL13;VCAM1;CCL19
	Vitamin digestion and absorption_Homo sapiens_hsa04977	0.06	-1.28	6.54	SLC52A3;SLC19A1
	Leukocyte transendothelial migration_Homo sapiens_hsa04670	0.14	-1.44	5.63	ITGB1;VCAM1;MYL9
	Malaria_Homo sapiens_hsa05144	0.16	-1.4	5.23	VCAM1;GYPB
	Cell adhesion molecules (CAMs)_Homo sapiens_hsa04514	0.18	-1.39	4.75	ITGB1;CD4;VCAM1
	Staphylococcus aureus infection_Homo sapiens_hsa05150	0.18	-1.3	4.54	FCGR2B;FCAR
	Phagosome_Homo sapiens_hsa04145	0.2	-1.32	4.25	ITGB1;FCGR2B;FCAR
	Hematopoietic cell lineage_Homo sapiens_hsa04640	0.3	-1.26	3.36	CD4;MME
	Rheumatoid arthritis_Homo sapiens_hsa05323	0.3	-1.23	3.24	CCL5;TEK
	TNF signaling pathway_Homo sapiens_hsa04668	0.41	-1.38	3.15	VCAM1;CCL5
	Platelet activation_Homo sapiens_hsa04611	0.44	-1.34	2.83	ITGB1;RASGRP2
	WikiPathway - Filtered based on the combined score (≥ 2.5)
	NRF2 pathway_Homo sapiens_WP2884	0.06	-2	14.37	SLC6A6;SLC2A13;GGT1;SLC6A2;SLC39A3
	Chemokine signaling pathway_Mus musculus_WP2292	0.06	-2.11	13.97	CCL13;CCL5;CCR6;CCL19;RASGRP2
	Focal Adhesion-PI3K-Akt-mTOR-signaling pathway_Mus musculus_WP2841	0.08	-2.29	12.79	ITGB1;FGF6;FGF9;TEK;FGFR2;FGF4
	ESC Pluripotency Pathways_Mus musculus_WP339	0.08	-2.09	12.44	FGF6;FGF9;FGFR2;FGF4
	Regulation of Actin Cytoskeleton_Homo sapiens_WP51	0.08	-1.99	10.06	FGF6;FGF9;FGFR2;FGF4
	Regulation of Actin Cytoskeleton_Mus musculus_WP523	0.08	-1.97	10.03	FGF6;FGF9;FGFR2;FGF4
	Angiogenesis_Homo sapiens_WP1539	0.08	-1.79	9.15	TEK;FGFR2
	Zinc homeostasis_Homo sapiens_WP3529	0.15	-1.64	7	SLC30A8;SLC39A3
	Rac1/Pak1/p38/MMP-2 pathway_Homo sapiens_WP3303	0.37	-1.75	5.51	ITGB1;TEK
	Primary Focal Segmental Glomerulosclerosis FSGS_Mus musculus_WP2573	0.37	-1.61	5.04	ITGB1;MME
	Primary Focal Segmental Glomerulosclerosis FSGS_Homo sapiens_WP2572	0.37	-1.63	4.93	ITGB1;MME
	Circadian rythm related genes_Homo sapiens_WP3594	0.37	-1.83	4.73	HEBP1;RBM4;UTS2
	Spinal Cord Injury_Mus musculus_WP2432	0.37	-1.51	3.79	CCL13;FCGR2B
	Integrin-mediated Cell Adhesion_Mus musculus_WP6	0.37	-1.46	3.59	ITGB1;CAPN9
	Integrin-mediated Cell Adhesion_Homo sapiens_WP185	0.37	-1.47	3.58	ITGB1;CAPN9
	Neural Crest Differentiation_Homo sapiens_WP2064	0.37	-1.45	3.52	ITGB1;FGFR2
	Adipogenesis genes_Mus musculus_WP447	0.37	-1.22	2.48	EGR2;KLF6
	TGF-beta Signaling Pathway_Homo sapiens_WP366	0.37	-1.23	2.46	ITGB1;KLF6
	Adipogenesis_Homo sapiens_WP236	0.37	-1.17	2.36	EGR2;KLF6
	PluriNetWork_Mus musculus_WP1763	0.38	-1.26	2.29	ITGB1;ZSCAN10;FGF4
	Glutathione metabolism_Mus musculus_WP164	0.37	-0.85	2.16	GGT1
	EBV LMP1 signaling_Homo sapiens_WP262	0.37	-0.96	2.14	CCL5
	Reactome - Filtered based on the combined score (≥ 10)
	SLC-mediated transmembrane transport_Homo sapiens_R-HSA-425407	1.5e-08	-2.04	48.26	SLC22A4;SLC30A8;SLC24A3;SLC2A13;SLC6A2;SLC6A6;SLCO3A1;SLC9A6;SLC9A7;BSG;RHAG;SLC26A4;SLC28A1;SLC39A3
	Transport of glucose and other sugars, bile salts and organic acids, metal ions and amine compounds_Homo sapiens_R-HSA-425366	5.2e-06	-1.96	33.65	SLC22A4;SLC6A6;SLC30A8;SLC2A13;BSG;RHAG;SLC6A2;SLC39A3
	Transmembrane transport of small molecules_Homo sapiens_R-HSA-382551	1.9e-05	-2.11	32.68	SLC22A4;SLC24A3;SLC30A8;SLC2A13;SLC6A2;SLC6A6;SLCO3A1;SLC9A6;SLC9A7;SLC22A17;BSG;RHAG;SLC26A4;SLC28A1;SLC39A3
	FGFR2c ligand binding and activation_Homo sapiens_R-HSA-190375	2.8e-05	-2	29.59	FGF6;FGF9;FGFR2;FGF4
	Activated point mutants of FGFR2_Homo sapiens_R-HSA-2033519	7.4e-05	-2.11	28.66	FGF6;FGF9;FGFR2;FGF4
	SHC-mediated cascade:FGFR2_Homo sapiens_R-HSA-5654699	0.00032	-2.25	26.57	FGF6;FGF9;FGFR2;FGF4
	FGFR2 ligand binding and activation_Homo sapiens_R-HSA-190241	0.00012	-2.01	25.94	FGF6;FGF9;FGFR2;FGF4
	Negative regulation of FGFR2 signaling_Homo sapiens_R-HSA-5654727	0.00061	-2.21	23.65	FGF6;FGF9;FGFR2;FGF4
	FGFR2 mutant receptor activation_Homo sapiens_R-HSA-1839126	0.0006	-2.13	23.06	FGF6;FGF9;FGFR2;FGF4
	Signaling by FGFR2 in disease_Homo sapiens_R-HSA-5655253	0.0012	-2	19.54	FGF6;FGF9;FGFR2;FGF4
	FGFR1 ligand binding and activation_Homo sapiens_R-HSA-190242	0.0012	-1.95	19.29	FGF6;FGF9;FGF4
	SHC-mediated cascade:FGFR1_Homo sapiens_R-HSA-5654688	0.0025	-2.06	18.24	FGF6;FGF9;FGF4
	FGFR1c ligand binding and activation_Homo sapiens_R-HSA-190373	0.0006	-1.66	18.16	FGF6;FGF9;FGF4
	FGFR4 ligand binding and activation_Homo sapiens_R-HSA-190322	0.001	-1.78	17.98	FGF6;FGF9;FGF4
	Signaling by activated point mutants of FGFR1_Homo sapiens_R-HSA-1839122	0.0006	-1.63	17.74	FGF6;FGF9;FGF4
	Phospholipase C-mediated cascade; FGFR2_Homo sapiens_R-HSA-5654221	0.0019	-1.89	17.46	FGF6;FGF9;FGFR2;FGF4
	Transport of inorganic cations/anions and amino acids/oligopeptides_Homo sapiens_R-HSA-425393	0.0024	-1.79	16.03	SLC6A6;SLC24A3;SLC9A6;SLC9A7;SLC26A4
	SHC-mediated cascade:FGFR4_Homo sapiens_R-HSA-5654719	0.0031	-1.86	15.92	FGF6;FGF9;FGF4
	Generic Transcription Pathway_Homo sapiens_R-HSA-212436	0.0069	-2.06	15.25	ZNF28;BARD1;ZNF691;ZNF490;ZNF337;RFFL;ZNF224;ZNF664;ZNF554;ZFP37;ZNF200;TNFRSF10D
	Negative regulation of FGFR1 signaling_Homo sapiens_R-HSA-5654726	0.0061	-1.99	15.09	FGF6;FGF9;FGF4
	Constitutive Signaling by Aberrant PI3K in Cancer_Homo sapiens_R-HSA-2219530	0.0036	-1.8	15.08	FGF6;FGF9;FGFR2;FGF4
	Negative regulation of FGFR4 signaling_Homo sapiens_R-HSA-5654733	0.0058	-1.96	15.01	FGF6;FGF9;FGF4
	GRB2 events in EGFR signaling_Homo sapiens_R-HSA-179812	0.0077	-2.16	14.81	BRAP;FGF6;FGF9;TEK;FGFR2;FGF4
	RAF/MAP kinase cascade_Homo sapiens_R-HSA-5673001	0.0077	-2.15	14.74	BRAP;FGF6;FGF9;TEK;FGFR2;FGF4
	FRS-mediated FGFR1 signaling_Homo sapiens_R-HSA-5654693	0.0077	-2.15	14.71	BRAP;FGF6;FGF9;TEK;FGFR2;FGF4
	SHC1 events in EGFR signaling_Homo sapiens_R-HSA-180336	0.0077	-2.14	14.7	BRAP;FGF6;FGF9;TEK;FGFR2;FGF4
	FRS-mediated FGFR2 signaling_Homo sapiens_R-HSA-5654700	0.0077	-2.15	14.68	BRAP;FGF6;FGF9;TEK;FGFR2;FGF4
	Amine compound SLC transporters_Homo sapiens_R-HSA-425428	0.0058	-1.88	14.62	SLC6A6;RHAG;SLC6A2
	FRS-mediated FGFR3 signaling_Homo sapiens_R-HSA-5654706	0.0077	-2.14	14.61	BRAP;FGF6;FGF9;TEK;FGFR2;FGF4
	SHC1 events in ERBB4 signaling_Homo sapiens_R-HSA-1250347	0.0077	-2.13	14.61	BRAP;FGF6;FGF9;TEK;FGFR2;FGF4
	Signaling by FGFR in disease_Homo sapiens_R-HSA-1226099	0.0039	-1.76	14.57	FGF6;FGF9;FGFR2;FGF4
	SOS-mediated signalling_Homo sapiens_R-HSA-112412	0.0077	-2.12	14.55	BRAP;FGF6;FGF9;TEK;FGFR2;FGF4
	Axon guidance_Homo sapiens_R-HSA-422475	0.0077	-2.09	14.54	BRAP;ITGB1;FGF6;FGF9;ITSN1;TEK;MYL9;FGFR2;FGF4
	FRS-mediated FGFR4 signaling_Homo sapiens_R-HSA-5654712	0.0077	-2.13	14.54	BRAP;FGF6;FGF9;TEK;FGFR2;FGF4
	ARMS-mediated activation_Homo sapiens_R-HSA-170984	0.0077	-2.14	14.45	BRAP;FGF6;FGF9;TEK;FGFR2;FGF4
	MAPK1/MAPK3 signaling_Homo sapiens_R-HSA-5684996	0.0077	-2.13	14.35	BRAP;FGF6;FGF9;TEK;FGFR2;FGF4
	Frs2-mediated activation_Homo sapiens_R-HSA-170968	0.0077	-2.13	14.34	BRAP;FGF6;FGF9;TEK;FGFR2;FGF4
	Peptide ligand-binding receptors_Homo sapiens_R-HSA-375276	0.0054	-1.82	14.32	HEBP1;GAL;CCL5;UTS2;CCR6;CCL19
	Signalling to p38 via RIT and RIN_Homo sapiens_R-HSA-187706	0.0077	-2.11	14.25	BRAP;FGF6;FGF9;TEK;FGFR2;FGF4
	Prolonged ERK activation events_Homo sapiens_R-HSA-169893	0.0077	-2.12	14.24	BRAP;FGF6;FGF9;TEK;FGFR2;FGF4
	Gastrin-CREB signalling pathway via PKC and MAPK_Homo sapiens_R-HSA-881907	0.0077	-2.13	14.19	BRAP;FGF6;FGF9;UTS2;TEK;RASGRP2;FGFR2;FGF4
	Signaling by Leptin_Homo sapiens_R-HSA-2586552	0.0077	-2.1	14.06	BRAP;FGF6;FGF9;TEK;FGFR2;FGF4
	Interleukin receptor SHC signaling_Homo sapiens_R-HSA-912526	0.0077	-2.08	13.78	BRAP;FGF6;FGF9;TEK;FGFR2;FGF4
	VEGFR2 mediated cell proliferation_Homo sapiens_R-HSA-5218921	0.0079	-2.09	13.77	BRAP;FGF6;FGF9;TEK;FGFR2;FGF4
	Signalling to RAS_Homo sapiens_R-HSA-167044	0.0077	-2.08	13.76	BRAP;FGF6;FGF9;TEK;FGFR2;FGF4
	PI5P, PP2A and IER3 Regulate PI3K/AKT Signaling_Homo sapiens_R-HSA-6811558	0.0077	-1.87	13.45	FGF6;FGF9;FGFR2;FGF4
	Interleukin-2 signaling_Homo sapiens_R-HSA-451927	0.008	-2.03	13.17	BRAP;FGF6;FGF9;TEK;FGFR2;FGF4
	Signalling to ERKs_Homo sapiens_R-HSA-187687	0.008	-2.01	13.01	BRAP;FGF6;FGF9;TEK;FGFR2;FGF4
	PI3K Cascade_Homo sapiens_R-HSA-109704	0.0069	-1.73	12.78	FGF6;FGF9;FGFR2;FGF4
	Negative regulation of the PI3K/AKT network_Homo sapiens_R-HSA-199418	0.0077	-1.85	12.75	FGF6;FGF9;FGFR2;FGF4
	Adaptive Immune System_Homo sapiens_R-HSA-1280218	0.0077	-1.88	12.53	ITGB1;FGF6;CD4;UBOX5;RNF213;VCAM1;FGF9;FCGR2B;RASGRP2;FGFR2;FGF4
	Interleukin-3, 5 and GM-CSF signaling_Homo sapiens_R-HSA-512988	0.0086	-1.97	12.48	BRAP;FGF6;FGF9;TEK;FGFR2;FGF4
	FGFR1 mutant receptor activation_Homo sapiens_R-HSA-1839124	0.0058	-1.62	12.47	FGF6;FGF9;FGF4
	NCAM signaling for neurite out-growth_Homo sapiens_R-HSA-375165	0.0093	-1.96	12.18	BRAP;FGF6;FGF9;TEK;FGFR2;FGF4
	Developmental Biology_Homo sapiens_R-HSA-1266738	0.0081	-1.86	11.98	ITGB1;BRAP;FGF6;EGR2;FGF9;ITSN1;ZSCAN10;TEK;MYL9;FGFR2;FGF4
	PI3K/AKT Signaling in Cancer_Homo sapiens_R-HSA-2219528	0.0077	-1.67	11.85	FGF6;FGF9;FGFR2;FGF4
	MAPK family signaling cascades_Homo sapiens_R-HSA-5683057	0.012	-1.96	11.58	BRAP;FGF6;FGF9;TEK;FGFR2;FGF4
	IRS-mediated signalling_Homo sapiens_R-HSA-112399	0.012	-1.95	11.51	BRAP;FGF6;FGF9;TEK;FGFR2;FGF4
	IGF1R signaling cascade_Homo sapiens_R-HSA-2428924	0.012	-1.95	11.35	BRAP;FGF6;FGF9;TEK;FGFR2;FGF4
	Insulin receptor signalling cascade_Homo sapiens_R-HSA-74751	0.012	-1.93	11.3	BRAP;FGF6;FGF9;TEK;FGFR2;FGF4
	IRS-related events triggered by IGF1R_Homo sapiens_R-HSA-2428928	0.012	-1.94	11.29	BRAP;FGF6;FGF9;TEK;FGFR2;FGF4
	Signaling by Type 1 Insulin-like Growth Factor 1 Receptor (IGF1R)_Homo sapiens_R-HSA-2404192	0.012	-1.93	11.23	BRAP;FGF6;FGF9;TEK;FGFR2;FGF4
	FCERI mediated MAPK activation_Homo sapiens_R-HSA-2871796	0.012	-1.9	11.06	BRAP;FGF6;FGF9;TEK;FGFR2;FGF4
	Signaling by FGFR1 in disease_Homo sapiens_R-HSA-5655302	0.0077	-1.56	11.02	FGF6;FGF9;FGF4
	Fc epsilon receptor (FCERI) signaling_Homo sapiens_R-HSA-2454202	0.012	-1.83	10.48	BRAP;FGF6;FGF9;TEK;RASGRP2;FGFR2;FGF4
	Signaling by Interleukins_Homo sapiens_R-HSA-449147	0.012	-1.78	10.27	BRAP;FGF6;CD4;FGF9;TEK;FGFR2;FGF4
	Biocarta - Filtered based on the combined score (≥2)
	Agrin in Postsynaptic Differentiation_Homo sapiens_h_agrPathway	0.18	-1.52	5.77	ITGB1;RAPSN
	B Cell Survival Pathway_Homo sapiens_h_bcellsurvivalPathway	0.18	-1.22	3.38	ITGB1
	Lck and Fyn tyrosine kinases in initiation of TCR Activation_Homo sapiens_h_tcraPathway	0.18	-0.98	2.72	CD4
	PTEN dependent cell cycle arrest and apoptosis_Homo sapiens_h_ptenPathway	0.18	-1.02	2.7	ITGB1
	Role of nicotinic acetylcholine receptors in the regulation of apoptosis_Homo sapiens_h_achPathway	0.18	-1.05	2.64	RAPSN
	mCalpain and friends in Cell motility_Homo sapiens_h_mCalpainPathway	0.18	-1.08	2.15	ITGB1
	Role of MEF2D in T-cell Apoptosis_Homo sapiens_h_mef2dPathway	0.18	-1.04	2.06	CD4
	Segmentation Clock_Homo sapiens_h_hesPathway	0.18	-0.88	1.93	NKD2
	Multi-step Regulation of Transcription by Pitx2_Homo sapiens_h_pitx2Pathway	0.18	-0.88	1.84	NKD2
	BRCA1-dependent Ub-ligase activity_Homo sapiens_h_bard1Pathway	0.18	-0.56	1.83	BARD1
	NCI Nature - Filtered based on the combined score (≥2)
	FGF signaling pathway_Homo sapiens_98ed0df6-6192-11e5-8ac5-06603eb7f303	0.01	-1.66	14.16	FGF6;FGF9;FGFR2;FGF4
	Syndecan-4-mediated signaling events_Homo sapiens_076bc549-6196-11e5-8ac5-06603eb7f303	0.01	-1.29	9.92	ITGB1;FGF6;CCL5
	Validated targets of C-MYC transcriptional repression_Homo sapiens_6bbdafa6-6196-11e5-8ac5-06603eb7f303	0.05	-1.5	8.42	ITGB1;CCL5;ZFP36L1
	Alpha4 beta1 integrin signaling events_Homo sapiens_aa07df5d-6187-11e5-8ac5-06603eb7f303	0.09	-1.29	5.86	ITGB1;VCAM1
	Angiopoietin receptor Tie2-mediated signaling_Homo sapiens_ad60647c-6188-11e5-8ac5-06603eb7f303	0.15	-1.53	5.75	ITGB1;TEK
	Alpha9 beta1 integrin signaling events_Homo sapiens_0f5519cf-6188-11e5-8ac5-06603eb7f303	0.07	-1.05	5.27	ITGB1;VCAM1
	Syndecan-1-mediated signaling events_Homo sapiens_f957cc16-6195-11e5-8ac5-06603eb7f303	0.15	-1.18	4.55	CCL5;BSG
	Glycogenes
	Kegg Pathway - Filtered based on the combined score (≥6)
	Term	Adjusted P-value	Z-score	Combined Score	Genes
	Amino sugar and nucleotide sugar metabolism_Homo sapiens_hsa00520	0	-1.81	20.49	NANS;GCK;HK1
	Butirosin and neomycin biosynthesis_Homo sapiens_hsa00524	0	-1.4	16.32	GCK;HK1
	Metabolic pathways_Homo sapiens_hsa01100	0.01	-1.94	13.93	EXTL2;MGAT4B;NANS;A4GALT;GCK;HK1
	Type II diabetes mellitus_Homo sapiens_hsa04930	0.01	-1.81	12.62	GCK;HK1
	Starch and sucrose metabolism_Homo sapiens_hsa00500	0.01	-1.85	12.35	GCK;HK1
	Galactose metabolism_Homo sapiens_hsa00052	0	-1.56	12.33	GCK;HK1
	Glycolysis / Gluconeogenesis_Homo sapiens_hsa00010	0.01	-1.77	11.14	GCK;HK1
	Central carbon metabolism in cancer_Homo sapiens_hsa05230	0.01	-1.68	10.62	GCK;HK1
	Carbon metabolism_Homo sapiens_hsa01200	0.02	-1.51	7.95	GCK;HK1
	Insulin signaling pathway_Homo sapiens_hsa04910	0.02	-1.55	7.57	GCK;HK1
	WikiPathway - Filtered based on the combined score (≥6)
	Glycolysis and Gluconeogenesis_Mus musculus_WP157	0.01	-1.94	13.55	GCK;HK1
	Glycolysis and Gluconeogenesis_Homo sapiens_WP534	0.01	-1.94	13.45	GCK;HK1
	Cori Cycle_Homo sapiens_WP1946	0.05	-1.85	7.76	HK1
	Glucuronidation_Mus musculus_WP1241	0.05	-1.72	7.34	HK1
	Glucuronidation_Homo sapiens_WP698	0.05	-1.81	6.73	HK1
	Complement Activation_Homo sapiens_WP545	0.05	-1.72	6.66	MASP2
	Globo Sphingolipid Metabolism_Homo sapiens_WP1424	0.05	-1.58	6.11	A4GALT
	Reactome- Filtered based on the combined score (≥6)
	Post-translational protein modification_Homo sapiens_R-HSA-597592	0	-2.18	20.09	EDEM2;POMT1;MGAT4B;ST8SIA4;NANS
	Metabolism of carbohydrates_Homo sapiens_R-HSA-71387	0	-2.23	19.97	GPC3;CHST5;GCK;HK1
	Asparagine N-linked glycosylation_Homo sapiens_R-HSA-446203	0	-2.12	19.73	EDEM2;MGAT4B;ST8SIA4;NANS
	Glycolysis_Homo sapiens_R-HSA-70171	0.01	-2.35	18.31	GCK;HK1
	Sialic acid metabolism_Homo sapiens_R-HSA-4085001	0.01	-2.05	15.81	ST8SIA4;NANS
	Glucose transport_Homo sapiens_R-HSA-70153	0.01	-2.14	15.48	GCK;HK1
	Hexose transport_Homo sapiens_R-HSA-189200	0.01	-2.13	14.88	GCK;HK1
	Metabolism of proteins_Homo sapiens_R-HSA-392499	0.02	-2.07	12.23	EDEM2;POMT1;MGAT4B;ST8SIA4;NANS
	Glucose metabolism_Homo sapiens_R-HSA-70326	0.02	-1.96	11.7	GCK;HK1
	Synthesis of substrates in N-glycan biosythesis_Homo sapiens_R-HSA-446219	0.01	-1.75	11.26	ST8SIA4;NANS
	Biosynthesis of the N-glycan precursor (dolichol lipid-linked oligosaccharide, LLO) and transfer to a nascent protein_Homo sapiens_R-HSA-446193	0.02	-1.71	10.3	ST8SIA4;NANS
	Glycosaminoglycan metabolism_Homo sapiens_R-HSA-1630316	0.03	-1.84	9.49	GPC3;CHST5
	Calnexin/calreticulin cycle_Homo sapiens_R-HSA-901042	0.04	-1.77	7.52	EDEM2
	N-glycan trimming in the ER and Calnexin/Calreticulin cycle_Homo sapiens_R-HSA-532668	0.05	-1.79	7.4	EDEM2
	ER Quality Control Compartment (ERQC)_Homo sapiens_R-HSA-901032	0.04	-1.46	6.78	EDEM2
	SLC-mediated transmembrane transport_Homo sapiens_R-HSA-425407	0.05	-1.8	6.54	GCK;HK1
	A tetrasaccharide linker sequence is required for GAG synthesis_Homo sapiens_R-HSA-1971475	0.05	-1.6	5.96	GPC3
	HS-GAG degradation_Homo sapiens_R-HSA-2024096	0.05	-1.51	5.92	GPC3
	Defective B3GALT6 causes EDSP2 and SEMDJL1_Homo sapiens_R-HSA-4420332	0.05	-1.47	5.9	GPC3
	Defective B3GAT3 causes JDSSDHD_Homo sapiens_R-HSA-3560801	0.05	-1.44	5.81	GPC3
	N-glycan antennae elongation in the medial/trans-Golgi_Homo sapiens_R-HSA-975576	0.05	-1.56	5.8	MGAT4B
	BioCarta
	Lectin Induced Complement Pathway_Homo sapiens_h_lectinPathway	0.02	-1.59	6.99	MASP2
	MAPKinase Signaling Pathway_Homo sapiens_h_mapkPathway	0.05	-1.46	4.31	GCK
	HumanCyc Filtered based on the combined score (≥3)
	glycolysis_Homo sapiens_PWY66-400	0	-1.52	12.74	GCK;HK1
	GDP-glucose biosynthesis II_Homo sapiens_PWY-5661-1	0	-0.96	10.87	GCK;HK1
	superpathway of conversion of glucose to acetyl CoA and entry into the TCA cycle_Homo sapiens_PWY66-407	0	-1.51	10.64	GCK;HK1
	heparan sulfate biosynthesis (late stages)_Homo sapiens_PWY-6558	0.02	-0.97	3.77	EXTL2
	NCI Nature
	HIF-1-alpha transcription factor network_Homo sapiens_20ef2b81-6193-11e5-8ac5-06603eb7f303	0.01	-1.45	9.19	GCK;HK1
	Glypican 3 network_Homo sapiens_07762c7e-6193-11e5-8ac5-06603eb7f303	0.01	-0.93	4.54	GPC3
	FOXA2 and FOXA3 transcription factor networks_Homo sapiens_b6933be8-6192-11e5-8ac5-06603eb7f303	0.04	-1.32	4.19	GCK
	Downregulated Genes
	Kegg Pathway - Filtered based on the combined score (≥2)
	Term	Adjusted P-value	Z-score	Combined Score	Genes
	Cell adhesion molecules (CAMs)_Homo sapiens_hsa04514	0.12	-1.73	11.36	ITGB1;SDC2;NCAM1;SIGLEC1;JAM2
	PI3K-Akt signaling pathway_Homo sapiens_hsa04151	0.24	-1.96	8.38	ITGB1;PPP2R2C;ITGA2B;MDM2;PPP2R2A;EIF4B
	Tight junction_Homo sapiens_hsa04530	0.24	-1.67	7.97	PPP2R2C;PPP2R2A;JAM2;LLGL1
	Antigen processing and presentation_Homo sapiens_hsa04612	0.24	-1.73	7.97	KLRC1;KIR3DL3;KIR2DL3
	Hippo signaling pathway_Homo sapiens_hsa04390	0.24	-1.66	7.39	PPP2R2C;FBXW11;PPP2R2A;LLGL1
	Chagas disease (American trypanosomiasis)_Homo sapiens_hsa05142	0.28	-1.7	6.47	PPP2R2C;PPP2R2A;TLR6
	Proteoglycans in cancer_Homo sapiens_hsa05205	0.31	-1.83	6.44	ITGB1;SDC2;MDM2;EIF4B
	Graft-versus-host disease_Homo sapiens_hsa05332	0.28	-1.55	5.83	KLRC1;KIR2DL3
	Dopaminergic synapse_Homo sapiens_hsa04728	0.36	-1.68	5.48	PPP2R2C;PPP2R2A;SLC18A1
	Inflammatory bowel disease (IBD)_Homo sapiens_hsa05321	0.38	-1.63	4.75	IL21R;IL12RB1
	Jak-STAT signaling pathway_Homo sapiens_hsa04630	0.38	-1.63	4.49	IL10RA;IL21R;IL12RB1
	Cytokine-cytokine receptor interaction_Homo sapiens_hsa04060	0.38	-1.56	4.23	IL10RA;IL21R;CCR7;IL12RB1
	Phagosome_Homo sapiens_hsa04145	0.38	-1.44	4.08	ITGB1;DYNC1I2;TLR6
	Shigellosis_Homo sapiens_hsa05131	0.38	-1.38	4.04	ITGB1;FBXW11
	Arrhythmogenic right ventricular cardiomyopathy (ARVC)_Homo sapiens_hsa05412	0.38	-1.34	3.6	ITGB1;ITGA2B
	Hypertrophic cardiomyopathy (HCM)_Homo sapiens_hsa05410	0.41	-1.33	3.31	ITGB1;ITGA2B
	Small cell lung cancer_Homo sapiens_hsa05222	0.41	-1.35	3.3	ITGB1;ITGA2B
	Dilated cardiomyopathy_Homo sapiens_hsa05414	0.41	-1.35	3.19	ITGB1;ITGA2B
	ECM-receptor interaction_Homo sapiens_hsa04512	0.41	-1.26	3.16	ITGB1;ITGA2B
	mRNA surveillance pathway_Homo sapiens_hsa03015	0.41	-1.2	2.8	PPP2R2C;PPP2R2A
	Toxoplasmosis_Homo sapiens_hsa05145	0.47	-1.29	2.47	ITGB1;IL10RA
	Platelet activation_Homo sapiens_hsa04611	0.47	-1.26	2.34	ITGB1;ITGA2B
	Leukocyte transendothelial migration_Homo sapiens_hsa04670	0.47	-1.16	2.22	ITGB1;JAM2
	Sphingolipid signaling pathway_Homo sapiens_hsa04071	0.47	-1.16	2.19	PPP2R2C;PPP2R2A
	AMPK signaling pathway_Homo sapiens_hsa04152	0.47	-1.1	2.02	PPP2R2C;PPP2R2A
	WikiPathway - Filtered based on the combined score (≥2)
	Term	Adjusted P-value	Z-score	Combined Score	Genes
	Synaptic Vesicle Pathway_Homo sapiens_WP2267	0.19	-2.03	11.68	SLC22A3;SLC1A3;SLC18A1
	Focal Adhesion-PI3K-Akt-mTOR-signaling pathway_Mus musculus_WP2841	0.19	-2.32	11.16	ITGB1;PPP2R2C;ITGA2B;MDM2;SLC2A3;EIF4B
	PluriNetWork_Mus musculus_WP1763	0.19	-2.16	11.06	TLE4;ITGB1;BCAM;SP3;MDM2;LYAR
	mRNA processing_Mus musculus_WP310	0.19	-2.06	9.9	TIA1;NIFK;DND1;EIF4H;SRSF3;CELF5;RBMS1
	NRF2 pathway_Homo sapiens_WP2884	0.19	-1.9	8.72	SLC2A12;SLC2A3;SLC39A13;SLC39A4
	Glycogen Metabolism_Mus musculus_WP317	0.2	-1.63	7.12	PPP2R2C;PPP2R2A
	Zinc homeostasis_Homo sapiens_WP3529	0.22	-1.64	6.5	SLC39A13;SLC39A4
	Glycogen Metabolism_Homo sapiens_WP500	0.22	-1.58	6.32	PPP2R2C;PPP2R2A
	Translation Factors_Mus musculus_WP307	0.29	-1.67	5.91	EIF4H;EIF4B
	Translation Factors_Homo sapiens_WP107	0.32	-1.74	5.83	EIF4H;EIF4B
	Regulation of toll-like receptor signaling pathway_Homo sapiens_WP1449	0.4	-1.84	5.58	TAB3;TLR6;ZMYND11
	TNF-alpha NF-kB Signaling Pathway_Mus musculus_WP246	0.45	-1.96	4.84	FBXW11;G3BP2;TAB3
	Arrhythmogenic Right Ventricular Cardiomyopathy_Homo sapiens_WP2118	0.45	-1.47	3.93	ITGB1;ITGA2B
	Androgen receptor signaling pathway_Homo sapiens_WP138	0.45	-1.55	3.68	MDM2;KAT7
	Wnt Signaling Pathway and Pluripotency_Mus musculus_WP723	0.45	-1.61	3.67	PPP2R2C;PPP2R2A
	TNF alpha Signaling Pathway_Homo sapiens_WP231	0.45	-1.58	3.66	FBXW11;TAB3
	IL-6 signaling Pathway_Mus musculus_WP387	0.45	-1.62	3.61	PPP2R2C;PPP2R2A
	Wnt Signaling Pathway and Pluripotency_Homo sapiens_WP399	0.45	-1.51	3.25	PPP2R2C;PPP2R2A
	Integrin-mediated Cell Adhesion_Mus musculus_WP6	0.45	-1.41	3.09	ITGB1;ITGA2B
	Integrin-mediated Cell Adhesion_Homo sapiens_WP185	0.45	-1.42	3.08	ITGB1;ITGA2B
	Neural Crest Differentiation_Homo sapiens_WP2064	0.45	-1.39	3.02	ITGB1;ZIC1
	Senescence and Autophagy in Cancer_Homo sapiens_WP615	0.45	-1.34	2.82	MDM2;SLC39A4
	mRNA Processing_Homo sapiens_WP411	0.45	-1.28	2.29	SRSF3;SRSF5
	TGF-beta Signaling Pathway_Homo sapiens_WP366	0.45	-1.29	2.24	ITGB1;ZEB2
	Reactome - Filtered based on the combined score (≥2.5)
	Term	Adjusted P-value	Z-score	Combined Score	Genes
	Generic Transcription Pathway_Homo sapiens_R-HSA-212436	5.97932e-05	-2.26	35.14	ZNF682;ZNF197;ZNF273;ZNF383;ZNF141;ZNF140;PRDM1;ZNF429;ZNF41;ZNF658;MDM2;ZNF679;ZNF248;ZNF138;ZNF556;ZNF235;ZNF234;ZNF442;ZNF286A
	Gene Expression_Homo sapiens_R-HSA-74160	0	-2.14	26.21	ZNF197;ZNF273;PPP2R2A;PRDM1;PWP2;ZNF429;ZNF41;EIF4H;ZNF248;EIF4B;ZNF442;ZNF286A;ZNF682;ZNF383;ZNF141;ZNF140;ZNF658;MDM2;SRSF3;ZNF679;SRSF5;ZNF138;ZNF556;ZNF235;ZNF234
	SLC-mediated transmembrane transport_Homo sapiens_R-HSA-425407	0	-2.03	25.54	SLC24A2;SLC4A7;SLC22A3;SLC22A16;SLC2A12;SLC1A3;SLC2A3;SLC4A1;SLC18A1;SLC39A4
	Transport of glucose and other sugars, bile salts and organic acids, metal ions and amine compounds_Homo sapiens_R-HSA-425366	0	-1.93	20.42	SLC22A3;SLC22A16;SLC2A12;SLC2A3;SLC18A1;SLC39A4
	Vitamin C (ascorbate) metabolism_Homo sapiens_R-HSA-196836	0	-1.73	19.84	SLC23A2;SLC23A1;SLC2A3
	Transmembrane transport of small molecules_Homo sapiens_R-HSA-382551	0.03	-2.07	15.29	SLC24A2;SLC4A7;SLC22A3;ANKH;SLC22A16;SLC2A12;SLC1A3;SLC2A3;SLC4A1;SLC18A1;SLC39A4
	Signal transduction by L1_Homo sapiens_R-HSA-445144	0.01	-1.73	14.47	ITGB1;ITGA2B;NCAM1
	Integrin cell surface interactions_Homo sapiens_R-HSA-216083	0.03	-1.94	14.42	ITGB1;ITGA2B;ICAM4;JAM2
	Immunoregulatory interactions between a Lymphoid and a non-Lymphoid cell_Homo sapiens_R-HSA-198933	0.06	-1.93	11.86	ITGB1;ICAM4;KLRC1;SIGLEC1;KIR2DL3
	SUMOylation of transcription factors_Homo sapiens_R-HSA-3232118	0.06	-1.96	11.48	SP3;MDM2
	Transport of inorganic cations/anions and amino acids/oligopeptides_Homo sapiens_R-HSA-425393	0.06	-1.81	10.8	SLC24A2;SLC4A7;SLC1A3;SLC4A1
	Facilitative Na+-independent glucose transporters_Homo sapiens_R-HSA-428790	0.06	-1.76	10.57	SLC2A12;SLC2A3
	Organic cation transport_Homo sapiens_R-HSA-549127	0.04	-1.52	10.3	SLC22A3;SLC22A16
	Repression of WNT target genes_Homo sapiens_R-HSA-4641265	0.06	-1.73	10.13	TLE4;TLE1
	Extracellular matrix organization_Homo sapiens_R-HSA-1474244	0.1	-1.97	10.11	ITGB1;SDC2;ITGA2B;ICAM4;NCAM1;JAM2
	Organic cation/anion/zwitterion transport_Homo sapiens_R-HSA-549132	0.06	-1.69	9.88	SLC22A3;SLC22A16
	ECM proteoglycans_Homo sapiens_R-HSA-3000178	0.08	-1.71	9.48	ITGB1;ITGA2B;NCAM1
	Bicarbonate transporters_Homo sapiens_R-HSA-425381	0.04	-1.39	9.39	SLC4A7;SLC4A1
	Metabolism of vitamins and cofactors_Homo sapiens_R-HSA-196854	0.17	-1.89	8.59	SLC23A2;SLC23A1;SDC2;SLC2A3
	Syndecan interactions_Homo sapiens_R-HSA-3000170	0.1	-1.62	8.35	ITGB1;SDC2
	MyD88:Mal cascade initiated on plasma membrane_Homo sapiens_R-HSA-166058	0.22	-1.83	7.54	FBXW11;TAB3;TLR6
	Toll Like Receptor 2 (TLR2) Cascade_Homo sapiens_R-HSA-181438	0.22	-1.81	7.49	FBXW11;TAB3;TLR6
	Regulation of TP53 Expression and Degradation_Homo sapiens_R-HSA-6806003	0.23	-1.87	7.49	MDM2;PRDM1
	Toll Like Receptor TLR1:TLR2 Cascade_Homo sapiens_R-HSA-168179	0.22	-1.81	7.47	FBXW11;TAB3;TLR6
	Toll Like Receptor TLR6:TLR2 Cascade_Homo sapiens_R-HSA-168188	0.22	-1.79	7.42	FBXW11;TAB3;TLR6
	Metabolism of water-soluble vitamins and cofactors_Homo sapiens_R-HSA-196849	0.23	-1.75	6.94	SLC23A2;SLC23A1;SLC2A3
	L1CAM interactions_Homo sapiens_R-HSA-373760	0.23	-1.67	6.72	ITGB1;ITGA2B;NCAM1
	Activated TLR4 signalling_Homo sapiens_R-HSA-166054	0.28	-1.81	6.54	FBXW11;TAB3;TLR6
	Interleukin-1 signaling_Homo sapiens_R-HSA-446652	0.28	-1.76	6.4	FBXW11;TAB3
	Non-integrin membrane-ECM interactions_Homo sapiens_R-HSA-3000171	0.27	-1.71	6.34	ITGB1;SDC2
	Toll Like Receptor 4 (TLR4) Cascade_Homo sapiens_R-HSA-166016	0.31	-1.81	6.15	FBXW11;TAB3;TLR6
	NOTCH1 Intracellular Domain Regulates Transcription_Homo sapiens_R-HSA-2122947	0.3	-1.72	6.03	TLE4;TLE1
	Deactivation of the beta-catenin transactivating complex_Homo sapiens_R-HSA-3769402	0.27	-1.55	5.75	TLE4;TLE1
	Ribosomal scanning and start codon recognition_Homo sapiens_R-HSA-72702	0.33	-1.76	5.56	EIF4H;EIF4B
	Toll-Like Receptors Cascades_Homo sapiens_R-HSA-168898	0.33	-1.78	5.43	FBXW11;TAB3;TLR6
	Translation initiation complex formation_Homo sapiens_R-HSA-72649	0.33	-1.7	5.36	EIF4H;EIF4B
	Activation of the mRNA upon binding of the cap-binding complex and eIFs, and subsequent binding to 43S_Homo sapiens_R-HSA-72662	0.33	-1.71	5.33	EIF4H;EIF4B
	mRNA 3'-end processing_Homo sapiens_R-HSA-72187	0.31	-1.58	5.31	SRSF3;SRSF5
	Post-Elongation Processing of Intron-Containing pre-mRNA_Homo sapiens_R-HSA-112296	0.31	-1.57	5.26	SRSF3;SRSF5
	MAP kinase activation in TLR cascade_Homo sapiens_R-HSA-450294	0.33	-1.63	4.99	FBXW11;TAB3
	Fc epsilon receptor (FCERI) signaling_Homo sapiens_R-HSA-2454202	0.33	-1.93	4.92	FBXW11;ITGA2B;MDM2;TAB3;NCAM1
	Signaling by Interleukins_Homo sapiens_R-HSA-449147	0.33	-1.87	4.83	FBXW11;ITGA2B;TAB3;NCAM1;IL12RB1
	Cleavage of Growing Transcript in the Termination Region_Homo sapiens_R-HSA-109688	0.33	-1.49	4.57	SRSF3;SRSF5
	Post-Elongation Processing of the Transcript_Homo sapiens_R-HSA-76044	0.33	-1.47	4.51	SRSF3;SRSF5
	Adaptive Immune System_Homo sapiens_R-HSA-1280218	0.33	-1.71	4.47	ITGB1;DYNC1I2;FBXW11;MDM2;ICAM4;SIGLEC1;KLRC1;KIR2DL3
	RNA Polymerase II Transcription Termination_Homo sapiens_R-HSA-73856	0.33	-1.46	4.47	SRSF3;SRSF5
	Transport of Mature mRNA derived from an Intron-Containing Transcript_Homo sapiens_R-HSA-159236	0.33	-1.54	4.36	SRSF3;SRSF5
	TRAF6 Mediated Induction of proinflammatory cytokines_Homo sapiens_R-HSA-168180	0.33	-1.53	4.19	FBXW11;TAB3
	Formation of the beta-catenin:TCF transactivating complex_Homo sapiens_R-HSA-201722	0.33	-1.34	4.18	TLE4;TLE1
	G2/M Transition_Homo sapiens_R-HSA-69275	0.33	-1.6	4.09	DYNC1I2;FBXW11;PPP2R2A
	Mitotic G2-G2/M phases_Homo sapiens_R-HSA-453274	0.33	-1.6	4.05	DYNC1I2;FBXW11;PPP2R2A
	Signaling by NOTCH1_Homo sapiens_R-HSA-1980143	0.33	-1.47	4.03	TLE4;TLE1
	Degradation of beta-catenin by the destruction complex_Homo sapiens_R-HSA-195253	0.33	-1.59	4	TLE4;TLE1
	Transport of Mature Transcript to Cytoplasm_Homo sapiens_R-HSA-72202	0.33	-1.41	3.79	SRSF3;SRSF5
	MyD88 cascade initiated on plasma membrane_Homo sapiens_R-HSA-975871	0.33	-1.36	3.41	FBXW11;TAB3
	Toll Like Receptor 10 (TLR10) Cascade_Homo sapiens_R-HSA-168142	0.33	-1.35	3.4	FBXW11;TAB3
	TRAF6 mediated induction of NFkB and MAP kinases upon TLR7/8 or 9 activation_Homo sapiens_R-HSA-975138	0.33	-1.36	3.38	FBXW11;TAB3
	Toll Like Receptor 5 (TLR5) Cascade_Homo sapiens_R-HSA-168176	0.33	-1.34	3.37	FBXW11;TAB3
	MyD88 dependent cascade initiated on endosome_Homo sapiens_R-HSA-975155	0.33	-1.35	3.31	FBXW11;TAB3
	Toll Like Receptor 7/8 (TLR7/8) Cascade_Homo sapiens_R-HSA-168181	0.33	-1.34	3.29	FBXW11;TAB3
	Toll Like Receptor 9 (TLR9) Cascade_Homo sapiens_R-HSA-168138	0.34	-1.33	3.17	FBXW11;TAB3
	Immune System_Homo sapiens_R-HSA-168256	0.34	-1.39	3.11	ITGB1;DYNC1I2;FBXW11;ITGA2B;ICAM4;KIR2DL3;MDM2;TAB3;NCAM1;SIGLEC1;TLR6;KLRC1;IL12RB1
	MyD88-independent TLR3/TLR4 cascade_Homo sapiens_R-HSA-166166	0.34	-1.28	2.86	FBXW11;TAB3
	Toll Like Receptor 3 (TLR3) Cascade_Homo sapiens_R-HSA-168164	0.34	-1.27	2.84	FBXW11;TAB3
	TRIF-mediated TLR3/TLR4 signaling_Homo sapiens_R-HSA-937061	0.34	-1.26	2.82	FBXW11;TAB3
	CLEC7A (Dectin-1) signaling_Homo sapiens_R-HSA-5607764	0.35	-1.25	2.75	FBXW11;TAB3
	Signaling by FGFR2_Homo sapiens_R-HSA-5654738	0.38	-1.41	2.64	TIA1;ITGA2B;MDM2;NCAM1
	Regulation of PLK1 Activity at G2/M Transition_Homo sapiens_R-HSA-2565942	0.33	-1.09	2.63	DYNC1I2;FBXW11
	SUMO E3 ligases SUMOylate target proteins_Homo sapiens_R-HSA-3108232	0.34	-1.16	2.6	SP3;MDM2
	Biocarta - Filtered based on the combined score (≥1)
	Term	Adjusted P-value	Z-score	Combined Score	Genes
	Overview of telomerase RNA component gene hTerc Transcriptional Regulation_Homo sapiens_h_tercPathway	0.17	-0.88	2.84	SP3
	NO2-dependent IL 12 Pathway in NK cells_Homo sapiens_h_no2il12Pathway	0.17	-0.74	2.22	IL12RB1
	IL22 Soluble Receptor Signaling Pathway _Homo sapiens_h_il22bppathway	0.17	-0.76	2.12	IL10RA
	B Cell Survival Pathway_Homo sapiens_h_bcellsurvivalPathway	0.17	-0.76	1.99	ITGB1
	West Nile Virus_Homo sapiens_h_WNVpathway	0.17	-0.57	1.71	TIA1
	Effects of calcineurin in Keratinocyte Differentiation_Homo sapiens_h_calcineurinPathway	0.17	-0.55	1.44	SP3
	IL-7 Signal Transduction_Homo sapiens_h_il7Pathway	0.17	-0.54	1.34	ITGA2B
	Regulators of Bone Mineralization_Homo sapiens_h_npp1Pathway	0.17	-0.35	0.98	ANKH
	NCI-Nature - Filtered based on the combined score (≥3)
	Term	Adjusted P-value	Z-score	Combined Score	Genes
	Integrin family cell surface interactions_Homo sapiens_1ca2bf67-6194-11e5-8ac5-06603eb7f303	0.3	-1.55	7.2	ITGB1;ITGA2B
	Alpha4 beta1 integrin signaling events_Homo sapiens_aa07df5d-6187-11e5-8ac5-06603eb7f303	0.3	-1.62	6.87	ITGB1;JAM2
	Syndecan-2-mediated signaling events_Homo sapiens_fe05ead7-6195-11e5-8ac5-06603eb7f303	0.3	-1.35	5.63	ITGB1;SDC2
	Presenilin action in Notch and Wnt signaling_Homo sapiens_f51de83a-6194-11e5-8ac5-06603eb7f303	0.32	-1.37	4.86	TLE1;FBXW11
	ATR signaling pathway_Homo sapiens_8991cbac-618b-11e5-8ac5-06603eb7f303	0.31	-1.24	4.8	FBXW11;MDM2
	Regulation of Androgen receptor activity_Homo sapiens_094a8cb0-6195-11e5-8ac5-06603eb7f303	0.32	-1.34	4.46	MDM2;KAT7
	FGF signaling pathway_Homo sapiens_98ed0df6-6192-11e5-8ac5-06603eb7f303	0.32	-1.34	4.14	SDC2;NCAM1
	Beta1 integrin cell surface interactions_Homo sapiens_2fd0bc63-618d-11e5-8ac5-06603eb7f303	0.32	-1.3	3.76	ITGB1;JAM2
	mTOR signaling pathway_Homo sapiens_559dd850-6194-11e5-8ac5-06603eb7f303	0.32	-1.29	3.63	FBXW11;EIF4B
	Regulation of nuclear beta catenin signaling and target gene transcription_Homo sapiens_1590a3b3-6195-11e5-8ac5-06603eb7f303	0.34	-1.17	3.03	TLE4;TLE1
	Glycogenes
	Kegg Pathway - Filtered based on the combined score (≥3)
	Term	Adjusted P-value	Z-score	Combined Score	Genes
	Amino sugar and nucleotide sugar metabolism_Homo sapiens_hsa00520	5.12e-09	-1.86	41.61	GFPT2;HEXB;PMM2;GNPNAT1;PGM2
	Metabolic pathways_Homo sapiens_hsa01100	0	-1.99	22.17	GALNT11;PIGN;HEXB;GFPT2;PMM2;PGM2;PIGF
	Glycosylphosphatidylinositol(GPI)-anchor biosynthesis_Homo sapiens_hsa00563	0	-1.42	12.48	PIGN;PIGF
	Glycosphingolipid biosynthesis - globo series_Homo sapiens_hsa00603	0.05	-1.21	5.5	HEXB
	Glycosphingolipid biosynthesis - ganglio series_Homo sapiens_hsa00604	0.05	-1.15	5.18	HEXB
	Glycosaminoglycan biosynthesis - keratan sulfate_Homo sapiens_hsa00533	0.05	-1.11	4.98	CHST2
	Other glycan degradation_Homo sapiens_hsa00511	0.05	-1.1	4.75	HEXB
	Galactose metabolism_Homo sapiens_hsa00052	0.05	-1.14	4.34	PGM2
	Malaria_Homo sapiens_hsa05144	0.06	-1.26	4.2	SDC2
	Starch and sucrose metabolism_Homo sapiens_hsa00500	0.06	-1.31	4.19	PGM2
	Pentose phosphate pathway_Homo sapiens_hsa00030	0.05	-1.08	4.14	PGM2
	Glycolysis / Gluconeogenesis_Homo sapiens_hsa00010	0.07	-1.34	4.03	PGM2
	Glycosaminoglycan degradation_Homo sapiens_hsa00531	0.05	-0.94	4	HEXB
	Mucin type O-Glycan biosynthesis_Homo sapiens_hsa00512	0.05	-1.05	3.95	GALNT11
	Graft-versus-host disease_Homo sapiens_hsa05332	0.05	-1.11	3.87	KLRC1
	Staphylococcus aureus infection_Homo sapiens_hsa05150	0.06	-1.18	3.77	MASP1
	Alanine, aspartate and glutamate metabolism_Homo sapiens_hsa00250	0.05	-0.99	3.61	GFPT2
	Other types of O-glycan biosynthesis_Homo sapiens_hsa00514	0.05	-0.92	3.46	POFUT1
	Fructose and mannose metabolism_Homo sapiens_hsa00051	0.05	-0.91	3.4	PMM2
	Antigen processing and presentation_Homo sapiens_hsa04612	0.07	-1.17	3.37	KLRC1
	Complement and coagulation cascades_Homo sapiens_hsa04610	0.07	-1.17	3.34	MASP1
	Insulin resistance_Homo sapiens_hsa04931	0.1	-1.3	3.32	GFPT2
	WikiPathway - Filtered based on the combined score (≥3)
	Term	Adjusted P-value	Z-score	Combined Score	Genes
	Glucuronidation_Mus musculus_WP1241	0.06	-1.84	8.26	PGM2
	Glucuronidation_Homo sapiens_WP698	0.06	-2.04	8.04	PGM2
	Complement Activation_Homo sapiens_WP545	0.06	-1.88	7.73	MASP1
	Ganglio Sphingolipid Metabolism_Homo sapiens_WP1423	0.06	-1.49	6.93	ST8SIA3
	Diurnally Regulated Genes with Circadian Orthologs_Homo sapiens_WP410	0.06	-1.86	6.2	PIGF
	miRNA targets in ECM and membrane receptors_Homo sapiens_WP2911	0.06	-1.75	6.13	SDC2
	Diurnally Regulated Genes with Circadian Orthologs_Mus musculus_WP1268	0.06	-1.81	6.04	PIGF
	Exercise-induced Circadian Regulation_Mus musculus_WP544	0.06	-1.76	5.89	PIGF
	Complement and Coagulation Cascades_Homo sapiens_WP558	0.06	-1.67	5.25	MASP1
	Delta-Notch Signaling Pathway_Mus musculus_WP265	0.08	-1.73	4.89	POFUT1
	Metapathway biotransformation_Mus musculus_WP1251	0.11	-1.75	4.12	CHST2
	Metapathway biotransformation_Homo sapiens_WP702	0.13	-1.87	3.88	CHST2
	Purine metabolism_Mus musculus_WP2185	0.12	-1.72	3.76	PGM2
	Reactome - Filtered based on the combined score (≥5)
	Term	Adjusted P-value	Z-score	Combined Score	Genes
	Post-translational protein modification_Homo sapiens_R-HSA-597592	3.97e-08	-2.18	45.05	GALNT11;PIGN;GFPT2;PMM2;ST8SIA3;GNPNAT1;ST8SIA6;PIGF
	Synthesis of substrates in N-glycan biosythesis_Homo sapiens_R-HSA-446219	3.97e-08	-1.82	38.21	GFPT2;PMM2;ST8SIA3;GNPNAT1;ST8SIA6
	Biosynthesis of the N-glycan precursor (dolichol lipid-linked oligosaccharide, LLO) and transfer to a nascent protein_Homo sapiens_R-HSA-446193	5.54e-08	-1.77	35.16	GFPT2;PMM2;ST8SIA3;GNPNAT1;ST8SIA6
	Metabolism of proteins_Homo sapiens_R-HSA-392499	5.57e-06	-2.13	31.89	GALNT11;PIGN;GFPT2;PMM2;ST8SIA3;GNPNAT1;ST8SIA6;PIGF
	Asparagine N-linked glycosylation_Homo sapiens_R-HSA-446203	1.36e-05	-2.09	28.99	GFPT2;PMM2;ST8SIA3;GNPNAT1;ST8SIA6
	Metabolism of carbohydrates_Homo sapiens_R-HSA-71387	0	-2.19	21.87	HEXB;SDC2;PGM2;CHST2
	Glycosaminoglycan metabolism_Homo sapiens_R-HSA-1630316	0	-1.87	17.4	HEXB;SDC2;CHST2
	Synthesis of glycosylphosphatidylinositol (GPI)_Homo sapiens_R-HSA-162710	0	-1.77	17.13	PIGN;PIGF
	Synthesis of UDP-N-acetyl-glucosamine_Homo sapiens_R-HSA-446210	0	-1.52	16.97	GFPT2;GNPNAT1
	Post-translational modification: synthesis of GPI-anchored proteins_Homo sapiens_R-HSA-163125	0	-1.94	16.97	PIGN;PIGF
	N-glycan antennae elongation in the medial/trans-Golgi_Homo sapiens_R-HSA-975576	0	-1.91	16.62	ST8SIA3;ST8SIA6
	Keratan sulfate/keratin metabolism_Homo sapiens_R-HSA-1638074	0	-1.99	16.43	HEXB;CHST2
	N-Glycan antennae elongation_Homo sapiens_R-HSA-975577	0	-1.63	16.03	ST8SIA3;ST8SIA6
	Sialic acid metabolism_Homo sapiens_R-HSA-4085001	0	-1.9	15.55	ST8SIA3;ST8SIA6
	Chondroitin sulfate/dermatan sulfate metabolism_Homo sapiens_R-HSA-1793185	0	-1.99	14.69	HEXB;SDC2
	Transport to the Golgi and subsequent modification_Homo sapiens_R-HSA-948021	0.02	-1.86	9.41	ST8SIA3;ST8SIA6
	Scavenging by Class A Receptors_Homo sapiens_R-HSA-3000480	0.03	-1.39	5.91	MASP1
	Glycosphingolipid metabolism_Homo sapiens_R-HSA-1660662	0.05	-1.69	5.9	HEXB
	Glycogen synthesis_Homo sapiens_R-HSA-3322077	0.03	-1.31	5.89	PGM2
	Hyaluronan metabolism_Homo sapiens_R-HSA-2142845	0.03	-1.34	5.87	HEXB
	A tetrasaccharide linker sequence is required for GAG synthesis_Homo sapiens_R-HSA-1971475	0.04	-1.42	5.62	SDC2
	Metabolism_Homo sapiens_R-HSA-1430728	0.07	-1.84	5.59	HEXB;SDC2;PGM2;CHST2
	CS/DS degradation_Homo sapiens_R-HSA-2024101	0.03	-1.21	5.5	HEXB
	EPHB-mediated forward signaling_Homo sapiens_R-HSA-3928662	0.05	-1.58	5.48	SDC2
	HS-GAG biosynthesis_Homo sapiens_R-HSA-2022928	0.04	-1.45	5.46	SDC2
	Diseases associated with glycosaminoglycan metabolism_Homo sapiens_R-HSA-3560782	0.04	-1.37	5.39	SDC2
	Defective B3GALT6 causes EDSP2 and SEMDJL1_Homo sapiens_R-HSA-4420332	0.03	-1.26	5.38	SDC2
	HS-GAG degradation_Homo sapiens_R-HSA-2024096	0.03	-1.29	5.38	SDC2
	Syndecan interactions_Homo sapiens_R-HSA-3000170	0.03	-1.28	5.38	SDC2
	Pre-NOTCH Expression and Processing_Homo sapiens_R-HSA-1912422	0.06	-1.68	5.34	POFUT1
	Keratan sulfate biosynthesis_Homo sapiens_R-HSA-2022854	0.04	-1.36	5.3	CHST2
	Non-integrin membrane-ECM interactions_Homo sapiens_R-HSA-3000171	0.05	-1.53	5.3	SDC2
	Defective B3GAT3 causes JDSSDHD_Homo sapiens_R-HSA-3560801	0.03	-1.24	5.29	SDC2
	Creation of C4 and C2 activators_Homo sapiens_R-HSA-166786	0.06	-1.58	5.24	MASP1
	Defective B4GALT7 causes EDS, progeroid type_Homo sapiens_R-HSA-3560783	0.03	-1.21	5.17	SDC2
	Keratan sulfate degradation_Homo sapiens_R-HSA-2022857	0.02	-1.07	5.06	HEXB
	HumanCyc - Filtered based on the combined score (≥2)
	Term	Adjusted P-value	Z-score	Combined Score	Genes
	UDP-N-acetyl-D-glucosamine biosynthesis II_Homo sapiens_UDPNACETYLGALSYN-PWY	6.82e-05	-0.65	7.91	GFPT2;GNPNAT1
	2'-deoxy-&alpha;-D-ribose 1-phosphate degradation_Homo sapiens_PWY-7180	0.01	-0.53	2.86	PGM2
	NCI-Nature
	Term	Adjusted P-value	Z-score	Combined Score	Genes
	SHP2 signaling_Homo sapiens_85755aa4-6195-11e5-8ac5-06603eb7f303	0.04	-1.74	5.52	SDC2
	Syndecan-2-mediated signaling events_Homo sapiens_fe05ead7-6195-11e5-8ac5-06603eb7f303	0.04	-1.48	5.48	SDC2
	FGF signaling pathway_Homo sapiens_98ed0df6-6192-11e5-8ac5-06603eb7f303	0.04	-1.57	4.93	SDC2
	GO Biological Process - DEGs other than the Glycogenes ( Filtered based on the combined score (≥ 5)
	Term	Adjusted P-value	Odds Ratio	Combined Score	Genes
	regulation of dendritic cell antigen processing and presentation (GO:0002604)	0.00447784	57.0692	552.591	CCR7;CCL19;FCGR2B
	organic anion transport (GO:0015711)	4.79465e-09	13.8176	362.895	SLC22A4;SLC22A3;SLC23A1;SLC52A3;SLC4A1;SLC22A23;SLC4A7;SLC6A6;SLC22A16;SLCO3A1;SLC22A17;RHAG;SLC26A4;SLC26A5;SLC25A24
	dendritic cell chemotaxis (GO:0002407)	0.00186326	31.847	344.836	CCL5;CCR7;CCL19;CCR6
	quaternary ammonium group transport (GO:0015697)	0.0469766	47.3325	304.247	SLC22A4;SLC22A3
	immunological synapse formation (GO:0001771)	0.0469766	47.3325	304.247	CCR7;CCL19
	catecholamine transport (GO:0051937)	0.0469766	47.3325	304.247	SLC22A3;SLC6A2
	positive regulation of humoral immune response (GO:0002922)	0.0469766	47.3325	304.247	CCR7;FCGR2B
	positive regulation of antigen processing and presentation (GO:0002579)	0.0469766	47.3325	304.247	CCR7;CCL19
	monoamine transport (GO:0015844)	0.0469766	47.3325	304.247	SLC18A1;SLC6A2
	positive regulation of dendritic cell antigen processing and presentation (GO:0002606)	0.0469766	47.3325	304.247	CCR7;CCL19
	cytoplasmic translational initiation (GO:0002183)	0.0131757	31.6987	264.55	RBM4;EIF4H;EIF4B
	sodium-independent organic anion transport (GO:0043252)	0.000462405	18.6543	242.408	SLC22A4;SLC22A23;SLC22A3;SLC22A16;SLCO3A1;SLC22A17
	regulation of cellular pH (GO:0030641)	0.000466545	18.0704	231.874	SLC4A7;SLC9A6;SLC9A7;SLC4A1;SLC26A4;SLC26A5
	negative regulation of interleukin-8 secretion (GO:2000483)	0.0526557	37.8641	230.909	MAPKBP1;TLR6
	ion homeostasis (GO:0050801)	0.0526557	37.8641	230.909	SLC4A1;RHAG
	cellular ion homeostasis (GO:0006873)	0.0526557	37.8641	230.909	SLC4A1;RHAG
	negative regulation of dendritic cell apoptotic process (GO:2000669)	0.0526557	37.8641	230.909	CCR7;CCL19
	formation of translation preinitiation complex (GO:0001731)	0.0526557	37.8641	230.909	EIF4H;EIF4B
	carnitine transport (GO:0015879)	0.0526557	37.8641	230.909	SLC22A4;SLC22A16
	amino-acid betaine transport (GO:0015838)	0.0526557	37.8641	230.909	SLC22A4;SLC22A16
	dicarboxylic acid transport (GO:0006835)	0.00133672	19.9889	226.415	SLC1A3;SLC26A4;SLC19A1;SLC26A5;SLC25A13
	zinc II ion transmembrane transport (GO:0071577)	0.00585362	20.1068	187.067	SLC30A8;SLC39A13;SLC39A4;SLC39A3
	positive regulation of monocyte differentiation (GO:0045657)	0.0637198	31.5518	183.557	CD4;ZFP36L1
	regulation of intracellular pH (GO:0051453)	0.000990267	15.2126	181.722	SLC4A7;SLC9A6;SLC9A7;SLC4A1;SLC26A4;SLC26A5
	anion transport (GO:0006820)	0.000462405	13.8235	181.606	SLC22A23;SLC22A4;SLC22A3;SLC22A16;SLC22A17;SLC4A1;SLC26A4
	organic cation transport (GO:0015695)	0.0066182	19.1005	174.38	SLC22A4;SLC22A3;SLC22A16;RHAG
	organic substance transport (GO:0071702)	0.00010489	11.2591	167.578	SLC22A23;SLC22A4;SLC22A3;SLC22A16;SLC22A17;SLC23A1;RHAG;SLC6A2;SLC18A1
	acidic amino acid transport (GO:0015800)	0.0724592	27.0431	150.718	SLC1A3;SLC25A13
	glucose import (GO:0046323)	0.0724592	27.0431	150.718	SLC2A13;SLC2A12
	L-ascorbic acid metabolic process (GO:0019852)	0.0724592	27.0431	150.718	SLC23A1;SLC2A3
	bicarbonate transport (GO:0015701)	0.00465128	13.3178	127.687	SLC4A7;SLC4A1;RHAG;SLC26A4;SLC26A5
	peptidyl-serine dephosphorylation (GO:0070262)	0.0788574	23.6615	126.756	PPP2R2C;PPP2R2A
	oxalate transport (GO:0019532)	0.0788574	23.6615	126.756	SLC26A4;SLC26A5
	L-glutamate transport (GO:0015813)	0.0788574	23.6615	126.756	SLC1A3;SLC25A13
	regulation of mRNA 3'-end processing (GO:0031440)	0.0788574	23.6615	126.756	BARD1;ZFP36L1
	regulation of pH (GO:0006885)	0.0788574	23.6615	126.756	SLC9A7;SLC26A4
	regulation of dendritic cell apoptotic process (GO:2000668)	0.0788574	23.6615	126.756	CCR7;CCL19
	hexose transmembrane transport (GO:0035428)	0.0431791	17.8242	123.301	SLC2A13;SLC2A12;SLC2A3
	sulfate transmembrane transport (GO:1902358)	0.0851889	21.0314	108.592	SLC26A4;SLC26A5
	regulation of leukocyte cell-cell adhesion (GO:1903037)	0.0851889	21.0314	108.592	CD4;CCL5
	response to nitric oxide (GO:0071731)	0.0851889	21.0314	108.592	CCR7;CCL19
	T cell differentiation in thymus (GO:0033077)	0.0851889	21.0314	108.592	CCR6;ZFP36L1
	positive regulation of glycoprotein biosynthetic process (GO:0010560)	0.0851889	21.0314	108.592	CCR7;CCL19
	regulation of mRNA splicing, via spliceosome (GO:0048024)	0.00348803	10.6965	108.321	SMU1;RBM4;TIA1;CELF5;SRSF3;CELF6
	zinc II ion transport (GO:0006829)	0.0469766	15.8421	104.819	SLC30A8;SLC39A13;SLC39A3
	glucose transport (GO:0015758)	0.0469766	15.0076	97.2138	SLC2A13;SLC2A12;SLC2A3
	cellular divalent inorganic cation homeostasis (GO:0072503)	0.00133672	8.3462	94.7653	SLC24A2;CCL13;SLC30A8;SLC24A3;CCL5;SLC39A13;CCL19;SLC39A4
	positive regulation of T-helper 1 type immune response (GO:0002827)	0.0925179	18.9273	94.4086	CCL19;IL12RB1
	response to prostaglandin E (GO:0034695)	0.0925179	18.9273	94.4086	CCR7;CCL19
	negative regulation of leukocyte apoptotic process (GO:2000107)	0.0925179	18.9273	94.4086	CCR7;CCL19
	regulation of catabolic process (GO:0009894)	0.0925179	18.9273	94.4086	ITGB1;MDM2
	ammonium transport (GO:0015696)	0.0486842	14.2565	90.4665	SLC22A4;SLC22A3;RHAG
	vitamin transport (GO:0051180)	0.0486842	14.2565	90.4665	SLC23A1;SLC52A3;SLC19A1
	regulation of lymphocyte activation (GO:0051249)	0.0987128	17.2057	83.0667	CD4;CCL5
	secretion (GO:0046903)	0.0987128	17.2057	83.0667	SLC22A4;SLC22A16
	regulation of biomineral tissue development (GO:0070167)	0.0987128	17.2057	83.0667	ANKH;NBR1
	positive regulation of phosphatidylinositol 3-kinase activity (GO:0043552)	0.0526557	12.9591	79.0478	CCR7;CCL19;TEK
	regulation of alternative mRNA splicing, via spliceosome (GO:0000381)	0.036143	10.9063	78.5995	SMU1;RBM4;CELF5;CELF6
	nitrogen compound transport (GO:0071705)	0.00761295	8.48824	75.8917	SLC6A6;SLC23A1;SLC52A3;RHAG;SLC6A2;SLC18A1
	cellular response to fibroblast growth factor stimulus (GO:0044344)	0.00447784	7.77068	75.286	FGF6;TIA1;FGF9;CCL5;FGFR2;FGF4;ZFP36L1
	monosaccharide transport (GO:0015749)	0.106408	15.7711	73.8187	SLC23A1;SLC2A12
	regulation of monocyte differentiation (GO:0045655)	0.106408	15.7711	73.8187	CD4;ZFP36L1
	regulation of lymphocyte differentiation (GO:0045619)	0.106408	15.7711	73.8187	PRDM1;ZFP36L1
	cellular response to peptide (GO:1901653)	0.0406136	10.3157	72.3672	MDM2;TLR6;FCGR2B;ZFP36L1
	positive regulation of lipid kinase activity (GO:0090218)	0.0612493	11.878	69.7818	CCR7;CCL19;TEK
	leukocyte cell-cell adhesion (GO:0007159)	0.0612493	11.878	69.7818	ITGB1;VCAM1;CCL5
	sodium ion import across plasma membrane (GO:0098719)	0.110893	14.5572	66.1545	SLC9A6;SLC9A7
	negative regulation of signal transduction by p53 class mediator (GO:1901797)	0.110893	14.5572	66.1545	MDM2;RFFL
	L-alpha-amino acid transmembrane transport (GO:1902475)	0.110893	14.5572	66.1545	SLC1A3;SLC25A13
	sodium ion import (GO:0097369)	0.110893	14.5572	66.1545	SLC9A6;SLC9A7
	sulfate transport (GO:0008272)	0.110893	14.5572	66.1545	SLC26A4;SLC26A5
	negative regulation of anoikis (GO:2000811)	0.110893	14.5572	66.1545	ITGB1;TLE1
	positive regulation of phospholipid metabolic process (GO:1903727)	0.0646093	11.4023	65.7832	CCR7;CCL19;TEK
	regulation of mRNA processing (GO:0050684)	0.0646093	11.4023	65.7832	TIA1;SRSF3;ZFP36L1
	regulation of translational initiation (GO:0006446)	0.0251793	8.40232	63.9509	RBM4;CCL5;DAZ4;EIF4H;EIF4B
	regulation of nucleic acid-templated transcription (GO:1903506)	7.68146e-05	4.0232	63.9222	ZNF28;ZNF197;ZNF383;BCL11B;ZNF140;ZNF490;CXXC1;ZNF429;ZSCAN10;ZNF41;SP3;ZNF536;KAT7;ZNF623;ZNF138;ZMYND11;ZNF235;ZFP37;ZNF532;ZNF234;ZNF630;ZNF200;ZNF286A
	positive regulation of protein kinase B signaling (GO:0051897)	0.00447784	6.51405	63.1608	ITGB1;FGF6;FGF9;CCR7;CCL19;TEK;FGFR2;FGF4
	leukocyte tethering or rolling (GO:0050901)	0.120703	13.5167	59.7146	ITGB1;VCAM1
	leukocyte adhesion to vascular endothelial cell (GO:0061756)	0.120703	13.5167	59.7146	ITGB1;VCAM1
	neurotransmitter transport (GO:0006836)	0.120703	13.5167	59.7146	SLC1A3;SLC18A1
	hexose transport (GO:0008645)	0.120703	13.5167	59.7146	SLC2A13;SLC2A12
	regulation of cellular macromolecule biosynthetic process (GO:2000112)	0.000101798	3.85956	58.6704	ZNF28;ZNF197;ZNF383;BCL11B;ZNF140;ZNF490;CXXC1;ZNF429;ZSCAN10;ZNF41;SP3;ZNF536;KAT7;ZNF623;ZNF138;ZMYND11;ZNF235;ZFP37;ZNF532;ZNF234;ZNF630;ZNF200;ZNF286A
	negative regulation of I-kappaB kinase/NF-kappaB signaling (GO:0043124)	0.0469766	8.87361	57.6648	MAPKBP1;TLE1;G3BP2;ZMYND11
	cellular zinc ion homeostasis (GO:0006882)	0.0762759	10.1791	55.742	SLC30A8;SLC39A13;SLC39A4
	zinc ion homeostasis (GO:0055069)	0.0762759	10.1791	55.742	SLC30A8;SLC39A13;SLC39A4
	positive regulation of protein processing (GO:0010954)	0.131543	12.615	54.239	MELTF;NKD2
	regulation of T cell migration (GO:2000404)	0.131543	12.615	54.239	CCL5;CCR6
	negative regulation of interleukin-8 production (GO:0032717)	0.131543	12.615	54.239	MAPKBP1;TLR6
	regulation of establishment or maintenance of cell polarity (GO:0032878)	0.131543	12.615	54.239	TEK;LLGL1
	definitive hemopoiesis (GO:0060216)	0.300271	18.8419	52.4955	TEK
	positive regulation of microtubule motor activity (GO:2000576)	0.300271	18.8419	52.4955	DYNC1I2
	neurotransmitter loading into synaptic vesicle (GO:0098700)	0.300271	18.8419	52.4955	SLC18A1
	regulation of keratinocyte apoptotic process (GO:1902172)	0.300271	18.8419	52.4955	ZFP36L1
	response to granulocyte macrophage colony-stimulating factor (GO:0097012)	0.300271	18.8419	52.4955	CD4
	gland morphogenesis (GO:0022612)	0.300271	18.8419	52.4955	FGFR2
	negative regulation of translation in response to stress (GO:0032055)	0.300271	18.8419	52.4955	RBM4
	regulation of intrinsic apoptotic signaling pathway by p53 class mediator (GO:1902253)	0.300271	18.8419	52.4955	MDM2
	positive regulation of T-helper 17 type immune response (GO:2000318)	0.300271	18.8419	52.4955	IL12RB1
	negative regulation of erythrocyte differentiation (GO:0045647)	0.300271	18.8419	52.4955	ZFP36L1
	negative regulation of acute inflammatory response (GO:0002674)	0.300271	18.8419	52.4955	FCGR2B
	cellular response to bacterial lipopeptide (GO:0071221)	0.300271	18.8419	52.4955	TLR6
	positive regulation of activation of Janus kinase activity (GO:0010536)	0.300271	18.8419	52.4955	CCL5
	regulation of T-helper 17 cell lineage commitment (GO:2000328)	0.300271	18.8419	52.4955	IL12RB1
	inner ear receptor cell development (GO:0060119)	0.300271	18.8419	52.4955	SLC4A7
	histone H4-K12 acetylation (GO:0043983)	0.300271	18.8419	52.4955	KAT7
	heart trabecula formation (GO:0060347)	0.300271	18.8419	52.4955	TEK
	iron ion import (GO:0097286)	0.300271	18.8419	52.4955	MELTF
	regulation of dendritic cell chemotaxis (GO:2000508)	0.300271	18.8419	52.4955	CCR7
	glomerular epithelial cell differentiation (GO:0072311)	0.300271	18.8419	52.4955	KLF15
	epithelial tube formation (GO:0072175)	0.300271	18.8419	52.4955	FGFR2
	renal filtration cell differentiation (GO:0061318)	0.300271	18.8419	52.4955	KLF15
	dendrite extension (GO:0097484)	0.300271	18.8419	52.4955	SLC9A6
	glomerulus vasculature development (GO:0072012)	0.300271	18.8419	52.4955	TEK
	positive regulation of oxidative stress-induced cell death (GO:1903209)	0.300271	18.8419	52.4955	TLR6
	positive regulation of memory T cell differentiation (GO:0043382)	0.300271	18.8419	52.4955	IL12RB1
	negative regulation of cell cycle phase transition (GO:1901988)	0.300271	18.8419	52.4955	ZFP36L1
	ammonium transmembrane transport (GO:0072488)	0.300271	18.8419	52.4955	RHAG
	cellular response to granulocyte macrophage colony-stimulating factor stimulus (GO:0097011)	0.300271	18.8419	52.4955	CD4
	long term synaptic depression (GO:0060292)	0.300271	18.8419	52.4955	SLC24A2
	L-amino acid import (GO:0043092)	0.300271	18.8419	52.4955	SLC1A3
	amine metabolic process (GO:0009308)	0.300271	18.8419	52.4955	VCAM1
	negative regulation of leukocyte degranulation (GO:0043301)	0.300271	18.8419	52.4955	FCGR2B
	response to UV-A (GO:0070141)	0.300271	18.8419	52.4955	MME
	regulation of phosphatidylinositol 3-kinase activity (GO:0043551)	0.0810485	9.49952	50.3268	CCR7;CCL19;TEK
	insulin secretion (GO:0030073)	0.143876	11.826	49.5352	SLC30A8;GAL
	protein kinase B signaling (GO:0043491)	0.0858933	8.9049	45.6933	CCL5;MDM2;ZFP36L1
	positive regulation of immune response (GO:0050778)	0.0570027	7.6286	45.6427	CCL5;CCR7;IL12RB1;FCGR2B
	positive regulation of phospholipase activity (GO:0010518)	0.153338	11.1297	45.4579	CCL5;FGFR2
	sulfur compound transport (GO:0072348)	0.153338	11.1297	45.4579	SLC6A6;SLC26A4
	drug transport (GO:0015893)	0.153338	11.1297	45.4579	SLC22A3;SLC19A1
	regulation of muscle cell differentiation (GO:0051147)	0.0908201	8.63462	43.6217	RBM4;FGFR2;ZFP36L1
	fibroblast growth factor receptor signaling pathway (GO:0008543)	0.0469766	6.55539	43.0337	FGF6;TIA1;FGF9;FGFR2;FGF4
	cation transport (GO:0006812)	0.0469766	6.46648	42.082	SLC22A4;SLC22A3;SLC22A16;PQLC2;RHAG
	regulation of anoikis (GO:2000209)	0.159727	10.5109	41.8952	ITGB1;TLE1
	membrane fusion involved in viral entry into host cell (GO:0039663)	0.300271	15.7008	41.4057	CD4
	protein localization to cytoplasmic stress granule (GO:1903608)	0.300271	15.7008	41.4057	TIA1
	zinc II ion transmembrane import (GO:0071578)	0.300271	15.7008	41.4057	SLC39A4
	erythrocyte development (GO:0048821)	0.300271	15.7008	41.4057	LYAR
	negative regulation of macrophage activation (GO:0043031)	0.300271	15.7008	41.4057	FCGR2B
	regulation of alpha-beta T cell differentiation (GO:0046637)	0.300271	15.7008	41.4057	PRDM1
	regulation of dendritic cell differentiation (GO:2001198)	0.300271	15.7008	41.4057	FCGR2B
	flavin-containing compound metabolic process (GO:0042726)	0.300271	15.7008	41.4057	SLC52A3
	positive regulation of dendritic cell chemotaxis (GO:2000510)	0.300271	15.7008	41.4057	CCR7
	regulation of dendritic spine maintenance (GO:1902950)	0.300271	15.7008	41.4057	FCGR2B
	purine ribonucleotide transport (GO:0015868)	0.300271	15.7008	41.4057	SLC25A24
	sulfur amino acid biosynthetic process (GO:0000097)	0.300271	15.7008	41.4057	GGT1
	regulation of lymphocyte migration (GO:2000401)	0.300271	15.7008	41.4057	CCR6
	auditory receptor cell differentiation (GO:0042491)	0.300271	15.7008	41.4057	SLC4A7
	regulation of endothelial cell chemotaxis to fibroblast growth factor (GO:2000544)	0.300271	15.7008	41.4057	FGF4
	positive regulation of extracellular matrix disassembly (GO:0090091)	0.300271	15.7008	41.4057	MELTF
	regulation of tube diameter (GO:0035296)	0.300271	15.7008	41.4057	UTS2
	riboflavin metabolic process (GO:0006771)	0.300271	15.7008	41.4057	SLC52A3
	positive regulation of histone H4 acetylation (GO:0090240)	0.300271	15.7008	41.4057	KAT7
	cytoplasmic sequestering of NF-kappaB (GO:0007253)	0.300271	15.7008	41.4057	G3BP2
	regulation of natural killer cell chemotaxis (GO:2000501)	0.300271	15.7008	41.4057	CCL5
	fusion of virus membrane with host plasma membrane (GO:0019064)	0.300271	15.7008	41.4057	CD4
	regulation of T-helper 1 cell differentiation (GO:0045625)	0.300271	15.7008	41.4057	CCL19
	regulation of cell-cell adhesion mediated by integrin (GO:0033632)	0.300271	15.7008	41.4057	CCL5
	regulation of activation of Janus kinase activity (GO:0010533)	0.300271	15.7008	41.4057	CCL5
	regulation of T-helper 17 type immune response (GO:2000316)	0.300271	15.7008	41.4057	IL12RB1
	regulation of cell projection organization (GO:0031344)	0.300271	15.7008	41.4057	CCL19
	positive regulation of macrophage chemotaxis (GO:0010759)	0.300271	15.7008	41.4057	CCL5
	amino acid import across plasma membrane (GO:0089718)	0.300271	15.7008	41.4057	SLC1A3
	regulation of memory T cell differentiation (GO:0043380)	0.300271	15.7008	41.4057	IL12RB1
	regulation of smooth muscle cell differentiation (GO:0051150)	0.300271	15.7008	41.4057	FGFR2
	folic acid transport (GO:0015884)	0.300271	15.7008	41.4057	SLC19A1
	adenine nucleotide transport (GO:0051503)	0.300271	15.7008	41.4057	SLC25A24
	positive regulation of lymphocyte apoptotic process (GO:0070230)	0.300271	15.7008	41.4057	CCL5
	positive regulation of macrophage migration (GO:1905523)	0.300271	15.7008	41.4057	CCL5
	regulation of ossification (GO:0030278)	0.0951006	8.14038	39.8924	ANKH;NBR1;FGFR2
	regulation of protein kinase B signaling (GO:0051896)	0.0183181	4.99196	39.7949	ITGB1;FGF6;FGF9;CCR7;CCL19;TEK;FGFR2;FGF4
	positive regulation of cellular component movement (GO:0051272)	0.168221	9.95719	38.7602	CCR7;CCL19
	dendritic cell differentiation (GO:0097028)	0.168221	9.95719	38.7602	CCR7;CCL19
	positive regulation of translational initiation (GO:0045948)	0.168221	9.95719	38.7602	CCL5;DAZ4
	regulation of macrophage activation (GO:0043030)	0.168221	9.95719	38.7602	TLR6;FCGR2B
	positive regulation of T cell proliferation (GO:0042102)	0.0737989	6.68938	37.0555	VCAM1;CCL5;CCL19;IL12RB1
	negative regulation of cytokine secretion (GO:0050710)	0.103765	7.69958	36.6341	MAPKBP1;TLR6;FCGR2B
	positive regulation of biosynthetic process (GO:0009891)	0.178115	9.45885	35.9839	CCL5;TLR6
	inner ear morphogenesis (GO:0042472)	0.178115	9.45885	35.9839	ZIC1;FGFR2
	calcium ion homeostasis (GO:0055074)	0.0526557	5.83323	35.4726	SLC24A2;CCL13;SLC24A3;CCL5;CCL19
	monocyte chemotaxis (GO:0002548)	0.106408	7.49658	35.1562	CCL13;CCL5;CCL19
	cellular response to interferon-gamma (GO:0071346)	0.0469766	5.2361	34.2058	CCL13;VCAM1;CCL5;NCAM1;CCL19;IL12RB1
	exocrine system development (GO:0035272)	0.303801	13.4571	33.7619	FGFR2
	regulation of stress-activated protein kinase signaling cascade (GO:0070302)	0.303801	13.4571	33.7619	NBR1
	microtubule nucleation by microtubule organizing center (GO:0051418)	0.303801	13.4571	33.7619	NIN
	polyol transport (GO:0015791)	0.303801	13.4571	33.7619	SLC2A13
	cellular response to interleukin-21 (GO:0098757)	0.303801	13.4571	33.7619	IL21R
	negative regulation of leukocyte mediated cytotoxicity (GO:0001911)	0.303801	13.4571	33.7619	FCGR2B
	positive regulation of interleukin-2 biosynthetic process (GO:0045086)	0.303801	13.4571	33.7619	CD4
	amyloid fibril formation (GO:1990000)	0.303801	13.4571	33.7619	MDM2
	regulation of histone H4 acetylation (GO:0090239)	0.303801	13.4571	33.7619	KAT7
	positive regulation of DNA recombination (GO:0045911)	0.303801	13.4571	33.7619	PRDM9
	nuclear-transcribed mRNA catabolic process, deadenylation-independent decay (GO:0031086)	0.303801	13.4571	33.7619	ZFP36L1
	interleukin-21-mediated signaling pathway (GO:0038114)	0.303801	13.4571	33.7619	IL21R
	negative regulation of execution phase of apoptosis (GO:1900118)	0.303801	13.4571	33.7619	RFFL
	protein K6-linked ubiquitination (GO:0085020)	0.303801	13.4571	33.7619	BARD1
	transepithelial transport (GO:0070633)	0.303801	13.4571	33.7619	SLC23A1
	cellular response to UV-B (GO:0071493)	0.303801	13.4571	33.7619	MME
	acid secretion (GO:0046717)	0.303801	13.4571	33.7619	SLC22A16
	positive regulation of viral entry into host cell (GO:0046598)	0.303801	13.4571	33.7619	CD4
	regulation of toll-like receptor 2 signaling pathway (GO:0034135)	0.303801	13.4571	33.7619	TLR6
	immunoglobulin mediated immune response (GO:0016064)	0.303801	13.4571	33.7619	FCGR2B
	interleukin-1 beta secretion (GO:0050702)	0.303801	13.4571	33.7619	TLR6
	response to hydroxyurea (GO:0072710)	0.303801	13.4571	33.7619	KAT7
	B cell mediated immunity (GO:0019724)	0.303801	13.4571	33.7619	FCGR2B
	regulation of interleukin-8 secretion (GO:2000482)	0.189648	9.00797	33.5111	MAPKBP1;TLR6
	cellular response to amyloid-beta (GO:1904646)	0.189648	9.00797	33.5111	TLR6;FCGR2B
	eosinophil migration (GO:0072677)	0.197863	8.59809	31.2971	CCL13;CCL5
	positive regulation of neutrophil chemotaxis (GO:0090023)	0.197863	8.59809	31.2971	CCR7;CCL19
	ear morphogenesis (GO:0042471)	0.197863	8.59809	31.2971	ZIC1;FGFR2
	negative regulation of sequestering of calcium ion (GO:0051283)	0.197863	8.59809	31.2971	CCR7;CCL19
	eosinophil chemotaxis (GO:0048245)	0.197863	8.59809	31.2971	CCL13;CCL5
	lymphocyte chemotaxis (GO:0048247)	0.115455	6.947	31.2311	CCL13;CCL5;CCL19
	response to interferon-gamma (GO:0034341)	0.0851889	5.95562	30.6802	CCL13;CCL5;CCL19;IL12RB1
	positive regulation of T cell activation (GO:0050870)	0.0851889	5.95562	30.6802	VCAM1;CCL5;CCR7;CCL19
	regulation of gene expression (GO:0010468)	0.00140364	2.72833	30.5333	ZNF28;ZNF197;ZNF490;CXXC1;ZFP36L1;ZC3H7A;ZNF429;ZSCAN10;ZNF41;KAT7;ZNF623;ZFP37;ZNF200;ZNF286A;ZNF383;TLE1;BCL11B;ZNF140;SP3;ZNF536;ZNF138;TLR6;ZMYND11;ZNF235;ZNF532;ZNF234;ZNF630
	cellular metal ion homeostasis (GO:0006875)	0.071306	5.25392	29.7049	SLC24A2;CCL13;SLC24A3;CCL5;CCL19
	positive regulation of neutrophil migration (GO:1902624)	0.20118	8.22384	29.3055	CCR7;CCL19
	peptide hormone secretion (GO:0030072)	0.20118	8.22384	29.3055	SLC30A8;GAL
	inorganic cation import across plasma membrane (GO:0098659)	0.20118	8.22384	29.3055	SLC9A6;SLC9A7
	positive regulation of interleukin-12 production (GO:0032735)	0.20118	8.22384	29.3055	CCR7;CCL19
	response to amyloid-beta (GO:1904645)	0.20118	8.22384	29.3055	TLR6;FCGR2B
	response to alcohol (GO:0097305)	0.20118	8.22384	29.3055	CCR7;CCL19
	L-amino acid transport (GO:0015807)	0.20118	8.22384	29.3055	SLC1A3;SLC25A13
	negative regulation of phagocytosis (GO:0050765)	0.309671	11.7744	28.2146	FCGR2B
	interleukin-23-mediated signaling pathway (GO:0038155)	0.309671	11.7744	28.2146	IL12RB1
	regulation of natural killer cell activation (GO:0032814)	0.309671	11.7744	28.2146	PRDM1
	positive regulation of protein maturation (GO:1903319)	0.309671	11.7744	28.2146	NKD2
	regulation of interleukin-6 biosynthetic process (GO:0045408)	0.309671	11.7744	28.2146	TLR6
	microtubule anchoring at centrosome (GO:0034454)	0.309671	11.7744	28.2146	NIN
	regulation of organ morphogenesis (GO:2000027)	0.309671	11.7744	28.2146	FGFR2
	negative regulation of lymphocyte apoptotic process (GO:0070229)	0.309671	11.7744	28.2146	CCL5
	regulation of interleukin-1 secretion (GO:0050704)	0.309671	11.7744	28.2146	CCR7
	negative regulation of T cell apoptotic process (GO:0070233)	0.309671	11.7744	28.2146	CCL5
	regulation of T-helper 1 type immune response (GO:0002825)	0.309671	11.7744	28.2146	IL12RB1
	regulation of muscle system process (GO:0090257)	0.309671	11.7744	28.2146	MYL9
	embryonic digestive tract morphogenesis (GO:0048557)	0.309671	11.7744	28.2146	FGFR2
	mature B cell differentiation involved in immune response (GO:0002313)	0.309671	11.7744	28.2146	FCGR2B
	regulation of morphogenesis of an epithelium (GO:1905330)	0.309671	11.7744	28.2146	FGFR2
	negative regulation of mRNA 3'-end processing (GO:0031441)	0.309671	11.7744	28.2146	BARD1
	granulocyte activation (GO:0036230)	0.309671	11.7744	28.2146	CCL5
	interleukin-1 beta production (GO:0032611)	0.309671	11.7744	28.2146	TLR6
	positive regulation of cytokine production involved in inflammatory response (GO:1900017)	0.309671	11.7744	28.2146	TLR6
	regulation of homotypic cell-cell adhesion (GO:0034110)	0.309671	11.7744	28.2146	CCL5
	mesodermal cell differentiation (GO:0048333)	0.309671	11.7744	28.2146	ITGB1
	positive regulation of T cell chemotaxis (GO:0010820)	0.309671	11.7744	28.2146	CCL5
	interleukin-1 secretion (GO:0050701)	0.309671	11.7744	28.2146	TLR6
	peptidyl-amino acid modification (GO:0018193)	0.309671	11.7744	28.2146	MDM2
	negative regulation of peptidyl-lysine acetylation (GO:2000757)	0.309671	11.7744	28.2146	KLF15
	regulation of glycoprotein biosynthetic process (GO:0010559)	0.309671	11.7744	28.2146	CCL19
	monovalent inorganic cation homeostasis (GO:0055067)	0.210342	7.88078	27.5063	SLC9A7;SLC26A4
	positive regulation of granulocyte chemotaxis (GO:0071624)	0.210342	7.88078	27.5063	CCR7;CCL19
	response to ketone (GO:1901654)	0.210342	7.88078	27.5063	CCR7;CCL19
	regulation of transcription, DNA-templated (GO:0006355)	0.00133672	2.40048	27.3062	ZNF28;ZNF197;ZNF490;CXXC1;ZNF429;ZSCAN10;ZNF41;ZIC1;KAT7;ZNF623;ZNF224;ZFP37;RUNX1T1;ZNF200;ZNF286A;EGR2;ZNF383;TLE1;KLF13;BCL11B;ZNF140;ACTL6B;FBXW11;KLF6;CD4;SP3;ZNF658;MDM2;ZNF536;ZNF138;ZMYND11;ZNF235;ZNF532;ZNF234;BRWD3;ZNF630
	lymphocyte differentiation (GO:0030098)	0.0951006	5.52265	27.0725	ITGB1;CD4;KLF6;VCAM1
	chloride transport (GO:0006821)	0.0951006	5.52265	27.0725	SLC1A3;SLC4A1;SLC26A4;SLC26A5
	positive regulation of ERK1 and ERK2 cascade (GO:0070374)	0.0469766	4.00133	26.4138	CCL13;CD4;CCL5;CCR7;CCL19;TEK;FGFR2;FGF4
	MAPK cascade (GO:0000165)	0.036143	3.62386	25.9816	BRAP;FGF6;FGF9;FBXW11;CCL5;NCAM1;TEK;FGFR2;FGF4;ZFP36L1
	release of sequestered calcium ion into cytosol (GO:0051209)	0.224351	7.56517	25.8743	CCR7;CCL19
	positive regulation of JNK cascade (GO:0046330)	0.103765	5.29173	25.1993	CCR7;TLR6;CCL19;FCGR2B
	water-soluble vitamin metabolic process (GO:0006767)	0.106408	5.21898	24.6168	SLC23A1;SLC52A3;SLC2A3;SLC19A1
	3'-UTR-mediated mRNA destabilization (GO:0061158)	0.310005	10.4656	24.03	ZFP36L1
	regulation of sequestering of zinc ion (GO:0061088)	0.310005	10.4656	24.03	SLC30A8
	positive regulation of smooth muscle cell migration (GO:0014911)	0.310005	10.4656	24.03	CCL5
	macrophage chemotaxis (GO:0048246)	0.310005	10.4656	24.03	CCL5
	gas transport (GO:0015669)	0.310005	10.4656	24.03	RHAG
	leukotriene D4 biosynthetic process (GO:1901750)	0.310005	10.4656	24.03	GGT1
	establishment of spindle localization (GO:0051293)	0.310005	10.4656	24.03	LLGL1
	leukotriene D4 metabolic process (GO:1901748)	0.310005	10.4656	24.03	GGT1
	mitotic nuclear envelope reassembly (GO:0007084)	0.310005	10.4656	24.03	PPP2R2A
	regulation of phospholipase activity (GO:0010517)	0.310005	10.4656	24.03	FGFR2
	regulation of NLRP3 inflammasome complex assembly (GO:1900225)	0.310005	10.4656	24.03	TLR6
	positive regulation of lipase activity (GO:0060193)	0.310005	10.4656	24.03	FGFR2
	negative regulation of gene silencing by miRNA (GO:0060965)	0.310005	10.4656	24.03	DND1
	protein kinase A signaling (GO:0010737)	0.310005	10.4656	24.03	GAL
	regulation of immunoglobulin production (GO:0002637)	0.310005	10.4656	24.03	FCGR2B
	positive regulation of T cell apoptotic process (GO:0070234)	0.310005	10.4656	24.03	CCL5
	negative regulation of B cell proliferation (GO:0030889)	0.310005	10.4656	24.03	FCGR2B
	positive regulation of adaptive immune response based on somatic recombination of immune receptors built from immunoglobulin superfamily domains (GO:0002824)	0.310005	10.4656	24.03	IL12RB1
	macrophage migration (GO:1905517)	0.310005	10.4656	24.03	CCL5
	regulation of plasminogen activation (GO:0010755)	0.310005	10.4656	24.03	MELTF
	regulation of T cell apoptotic process (GO:0070232)	0.310005	10.4656	24.03	CCL5
	positive regulation of circadian rhythm (GO:0042753)	0.310005	10.4656	24.03	FBXW11
	regulation of T cell chemotaxis (GO:0010819)	0.310005	10.4656	24.03	CCL5
	B cell differentiation (GO:0030183)	0.153836	5.81044	23.5022	ITGB1;KLF6;VCAM1
	chemokine-mediated signaling pathway (GO:0070098)	0.153836	5.81044	23.5022	CCL13;CCL5;CCL19
	MyD88-dependent toll-like receptor signaling pathway (GO:0002755)	0.248987	7.00408	23.0315	TAB3;TLR6
	regulation of neutrophil chemotaxis (GO:0090022)	0.248987	7.00408	23.0315	CCR7;CCL19
	neutrophil chemotaxis (GO:0030593)	0.15953	5.69394	22.7427	CCL13;CCL5;CCL19
	positive regulation of kinase activity (GO:0033674)	0.093455	4.42309	21.964	CD4;CCR7;CCL19;TEK;FGFR2
	beta-catenin-TCF complex assembly (GO:1904837)	0.260683	6.75359	21.788	TLE4;TLE1
	isotype switching (GO:0045190)	0.320204	9.41857	20.7771	CCR6
	replicative senescence (GO:0090399)	0.320204	9.41857	20.7771	MME
	negative regulation of leukocyte activation (GO:0002695)	0.320204	9.41857	20.7771	FCGR2B
	microtubule anchoring at microtubule organizing center (GO:0072393)	0.320204	9.41857	20.7771	NIN
	drug transmembrane transport (GO:0006855)	0.320204	9.41857	20.7771	SLC22A3
	carnitine metabolic process (GO:0009437)	0.320204	9.41857	20.7771	SLC22A4
	positive regulation of extracellular matrix organization (GO:1903055)	0.320204	9.41857	20.7771	MELTF
	angiotensin maturation (GO:0002003)	0.320204	9.41857	20.7771	MME
	regulation of non-canonical Wnt signaling pathway (GO:2000050)	0.320204	9.41857	20.7771	RNF213
	negative regulation of translation, ncRNA-mediated (GO:0040033)	0.320204	9.41857	20.7771	RBM4
	glutathione biosynthetic process (GO:0006750)	0.320204	9.41857	20.7771	GGT1
	T cell proliferation (GO:0042098)	0.320204	9.41857	20.7771	BTN3A1
	positive regulation of mesenchymal cell proliferation (GO:0002053)	0.320204	9.41857	20.7771	FGFR2
	miRNA mediated inhibition of translation (GO:0035278)	0.320204	9.41857	20.7771	RBM4
	positive regulation of T-helper cell differentiation (GO:0045624)	0.320204	9.41857	20.7771	CCL19
	negative regulation of nucleocytoplasmic transport (GO:0046823)	0.320204	9.41857	20.7771	BARD1
	granulocyte chemotaxis (GO:0071621)	0.174596	5.37083	20.671	CCL13;CCL5;CCL19
	protein destabilization (GO:0031648)	0.272373	6.52038	20.6452	FBXW11;MDM2
	gene silencing by miRNA (GO:0035195)	0.272373	6.52038	20.6452	RBM4;ZC3H7A
	chloride transmembrane transport (GO:1902476)	0.178115	5.2711	20.0424	SLC1A3;SLC26A4;SLC26A5
	response to zinc ion (GO:0010043)	0.285536	6.30271	19.5922	SLC30A8;ZNF658
	positive regulation of myeloid leukocyte differentiation (GO:0002763)	0.285536	6.30271	19.5922	CD4;ZFP36L1
	neutrophil migration (GO:1990266)	0.185195	5.175	19.4415	CCL13;CCL5;CCL19
	cellular calcium ion homeostasis (GO:0006874)	0.110038	4.0462	18.6867	SLC24A2;CCL13;SLC24A3;CCL5;CCL19
	positive regulation of cell-matrix adhesion (GO:0001954)	0.291221	6.09909	18.6195	CCR7;TEK
	positive regulation of locomotion (GO:0040017)	0.291221	6.09909	18.6195	CCR7;CCL19
	regulation of interleukin-12 production (GO:0032655)	0.291221	6.09909	18.6195	CCR7;CCL19
	carboxylic acid metabolic process (GO:0019752)	0.291221	6.09909	18.6195	SLC23A1;SLC2A3
	cell-matrix adhesion (GO:0007160)	0.143876	4.42714	18.5339	ITGB1;BCAM;VCAM1;SIGLEC1
	regulation of JNK cascade (GO:0046328)	0.143876	4.42714	18.5339	CCR7;CCL19;ZMYND11;FCGR2B
	positive regulation of pseudopodium assembly (GO:0031274)	0.328727	8.5619	18.1866	CCR7
	regulation of mesenchymal cell proliferation (GO:0010464)	0.328727	8.5619	18.1866	FGFR2
	regulation of mononuclear cell migration (GO:0071675)	0.328727	8.5619	18.1866	CCL5
	regulation of pseudopodium assembly (GO:0031272)	0.328727	8.5619	18.1866	CCR7
	iron ion transport (GO:0006826)	0.328727	8.5619	18.1866	MELTF
	carbohydrate derivative transport (GO:1901264)	0.328727	8.5619	18.1866	SLC28A1
	cellular modified amino acid catabolic process (GO:0042219)	0.328727	8.5619	18.1866	GGT1
	protein insertion into membrane (GO:0051205)	0.328727	8.5619	18.1866	RTP2
	serine family amino acid biosynthetic process (GO:0009070)	0.328727	8.5619	18.1866	GGT1
	regulation of angiotensin levels in blood (GO:0002002)	0.328727	8.5619	18.1866	MME
	regulation of blood vessel size (GO:0050880)	0.328727	8.5619	18.1866	UTS2
	negative regulation of DNA damage response, signal transduction by p53 class mediator (GO:0043518)	0.328727	8.5619	18.1866	MDM2
	nonribosomal peptide biosynthetic process (GO:0019184)	0.328727	8.5619	18.1866	GGT1
	protein import into peroxisome matrix (GO:0016558)	0.328727	8.5619	18.1866	PEX10
	regulation of interleukin-2 biosynthetic process (GO:0045076)	0.328727	8.5619	18.1866	CD4
	positive regulation of potassium ion transmembrane transporter activity (GO:1901018)	0.328727	8.5619	18.1866	GAL
	negative regulation of substrate adhesion-dependent cell spreading (GO:1900025)	0.328727	8.5619	18.1866	MELTF
	negative regulation by host of viral transcription (GO:0043922)	0.328727	8.5619	18.1866	CCL5
	regulation of interleukin-1 beta secretion (GO:0050706)	0.298358	5.90819	17.7187	CCR7;CCL19
	cellular transition metal ion homeostasis (GO:0046916)	0.153338	4.27726	17.4395	SLC30A8;SLC22A17;SLC39A13;SLC39A4
	regulation of I-kappaB kinase/NF-kappaB signaling (GO:0043122)	0.0867239	3.41256	17.4375	MAPKBP1;CD4;TLE1;CCR7;TLR6;CCL19;ZMYND11
	positive regulation of MAPK cascade (GO:0043410)	0.0724592	3.10433	17.388	CCL13;CD4;CCL5;CCR7;CCL19;TEK;FGFR2;FGF4;TNFRSF10D
	stress-activated MAPK cascade (GO:0051403)	0.20118	4.82317	17.2849	FBXW11;TAB3;ZFP36L1
	regulation of T cell proliferation (GO:0042129)	0.20118	4.82317	17.2849	VCAM1;CCL5;CCL19
	regulation of ERK1 and ERK2 cascade (GO:0070372)	0.0795452	3.22361	17.1973	CCL13;CD4;CCL5;CCR7;CCL19;TEK;FGFR2;FGF4
	positive regulation of endocytosis (GO:0045807)	0.210342	4.66456	16.3358	CCL19;FCGR2B;LYAR
	inorganic anion transmembrane transport (GO:0098661)	0.210342	4.66456	16.3358	SLC1A3;SLC26A4;SLC26A5
	response to tumor necrosis factor (GO:0034612)	0.16518	4.09246	16.1175	CCL13;CCL5;CCL19;ZFP36L1
	regulation of smoothened signaling pathway (GO:0008589)	0.300271	5.56009	16.1054	ZIC1;FGFR2
	calcium ion transmembrane import into cytosol (GO:0097553)	0.300271	5.56009	16.1054	CCR7;CCL19
	modulation by virus of host process (GO:0019054)	0.341632	7.84802	16.0825	CD4
	regulation of interleukin-1 beta production (GO:0032651)	0.341632	7.84802	16.0825	CCR7
	regulation of endothelial cell chemotaxis (GO:2001026)	0.341632	7.84802	16.0825	FGF4
	cellular response to low-density lipoprotein particle stimulus (GO:0071404)	0.341632	7.84802	16.0825	ITGB1
	regulation of granulocyte chemotaxis (GO:0071622)	0.341632	7.84802	16.0825	CCL5
	regulation of plasma membrane bounded cell projection organization (GO:0120035)	0.341632	7.84802	16.0825	FCGR2B
	positive regulation of cardiac muscle cell proliferation (GO:0060045)	0.341632	7.84802	16.0825	FGFR2
	positive regulation of T cell mediated cytotoxicity (GO:0001916)	0.341632	7.84802	16.0825	IL12RB1
	interleukin-15-mediated signaling pathway (GO:0035723)	0.341632	7.84802	16.0825	CD4
	glomerular visceral epithelial cell differentiation (GO:0072112)	0.341632	7.84802	16.0825	KLF15
	response to UV-B (GO:0010224)	0.341632	7.84802	16.0825	MME
	cellular response to interleukin-15 (GO:0071350)	0.341632	7.84802	16.0825	CD4
	B cell activation involved in immune response (GO:0002312)	0.341632	7.84802	16.0825	FCGR2B
	negative regulation of interleukin-10 production (GO:0032693)	0.341632	7.84802	16.0825	FCGR2B
	positive regulation of smooth muscle cell proliferation (GO:0048661)	0.300271	5.40096	15.3809	FGF9;CCL5
	T cell differentiation (GO:0030217)	0.300271	5.25066	14.7047	CD4;ZFP36L1
	positive regulation of neuron death (GO:1901216)	0.300271	5.25066	14.7047	TLR6;FCGR2B
	inorganic cation transmembrane transport (GO:0098662)	0.153338	3.53362	14.4989	SLC24A2;SLC30A8;SLC24A3;SLC39A13;SLC39A3
	regulation of fibroblast migration (GO:0010762)	0.348928	7.24396	14.3452	RFFL
	cellular response to osmotic stress (GO:0071470)	0.348928	7.24396	14.3452	ZFP36L1
	ncRNA transcription (GO:0098781)	0.348928	7.24396	14.3452	NIFK
	neutrophil activation (GO:0042119)	0.348928	7.24396	14.3452	CCL5
	positive regulation of cell adhesion mediated by integrin (GO:0033630)	0.348928	7.24396	14.3452	CCL5
	regulation of nuclear-transcribed mRNA catabolic process, deadenylation-dependent decay (GO:1900151)	0.348928	7.24396	14.3452	ZFP36L1
	positive regulation of vascular smooth muscle cell proliferation (GO:1904707)	0.348928	7.24396	14.3452	FGF9
	fatty acid transport (GO:0015908)	0.348928	7.24396	14.3452	SLCO3A1
	regulation of nucleocytoplasmic transport (GO:0046822)	0.348928	7.24396	14.3452	RBM4
	regulation of phosphate metabolic process (GO:0019220)	0.348928	7.24396	14.3452	BARD1
	regulation of extracellular matrix disassembly (GO:0010715)	0.348928	7.24396	14.3452	MELTF
	modified amino acid transport (GO:0072337)	0.348928	7.24396	14.3452	SLC19A1
	negative regulation of intrinsic apoptotic signaling pathway by p53 class mediator (GO:1902254)	0.348928	7.24396	14.3452	MDM2
	regulation of adaptive immune response (GO:0002819)	0.348928	7.24396	14.3452	FCGR2B
	amyloid-beta metabolic process (GO:0050435)	0.348928	7.24396	14.3452	MME
	positive regulation of phagocytosis (GO:0050766)	0.300271	5.1085	14.0722	FCGR2B;LYAR
	calcium-mediated signaling (GO:0019722)	0.251049	4.24555	13.9025	VCAM1;PTGDR2;CCR6
	positive regulation of lymphocyte proliferation (GO:0050671)	0.258745	4.1829	13.5484	VCAM1;CCL5;CCL19
	positive regulation of cytokine biosynthetic process (GO:0042108)	0.300271	4.97381	13.4797	CD4;TLR6
	positive regulation of intracellular signal transduction (GO:1902533)	0.0810485	2.49496	13.1968	ITGB1;FGF6;CD4;FGF9;CCL5;CCR7;TLR6;CCL19;TEK;FGFR2;FGF4;TNFRSF10D
	transmembrane transport (GO:0055085)	0.093455	2.62559	13.0122	SLC22A4;SLC22A23;SLC24A2;SLC22A3;ANKH;SLC22A16;SLC22A17;PQLC2;SLC28A1;SLC19A1
	regulation of phagocytosis (GO:0050764)	0.300271	4.84603	12.9238	FCGR2B;LYAR
	myeloid cell development (GO:0061515)	0.354327	6.72619	12.8904	LYAR
	maintenance of protein location in nucleus (GO:0051457)	0.354327	6.72619	12.8904	MORC3
	digestive tract morphogenesis (GO:0048546)	0.354327	6.72619	12.8904	FGFR2
	histone H4-K8 acetylation (GO:0043982)	0.354327	6.72619	12.8904	KAT7
	regulation of B cell differentiation (GO:0045577)	0.354327	6.72619	12.8904	ZFP36L1
	regulation of macrophage chemotaxis (GO:0010758)	0.354327	6.72619	12.8904	CCL5
	amide transport (GO:0042886)	0.354327	6.72619	12.8904	SLC19A1
	cofactor transport (GO:0051181)	0.354327	6.72619	12.8904	SLC19A1
	body fluid secretion (GO:0007589)	0.354327	6.72619	12.8904	SLC22A4
	positive regulation of NF-kappaB import into nucleus (GO:0042346)	0.354327	6.72619	12.8904	CCL19
	transport along microtubule (GO:0010970)	0.354327	6.72619	12.8904	DYNC1I2
	positive regulation of protein import (GO:1904591)	0.354327	6.72619	12.8904	ZIC1
	negative regulation of mRNA processing (GO:0050686)	0.354327	6.72619	12.8904	BARD1
	regulation of T cell mediated cytotoxicity (GO:0001914)	0.354327	6.72619	12.8904	IL12RB1
	protein targeting to peroxisome (GO:0006625)	0.354327	6.72619	12.8904	PEX10
	embryonic cranial skeleton morphogenesis (GO:0048701)	0.354327	6.72619	12.8904	FGFR2
	regulation of peptide secretion (GO:0002791)	0.354327	6.72619	12.8904	LLGL1
	histone H4-K5 acetylation (GO:0043981)	0.354327	6.72619	12.8904	KAT7
	cellular response to virus (GO:0098586)	0.354327	6.72619	12.8904	CCL19
	cellular response to corticosteroid stimulus (GO:0071384)	0.354327	6.72619	12.8904	ZFP36L1
	B cell activation (GO:0042113)	0.272373	4.06298	12.8779	ITGB1;KLF6;VCAM1
	protein polyubiquitination (GO:0000209)	0.110893	2.79645	12.7234	BARD1;SHPRH;UBOX5;RNF213;FBXW11;TTC3;RFFL;RC3H2
	positive regulation of GTPase activity (GO:0043547)	0.153338	3.08466	12.6804	ITGB1;CCL13;CCL5;CCR7;CCL19;RASGRP2
	cellular response to interleukin-1 (GO:0071347)	0.175548	3.28825	12.6158	CCL13;FBXW11;CCL5;TAB3;CCL19
	cellular response to tumor necrosis factor (GO:0071356)	0.153836	3.05153	12.4041	CCL13;CD70;CCL5;CCL19;ZFP36L1;TNFRSF10D
	cellular response to calcium ion (GO:0071277)	0.301918	4.72464	12.4015	RASGRP2;SLC25A24
	positive regulation of protein localization to nucleus (GO:1900182)	0.301918	4.72464	12.4015	ZIC1;KAT7
	regulation of defense response (GO:0031347)	0.285785	3.94972	12.2538	BCL6B;GGT1;FCGR2B
	response to interleukin-1 (GO:0070555)	0.291221	3.89542	11.9578	CCL13;CCL5;CCL19
	positive regulation of protein localization to plasma membrane (GO:1903078)	0.303801	4.60917	11.91	ITGB1;NKD2
	male gonad development (GO:0008584)	0.303801	4.60917	11.91	FGF9;RBMY1B
	development of primary male sexual characteristics (GO:0046546)	0.303801	4.60917	11.91	FGF9;RBMY1B
	regulation of interferon-gamma production (GO:0032649)	0.303801	4.60917	11.91	CCR7;IL12RB1
	rRNA transcription (GO:0009303)	0.359018	6.27746	11.6575	NIFK
	T cell migration (GO:0072678)	0.359018	6.27746	11.6575	CCR6
	negative regulation of NF-kappaB import into nucleus (GO:0042347)	0.359018	6.27746	11.6575	G3BP2
	lipopolysaccharide-mediated signaling pathway (GO:0031663)	0.359018	6.27746	11.6575	CCL5
	regulation of osteoblast proliferation (GO:0033688)	0.359018	6.27746	11.6575	FGFR2
	positive regulation of nuclear-transcribed mRNA catabolic process, deadenylation-dependent decay (GO:1900153)	0.359018	6.27746	11.6575	ZFP36L1
	bone morphogenesis (GO:0060349)	0.359018	6.27746	11.6575	FGFR2
	glucose transmembrane transport (GO:1904659)	0.359018	6.27746	11.6575	SLC2A3
	positive regulation of cardiac muscle tissue growth (GO:0055023)	0.359018	6.27746	11.6575	FGFR2
	establishment of skin barrier (GO:0061436)	0.359018	6.27746	11.6575	FLG
	activation of NF-kappaB-inducing kinase activity (GO:0007250)	0.359018	6.27746	11.6575	TLR6
	regulation of stem cell proliferation (GO:0072091)	0.359018	6.27746	11.6575	ZFP36L1
	cytoplasmic sequestering of transcription factor (GO:0042994)	0.359018	6.27746	11.6575	G3BP2
	regulation of reactive oxygen species biosynthetic process (GO:1903426)	0.359018	6.27746	11.6575	TLR6
	regulation of water loss via skin (GO:0033561)	0.359018	6.27746	11.6575	FLG
	negative regulation of translational initiation (GO:0045947)	0.359018	6.27746	11.6575	RBM4
	positive regulation of leukocyte activation (GO:0002696)	0.359018	6.27746	11.6575	TLR6
	ruffle organization (GO:0031529)	0.359018	6.27746	11.6575	CCR7
	mesenchyme development (GO:0060485)	0.359018	6.27746	11.6575	FGFR2
	positive regulation of response to endoplasmic reticulum stress (GO:1905898)	0.359018	6.27746	11.6575	FCGR2B
	ribonucleoprotein complex assembly (GO:0022618)	0.194639	3.15663	11.641	EIF4H;SRSF5;PWP2;EIF4B;NLE1
	transmembrane receptor protein tyrosine kinase signaling pathway (GO:0007169)	0.108437	2.50084	11.6211	FGF6;TIA1;CD4;FGF9;SDC2;ITSN1;ZNF106;TEK;FGFR2;FGF4
	protein modification by small protein conjugation (GO:0032446)	0.110038	2.48769	11.4779	BARD1;BRAP;SHPRH;RNF213;RNF103;FBXW11;SP3;MDM2;PEX10;PDZRN3
	sprouting angiogenesis (GO:0002040)	0.303801	4.4992	11.4468	RNF213;TEK
	positive regulation of viral life cycle (GO:1903902)	0.303801	4.4992	11.4468	CD4;CCL5
	inorganic anion transport (GO:0015698)	0.303801	4.4992	11.4468	SLC4A1;SLC26A4
	regulation of T cell activation (GO:0050863)	0.303801	4.4992	11.4468	CD4;CCL5
	sensory perception of mechanical stimulus (GO:0050954)	0.298358	3.79115	11.3955	SLC52A3;SLC26A4;SLC26A5
	positive regulation of translation (GO:0045727)	0.298358	3.79115	11.3955	CCL5;DND1;DAZ4
	negative regulation of cell communication (GO:0010648)	0.298358	3.79115	11.3955	BRAP;TEK;FGFR2
	cellular response to cytokine stimulus (GO:0071345)	0.106408	2.39083	11.1773	ITGB1;CCL13;CD4;VCAM1;MME;IL10RA;CCL5;CCR7;CCL19;IL12RB1;ZFP36L1
	response to calcium ion (GO:0051592)	0.300271	3.74108	11.1283	RASGRP2;SLC25A13;SLC25A24
	regulation of immune response (GO:0050776)	0.153836	2.74861	11.1269	ITGB1;VCAM1;BTN3A1;ICAM4;KLRC1;FCGR2B;KIR2DL3
	inflammatory response (GO:0006954)	0.15522	2.73725	11.0276	CCL13;CCL5;CCR7;CCL19;SIGLEC1;FCGR2B;TNFRSF10D
	negative regulation of intracellular signal transduction (GO:1902532)	0.20118	3.05467	10.9037	MAPKBP1;TLE1;MDM2;ZMYND11;RFFL
	RNA transport (GO:0050658)	0.300271	3.69231	10.8698	SRSF3;SRSF5;ZFP36L1
	positive regulation of stress-activated MAPK cascade (GO:0032874)	0.300271	3.69231	10.8698	CCR7;CCL19;FCGR2B
	cytokine-mediated signaling pathway (GO:0019221)	0.0951006	2.20086	10.7752	ITGB1;CCL13;VCAM1;CD70;FBXW11;IL10RA;TNFRSF10D;CD4;CCL5;IL21R;TAB3;NCAM1;CCL19;IL12RB1
	sensory perception of sound (GO:0007605)	0.300271	3.64479	10.6198	SLC52A3;SLC26A4;SLC26A5
	3'-UTR-mediated mRNA stabilization (GO:0070935)	0.367062	5.88482	10.6018	DAZ4
	regulation of multicellular organism growth (GO:0040014)	0.367062	5.88482	10.6018	FGFR2
	positive regulation of focal adhesion assembly (GO:0051894)	0.367062	5.88482	10.6018	TEK
	positive regulation of lymphocyte migration (GO:2000403)	0.367062	5.88482	10.6018	CCL5
	cellular response to gamma radiation (GO:0071480)	0.367062	5.88482	10.6018	MDM2
	ureteric bud development (GO:0001657)	0.367062	5.88482	10.6018	FGFR2
	positive regulation of macrophage activation (GO:0043032)	0.367062	5.88482	10.6018	TLR6
	positive regulation of monocyte chemotaxis (GO:0090026)	0.367062	5.88482	10.6018	CCL5
	negative regulation of B cell activation (GO:0050869)	0.367062	5.88482	10.6018	FCGR2B
	mesonephric tubule development (GO:0072164)	0.367062	5.88482	10.6018	FGFR2
	negative regulation of tumor necrosis factor-mediated signaling pathway (GO:0010804)	0.367062	5.88482	10.6018	RFFL
	cellular response to glucocorticoid stimulus (GO:0071385)	0.367062	5.88482	10.6018	ZFP36L1
	positive regulation of protein localization to cell periphery (GO:1904377)	0.309671	4.29426	10.5971	ITGB1;NKD2
	negative regulation of signaling (GO:0023057)	0.300271	3.55331	10.1433	BRAP;TEK;FGFR2
	protein K48-linked ubiquitination (GO:0070936)	0.309671	4.10714	9.83718	TTC3;RFFL
	regulation of cardiac muscle cell proliferation (GO:0060043)	0.373736	5.53838	9.68944	FGFR2
	heart trabecula morphogenesis (GO:0061384)	0.373736	5.53838	9.68944	TEK
	response to nutrient levels (GO:0031667)	0.373736	5.53838	9.68944	UCN3
	nuclear envelope reassembly (GO:0031468)	0.373736	5.53838	9.68944	PPP2R2A
	regulation of keratinocyte proliferation (GO:0010837)	0.373736	5.53838	9.68944	ZFP36L1
	positive regulation of actin cytoskeleton reorganization (GO:2000251)	0.373736	5.53838	9.68944	TEK
	calcium-mediated signaling using intracellular calcium source (GO:0035584)	0.373736	5.53838	9.68944	VCAM1
	maintenance of protein localization in organelle (GO:0072595)	0.373736	5.53838	9.68944	MORC3
	leukotriene biosynthetic process (GO:0019370)	0.373736	5.53838	9.68944	GGT1
	negative regulation of fibroblast proliferation (GO:0048147)	0.373736	5.53838	9.68944	MORC3
	regulation of cellular response to growth factor stimulus (GO:0090287)	0.373736	5.53838	9.68944	FGFR2
	regulation of smooth muscle cell migration (GO:0014910)	0.373736	5.53838	9.68944	CCL5
	anion homeostasis (GO:0055081)	0.373736	5.53838	9.68944	PQLC2
	mRNA destabilization (GO:0061157)	0.373736	5.53838	9.68944	ZFP36L1
	negative regulation of response to stimulus (GO:0048585)	0.289109	3.08959	9.53351	BRAP;TEK;FCGR2B;FGFR2
	regulation of megakaryocyte differentiation (GO:0045652)	0.310005	4.01955	9.48686	ITGA2B;MYL9
	protein autoubiquitination (GO:0051865)	0.310005	4.01955	9.48686	RNF213;MDM2
	gonad development (GO:0008406)	0.310005	4.01955	9.48686	FGF9;RBMY1B
	positive regulation of hydrolase activity (GO:0051345)	0.242402	2.85187	9.48557	ITGB1;CCL13;CCL5;CCL19;RASGRP2
	regulation of bone mineralization (GO:0030500)	0.310005	3.93561	9.15447	ANKH;NBR1
	myeloid leukocyte differentiation (GO:0002573)	0.310005	3.93561	9.15447	CCR7;CCL19
	positive regulation of JUN kinase activity (GO:0043507)	0.310005	3.93561	9.15447	TLR6;CCL19
	T cell activation (GO:0042110)	0.300271	3.34344	9.07577	CD4;CCR7;CCL19
	negative regulation of lymphocyte activation (GO:0051250)	0.377853	5.23042	8.89461	FCGR2B
	endoplasmic reticulum mannose trimming (GO:1904380)	0.377853	5.23042	8.89461	RNF103
	positive regulation of STAT cascade (GO:1904894)	0.377853	5.23042	8.89461	CCL5
	positive regulation of activated T cell proliferation (GO:0042104)	0.377853	5.23042	8.89461	IL12RB1
	production of small RNA involved in gene silencing by RNA (GO:0070918)	0.377853	5.23042	8.89461	ZC3H7A
	DNA double-strand break processing (GO:0000729)	0.377853	5.23042	8.89461	BARD1
	morphogenesis of an epithelium (GO:0002009)	0.377853	5.23042	8.89461	FGFR2
	positive regulation of mononuclear cell migration (GO:0071677)	0.377853	5.23042	8.89461	CCL5
	negative regulation of response to biotic stimulus (GO:0002832)	0.377853	5.23042	8.89461	MAPKBP1
	cellular response to zinc ion (GO:0071294)	0.377853	5.23042	8.89461	ZNF658
	positive regulation of adherens junction organization (GO:1903393)	0.377853	5.23042	8.89461	TEK
	ribosomal small subunit assembly (GO:0000028)	0.377853	5.23042	8.89461	PWP2
	leukotriene metabolic process (GO:0006691)	0.377853	5.23042	8.89461	GGT1
	folic acid metabolic process (GO:0046655)	0.377853	5.23042	8.89461	SLC19A1
	peptidyl-tyrosine modification (GO:0018212)	0.310005	3.85509	8.83879	TEK;FGFR2
	carboxylic acid transport (GO:0046942)	0.310005	3.85509	8.83879	SLC6A6;SLC23A1
	extracellular matrix organization (GO:0030198)	0.236771	2.568	8.61596	ITGB1;VCAM1;BSG;ITGA2B;ICAM4;JAM2
	positive regulation of proteolysis (GO:0045862)	0.318457	3.7778	8.53869	FBXW11;NKD2
	regulation of calcium ion transport (GO:0051924)	0.318457	3.7778	8.53869	CD4;CCL5
	protein ubiquitination (GO:0016567)	0.161305	2.14378	8.50874	BARD1;BRAP;SHPRH;UBOX5;RNF213;RNF103;FBXW11;MDM2;PEX10;PDZRN3;RC3H2
	nuclear export (GO:0051168)	0.303801	3.19252	8.33098	EGR2;SRSF3;SRSF5
	positive regulation of phosphatidylinositol 3-kinase signaling (GO:0014068)	0.320204	3.70354	8.25314	CCL5;TEK
	positive regulation of interleukin-2 production (GO:0032743)	0.384861	4.95489	8.19716	CD4
	mesoderm formation (GO:0001707)	0.384861	4.95489	8.19716	ITGB1
	negative regulation of intracellular protein transport (GO:0090317)	0.384861	4.95489	8.19716	BARD1
	regulation of epidermal cell differentiation (GO:0045604)	0.384861	4.95489	8.19716	ZFP36L1
	positive regulation of T cell migration (GO:2000406)	0.384861	4.95489	8.19716	CCL5
	embryonic digestive tract development (GO:0048566)	0.384861	4.95489	8.19716	FGFR2
	neuromuscular junction development (GO:0007528)	0.384861	4.95489	8.19716	PDZRN3
	regulation of DNA-templated transcription, elongation (GO:0032784)	0.384861	4.95489	8.19716	ZMYND11
	axon extension (GO:0048675)	0.384861	4.95489	8.19716	SLC9A6
	regulation of fibroblast growth factor receptor signaling pathway (GO:0040036)	0.384861	4.95489	8.19716	FGFR2
	entrainment of circadian clock by photoperiod (GO:0043153)	0.384861	4.95489	8.19716	RBM4
	regulation of transport (GO:0051049)	0.384861	4.95489	8.19716	SLC30A8
	ion transport (GO:0006811)	0.232556	2.37361	8.01963	SLC24A2;SLC24A3;SLC9A6;SLC9A7;SLC1A3;SLC4A1;SLC26A4
	cellular response to nutrient levels (GO:0031669)	0.320673	3.63213	7.9812	UCN3;ZFYVE1
	cytoplasmic translation (GO:0002181)	0.320673	3.63213	7.9812	EIF4H;EIF4B
	regulation of GTPase activity (GO:0043087)	0.298358	2.6004	7.82261	ITGB1;CCL13;CCL5;CCL19;RASGRP2
	protein complex assembly (GO:0006461)	0.299624	2.58614	7.73163	TLE4;MCFD2;TLE1;NBR1;TEK
	regulation of RNA splicing (GO:0043484)	0.328727	3.56342	7.722	TIA1;SRSF3
	modification-dependent protein catabolic process (GO:0019941)	0.300271	2.77189	7.6884	RNF213;TTC3;MDM2;RFFL
	positive regulation of defense response to virus by host (GO:0002230)	0.391496	4.7069	7.58122	IL12RB1
	limb morphogenesis (GO:0035108)	0.391496	4.7069	7.58122	ZNF141
	cortical actin cytoskeleton organization (GO:0030866)	0.391496	4.7069	7.58122	LLGL1
	establishment of spindle orientation (GO:0051294)	0.391496	4.7069	7.58122	LLGL1
	ventricular cardiac muscle tissue development (GO:0003229)	0.391496	4.7069	7.58122	FGFR2
	positive regulation of T cell mediated immunity (GO:0002711)	0.391496	4.7069	7.58122	IL12RB1
	long-term synaptic potentiation (GO:0060291)	0.391496	4.7069	7.58122	SLC24A2
	photoperiodism (GO:0009648)	0.391496	4.7069	7.58122	RBM4
	positive regulation of histone acetylation (GO:0035066)	0.391496	4.7069	7.58122	KAT7
	ERK1 and ERK2 cascade (GO:0070371)	0.391496	4.7069	7.58122	ZFP36L1
	negative regulation of G-protein coupled receptor protein signaling pathway (GO:0045744)	0.391496	4.7069	7.58122	CCL5
	negative regulation of cell cycle arrest (GO:0071157)	0.391496	4.7069	7.58122	MDM2
	embryonic skeletal system morphogenesis (GO:0048704)	0.391496	4.7069	7.58122	FGFR2
	glutamate metabolic process (GO:0006536)	0.391496	4.7069	7.58122	GGT1
	cell morphogenesis involved in neuron differentiation (GO:0048667)	0.309671	3.02194	7.51349	SDC2;LLGL1;FGFR2
	ribosome assembly (GO:0042255)	0.328727	3.49725	7.47474	PWP2;NLE1
	cellular defense response (GO:0006968)	0.328727	3.49725	7.47474	ITGB1;CCR6
	RNA processing (GO:0006396)	0.300271	2.5306	7.38093	SMU1;MAPKBP1;RBM4;RBMS1;SRSF5
	small GTPase mediated signal transduction (GO:0007264)	0.309671	2.95868	7.21719	BRAP;G3BP2;RASGRP2
	cellular response to metal ion (GO:0071248)	0.309671	2.92803	7.07499	ZNF658;RASGRP2;SLC25A24
	peptidyl-S-diacylglycerol-L-cysteine biosynthetic process from peptidyl-cysteine (GO:0018231)	0.397842	4.48254	7.0341	ZDHHC14
	peptidyl-L-cysteine S-palmitoylation (GO:0018230)	0.397842	4.48254	7.0341	ZDHHC14
	outflow tract septum morphogenesis (GO:0003148)	0.397842	4.48254	7.0341	FGFR2
	peripheral nervous system development (GO:0007422)	0.397842	4.48254	7.0341	EGR2
	negative regulation of myeloid cell differentiation (GO:0045638)	0.397842	4.48254	7.0341	ZFP36L1
	regulation of monocyte chemotaxis (GO:0090025)	0.397842	4.48254	7.0341	CCL5
	histone lysine methylation (GO:0034968)	0.397842	4.48254	7.0341	CXXC1
	digestive system development (GO:0055123)	0.397842	4.48254	7.0341	FGFR2
	regulation of cytokine production involved in inflammatory response (GO:1900015)	0.397842	4.48254	7.0341	TLR6
	integrin-mediated signaling pathway (GO:0007229)	0.341632	3.37201	7.01319	ITGB1;ITGA2B
	regulation of kinase activity (GO:0043549)	0.309671	2.89801	6.93657	CD4;TEK;FGFR2
	dicarboxylic acid metabolic process (GO:0043648)	0.341632	3.31268	6.79758	GGT1;SLC19A1
	response to reactive oxygen species (GO:0000302)	0.348183	3.2554	6.5913	CCR7;CCL19
	regulation of MAPK cascade (GO:0043408)	0.300271	2.40156	6.58863	CD4;NBR1;TEK;FGFR2;TNFRSF10D
	negative regulation of viral transcription (GO:0032897)	0.404949	4.27857	6.54554	CCL5
	folic acid-containing compound metabolic process (GO:0006760)	0.404949	4.27857	6.54554	SLC19A1
	regulation of transcription elongation from RNA polymerase II promoter (GO:0034243)	0.404949	4.27857	6.54554	ZMYND11
	glutamine family amino acid metabolic process (GO:0009064)	0.404949	4.27857	6.54554	GGT1
	positive regulation of mRNA catabolic process (GO:0061014)	0.404949	4.27857	6.54554	ZFP36L1
	histone H3-K4 methylation (GO:0051568)	0.404949	4.27857	6.54554	CXXC1
	positive regulation of cell junction assembly (GO:1901890)	0.404949	4.27857	6.54554	TEK
	peroxisome organization (GO:0007031)	0.404949	4.27857	6.54554	PEX10
	regulation of ion homeostasis (GO:2000021)	0.404949	4.27857	6.54554	SLC30A8
	mRNA transport (GO:0051028)	0.310005	2.8115	6.54273	SRSF3;SRSF5;ZFP36L1
	positive regulation of leukocyte chemotaxis (GO:0002690)	0.348928	3.20006	6.3938	CCL5;CCR7
	RNA 3'-end processing (GO:0031123)	0.348928	3.20006	6.3938	SRSF3;SRSF5
	protein targeting to membrane (GO:0006612)	0.348928	3.20006	6.3938	RTP2;ZDHHC14
	second-messenger-mediated signaling (GO:0019932)	0.351157	3.14657	6.2046	PTGDR2;CCR6
	positive regulation of immune effector process (GO:0002699)	0.411597	4.09234	6.10719	IL12RB1
	response to glucocorticoid (GO:0051384)	0.411597	4.09234	6.10719	ZFP36L1
	limb development (GO:0060173)	0.411597	4.09234	6.10719	ZNF141
	cellular modified amino acid biosynthetic process (GO:0042398)	0.411597	4.09234	6.10719	GGT1
	negative regulation of developmental growth (GO:0048640)	0.411597	4.09234	6.10719	GAL
	sensory perception of pain (GO:0019233)	0.411597	4.09234	6.10719	MME
	mRNA splice site selection (GO:0006376)	0.411597	4.09234	6.10719	SRSF5
	protein alpha-1,2-demannosylation (GO:0036508)	0.411597	4.09234	6.10719	RNF103
	regulation of chemotaxis (GO:0050920)	0.411597	4.09234	6.10719	CCL19
	cytoplasmic pattern recognition receptor signaling pathway (GO:0002753)	0.411597	4.09234	6.10719	TAB3
	negative regulation of endothelial cell apoptotic process (GO:2000352)	0.411597	4.09234	6.10719	TEK
	regulation of cytokine production (GO:0001817)	0.320204	2.70385	6.06317	BTN3A1;CCR7;DTX4
	regulation of Wnt signaling pathway (GO:0030111)	0.320204	2.6782	5.95071	TLE1;FGFR2;NKD2
	positive regulation of cellular biosynthetic process (GO:0031328)	0.309671	2.44775	5.94819	ZEB2;CCL5;TLR6;CCL19
	cellular response to decreased oxygen levels (GO:0036294)	0.354327	3.04476	5.84926	MDM2;ZFP36L1
	positive regulation of cell adhesion (GO:0045785)	0.354327	3.04476	5.84926	CCL5;CCR7
	cellular response to epidermal growth factor stimulus (GO:0071364)	0.415983	3.92163	5.71216	ZFP36L1
	heterotypic cell-cell adhesion (GO:0034113)	0.415983	3.92163	5.71216	ITGB1
	nucleotide-binding domain, leucine rich repeat containing receptor signaling pathway (GO:0035872)	0.415983	3.92163	5.71216	TAB3
	respiratory tube development (GO:0030323)	0.415983	3.92163	5.71216	FGFR2
	peptide catabolic process (GO:0043171)	0.415983	3.92163	5.71216	GGT1
	in utero embryonic development (GO:0001701)	0.415983	3.92163	5.71216	FGFR2
	regulation of interleukin-10 production (GO:0032653)	0.415983	3.92163	5.71216	FCGR2B
	regulation of DNA damage response, signal transduction by p53 class mediator (GO:0043516)	0.415983	3.92163	5.71216	MDM2
	regulation of vascular smooth muscle cell proliferation (GO:1904705)	0.415983	3.92163	5.71216	FGF9
	positive regulation of filopodium assembly (GO:0051491)	0.415983	3.92163	5.71216	CCR7
	positive regulation of leukocyte mediated cytotoxicity (GO:0001912)	0.415983	3.92163	5.71216	IL12RB1
	positive regulation of nitric oxide biosynthetic process (GO:0045429)	0.415983	3.92163	5.71216	TLR6
	positive regulation of interleukin-1 beta secretion (GO:0050718)	0.415983	3.92163	5.71216	CCL19
	positive regulation of nitric oxide metabolic process (GO:1904407)	0.415983	3.92163	5.71216	TLR6
	regulation of protein import into nucleus (GO:0042306)	0.415983	3.92163	5.71216	ZIC1
	regulation of myeloid cell differentiation (GO:0045637)	0.359018	2.99628	5.68228	ITGA2B;MYL9
	central nervous system development (GO:0007417)	0.303801	2.24137	5.6507	EGR2;RNF103;SLC23A1;ZIC1;FGFR2
	neuron projection morphogenesis (GO:0048812)	0.310005	2.38568	5.63286	SLC9A6;SDC2;LLGL1;FGFR2
	positive regulation of I-kappaB kinase/NF-kappaB signaling (GO:0043123)	0.310005	2.38568	5.63286	CD4;CCR7;TLR6;CCL19
	JNK cascade (GO:0007254)	0.359018	2.94931	5.52193	TAB3;CCL19
	regulation of inflammatory response (GO:0050727)	0.310005	2.34115	5.41032	CCL5;BCL6B;TEK;GGT1
	regulation of protein localization to plasma membrane (GO:1903076)	0.361394	2.90379	5.36786	ITGB1;NKD2
	cytoskeleton-dependent intracellular transport (GO:0030705)	0.424855	3.76457	5.35474	DYNC1I2
	regulation of muscle contraction (GO:0006937)	0.424855	3.76457	5.35474	MYL9
	response to gamma radiation (GO:0010332)	0.424855	3.76457	5.35474	MDM2
	regulation of viral entry into host cell (GO:0046596)	0.424855	3.76457	5.35474	CD4
	regulation of NF-kappaB import into nucleus (GO:0042345)	0.424855	3.76457	5.35474	CCL19
	strand displacement (GO:0000732)	0.424855	3.76457	5.35474	BARD1
	cation transmembrane transport (GO:0098655)	0.424855	3.76457	5.35474	RHAG
	negative regulation of cysteine-type endopeptidase activity involved in apoptotic process (GO:0043154)	0.367062	2.85965	5.21973	RFFL;TNFRSF10D
	termination of RNA polymerase II transcription (GO:0006369)	0.367062	2.85965	5.21973	SRSF3;SRSF5
	negative regulation of signal transduction (GO:0009968)	0.303801	2.06167	5.20786	BRAP;TLE1;CCL5;TEK;FGFR2;NKD2
	regulation of innate immune response (GO:0045088)	0.367062	2.81682	5.07726	CCL5;FCGR2B
	regulation of osteoblast differentiation (GO:0045667)	0.367062	2.81682	5.07726	NBR1;FGFR2
	positive regulation of plasma membrane bounded cell projection assembly (GO:0120034)	0.367062	2.81682	5.07726	CCR7;CCL19
	negative regulation of transcription, DNA-templated (GO:0045892)	0.298358	1.68904	5.06504	TLE1;ZNF140;FBXW11;PRDM1;ZEB2;ZSCAN10;SP3;ZNF658;MDM2;ZNF536;LYAR;ZNF224;FGFR2;RUNX1T1
	calcium ion transport (GO:0006816)	0.341632	2.46747	5.05351	SLC24A2;SLC24A3;CCL5
	negative regulation of osteoblast differentiation (GO:0045668)	0.431979	3.6196	5.03015	NBR1
	response to hexose (GO:0009746)	0.431979	3.6196	5.03015	SLC30A8
	negative regulation of synaptic transmission (GO:0050805)	0.431979	3.6196	5.03015	SLC24A2
	regulation of protein transport (GO:0051223)	0.431979	3.6196	5.03015	LLGL1
	purine ribonucleoside triphosphate biosynthetic process (GO:0009206)	0.431979	3.6196	5.03015	SLC25A13
	modulation by host of viral transcription (GO:0043921)	0.431979	3.6196	5.03015	CCL5
	regulation of protein localization to nucleus (GO:1900180)	0.431979	3.6196	5.03015	KAT7
	transition metal ion transport (GO:0000041)	0.431979	3.6196	5.03015	SLC30A8
	regulation of blood vessel diameter (GO:0097746)	0.431979	3.6196	5.03015	UTS2
	GO Biological Process - Glycogenes ( Filtered based on the combined score (≥ 5)
	Term	Adjusted P-value	Odds Ratio	Combined Score	Genes
	ganglioside biosynthetic process (GO:0001574)	1.80252e-05	267.295	3836.51	ST8SIA3;ST8SIA4;ST8SIA6
	N-glycan processing (GO:0006491)	8.53634e-07	198.035	3527.22	EDEM2;ST8SIA3;MGAT4B;ST8SIA4
	glycosphingolipid biosynthetic process (GO:0006688)	8.53634e-07	198.035	3527.22	ST8SIA3;ST8SIA4;ST8SIA6;A4GALT
	protein sulfation (GO:0006477)	0.000564511	302.439	3030.93	TPST1;CHST5
	nucleotide-sugar biosynthetic process (GO:0009226)	1.07587e-06	171.613	2973.35	GFPT2;PMM2;GNPNAT1;NANS
	glucosamine-containing compound metabolic process (GO:1901071)	3.32936e-05	187.078	2523.35	EXTL2;CHST5;CHST2
	N-acetylglucosamine metabolic process (GO:0006044)	3.80907e-05	170.062	2253.03	EXTL2;CHST5;CHST2
	ganglioside metabolic process (GO:0001573)	4.32331e-05	155.883	2030.57	ST8SIA3;ST8SIA4;ST8SIA6
	glycolipid biosynthetic process (GO:0009247)	8.53634e-07	89.7658	1654.53	PIGN;ST8SIA3;ST8SIA6;A4GALT;PIGF
	glycoprotein metabolic process (GO:0009100)	8.53634e-07	77.2171	1369.8	EDEM2;ST8SIA3;MGAT4B;ST8SIA4;ST8SIA6
	amino sugar metabolic process (GO:0006040)	0.0013029	151.189	1349.73	EXTL2;GFPT2
	complement activation, lectin pathway (GO:0001867)	0.0013029	151.189	1349.73	MASP2;MASP1
	UDP-N-acetylglucosamine biosynthetic process (GO:0006048)	0.00152153	134.384	1172.88	GFPT2;GNPNAT1
	amino sugar biosynthetic process (GO:0046349)	0.00167793	120.939	1033.62	GFPT2;GNPNAT1
	UDP-N-acetylglucosamine metabolic process (GO:0006047)	0.00167793	120.939	1033.62	GFPT2;GNPNAT1
	nucleotide-sugar metabolic process (GO:0009225)	0.00190464	109.939	921.363	EXTL2;GFPT2
	protein glycosylation (GO:0006486)	5.1991e-07	40.3293	800.33	POFUT1;GFPT2;POMT1;PMM2;ST8SIA3;ST8SIA4;ST8SIA6
	glucose 6-phosphate metabolic process (GO:0051156)	0.00281241	86.368	686.898	PGM2;GCK
	aminoglycan catabolic process (GO:0006026)	0.000338641	64.4483	686.877	SDC2;GPC3;CHI3L2
	ceramide biosynthetic process (GO:0046513)	0.000338641	64.4483	686.877	ST8SIA3;ST8SIA4;ST8SIA6
	keratan sulfate metabolic process (GO:0042339)	0.000382103	60.2843	631.328	HEXB;CHST5;CHST2
	preassembly of GPI anchor in ER membrane (GO:0016254)	0.00307019	80.6061	631.072	PIGN;PIGF
	oligosaccharide metabolic process (GO:0009311)	7.82842e-05	43.5342	537.453	GALNT11;ST8SIA3;ST8SIA4;ST8SIA6
	GDP-mannose metabolic process (GO:0019673)	0.0382773	117.412	535.473	PMM2
	fructose 6-phosphate metabolic process (GO:0006002)	0.0382773	117.412	535.473	GFPT2
	glycosaminoglycan biosynthetic process (GO:0006024)	2.09083e-05	35.2323	495.76	SDC2;DSE;GPC3;CHST5;CHST2
	glycoprotein biosynthetic process (GO:0009101)	0.000123422	37.7552	445.898	POMT1;PMM2;ST8SIA3;ST8SIA4
	chitin catabolic process (GO:0006032)	0.041786	97.8382	431.206	CHI3L2
	chitin metabolic process (GO:0006030)	0.041786	97.8382	431.206	CHI3L2
	mannose metabolic process (GO:0006013)	0.041786	97.8382	431.206	PMM2
	cellular response to leptin stimulus (GO:0044320)	0.041786	97.8382	431.206	GCK
	glycolytic process (GO:0006096)	0.00547829	57.5584	415.281	GCK;HK1
	ATP generation from ADP (GO:0006757)	0.00569609	54.9394	391.665	GCK;HK1
	glycolytic process through glucose-6-phosphate (GO:0061620)	0.00569609	52.5481	370.293	GCK;HK1
	canonical glycolysis (GO:0061621)	0.00569609	52.5481	370.293	GCK;HK1
	glucose catabolic process to pyruvate (GO:0061718)	0.00569609	52.5481	370.293	GCK;HK1
	galactose catabolic process (GO:0019388)	0.0448662	83.8571	358.46	PGM2
	positive regulation of interleukin-8 biosynthetic process (GO:0045416)	0.0448662	83.8571	358.46	PRG3
	response to leptin (GO:0044321)	0.0448662	83.8571	358.46	GCK
	GPI anchor metabolic process (GO:0006505)	0.0059827	50.3561	350.871	PIGN;PIGF
	glycosphingolipid metabolic process (GO:0006687)	0.00130217	36.6066	332.189	HEXB;ST8SIA3;A4GALT
	glycosaminoglycan catabolic process (GO:0006027)	0.0013029	35.2217	315.791	SDC2;HEXB;GPC3
	hexose catabolic process (GO:0019320)	0.0475905	73.3713	305.057	PGM2
	negative regulation of gluconeogenesis (GO:0045721)	0.0475905	73.3713	305.057	GCK
	Notch signaling involved in heart development (GO:0061314)	0.0475905	73.3713	305.057	GALNT11
	granulocyte activation (GO:0036230)	0.0475905	73.3713	305.057	PRG3
	keratan sulfate biosynthetic process (GO:0018146)	0.00723637	44.7542	302.027	CHST5;CHST2
	aminoglycan metabolic process (GO:0006022)	0.00733739	43.1537	288.296	SDC2;GPC3
	galactose metabolic process (GO:0006012)	0.0487166	65.2157	264.333	PGM2
	positive regulation of protein exit from endoplasmic reticulum (GO:0070863)	0.0487166	65.2157	264.333	EDEM2
	glucosamine-containing compound catabolic process (GO:1901072)	0.0487166	65.2157	264.333	CHI3L2
	superoxide anion generation (GO:0042554)	0.0487166	65.2157	264.333	PRG3
	protein localization to mitochondrion (GO:0070585)	0.0487166	65.2157	264.333	HK1
	glycoprotein catabolic process (GO:0006516)	0.0487166	65.2157	264.333	EDEM2
	GPI anchor biosynthetic process (GO:0006506)	0.0081158	40.2727	263.852	PIGN;PIGF
	cellular glucose homeostasis (GO:0001678)	0.00819843	38.9717	252.934	GCK;HK1
	carbohydrate catabolic process (GO:0016052)	0.00899367	36.6061	233.288	GCK;HK1
	carbohydrate phosphorylation (GO:0046835)	0.0510657	58.6912	232.343	HK1
	icosanoid biosynthetic process (GO:0046456)	0.0510657	58.6912	232.343	PRG3
	protein O-linked glycosylation (GO:0006493)	0.00056791	23.0793	229.835	GALNT11;POFUT1;POMT1;ST8SIA6
	carbohydrate biosynthetic process (GO:0016051)	0.00928579	35.5276	224.424	GALNT11;ST8SIA6
	regulation of retrograde protein transport, ER to cytosol (GO:1904152)	0.0510657	53.3529	206.614	EDEM2
	sulfation (GO:0051923)	0.0510657	53.3529	206.614	CHST5
	dermatan sulfate biosynthetic process (GO:0030208)	0.0510657	53.3529	206.614	DSE
	keratan sulfate catabolic process (GO:0042340)	0.0510657	53.3529	206.614	HEXB
	regulation of interleukin-8 biosynthetic process (GO:0045414)	0.0510657	53.3529	206.614	PRG3
	ribose phosphate metabolic process (GO:0019693)	0.0510657	53.3529	206.614	PGM2
	aromatic compound biosynthetic process (GO:0019438)	0.0510657	53.3529	206.614	PRG3
	pentose-phosphate shunt (GO:0006098)	0.0510657	53.3529	206.614	PGM2
	dermatan sulfate metabolic process (GO:0030205)	0.0523026	48.9044	185.513	DSE
	chondroitin sulfate catabolic process (GO:0030207)	0.0523026	48.9044	185.513	HEXB
	positive regulation of glycogen biosynthetic process (GO:0045725)	0.0523026	48.9044	185.513	GCK
	ER-associated misfolded protein catabolic process (GO:0071712)	0.0523026	48.9044	185.513	POMT1
	positive regulation of ERAD pathway (GO:1904294)	0.0523026	48.9044	185.513	EDEM2
	neutrophil activation (GO:0042119)	0.0545195	45.1403	167.928	PRG3
	cell surface receptor signaling pathway involved in heart development (GO:0061311)	0.0545195	45.1403	167.928	GALNT11
	positive regulation of glycogen metabolic process (GO:0070875)	0.0545195	45.1403	167.928	GCK
	nicotinamide nucleotide metabolic process (GO:0046496)	0.014083	28.0789	164.957	GCK;HK1
	aminoglycan biosynthetic process (GO:0006023)	0.014083	27.4394	160.01	SDC2;GPC3
	pyruvate metabolic process (GO:0006090)	0.014083	27.4394	160.01	GCK;HK1
	protein O-linked fucosylation (GO:0036066)	0.0560297	41.9139	153.069	POFUT1
	dermatan sulfate proteoglycan biosynthetic process (GO:0050651)	0.0560297	41.9139	153.069	DSE
	establishment of protein localization to endoplasmic reticulum (GO:0072599)	0.0560297	41.9139	153.069	PMM2
	cellular biogenic amine biosynthetic process (GO:0042401)	0.0560297	41.9139	153.069	PRG3
	hyaluronan catabolic process (GO:0030214)	0.0579751	39.1176	140.365	HEXB
	Notch receptor processing (GO:0007220)	0.0579751	39.1176	140.365	GALNT11
	sialylation (GO:0097503)	0.0579751	39.1176	140.365	ST8SIA3
	heterocycle biosynthetic process (GO:0018130)	0.0598794	36.671	129.394	PRG3
	negative regulation of cellular carbohydrate metabolic process (GO:0010677)	0.0598794	36.671	129.394	GCK
	Notch signaling pathway (GO:0007219)	0.0195729	22.7696	124.783	GALNT11;POFUT1
	glycogen biosynthetic process (GO:0005978)	0.0598794	34.5121	119.833	PGM2
	glucan catabolic process (GO:0009251)	0.0598794	34.5121	119.833	PGM2
	glyceraldehyde-3-phosphate metabolic process (GO:0019682)	0.0598794	34.5121	119.833	PGM2
	leukotriene biosynthetic process (GO:0019370)	0.0598794	34.5121	119.833	PRG3
	glucan biosynthetic process (GO:0009250)	0.0598794	34.5121	119.833	PGM2
	glycogen catabolic process (GO:0005980)	0.0598794	34.5121	119.833	PGM2
	maintenance of protein localization in organelle (GO:0072595)	0.0598794	34.5121	119.833	HK1
	cellular polysaccharide catabolic process (GO:0044247)	0.0599414	32.5931	111.435	PGM2
	endoplasmic reticulum mannose trimming (GO:1904380)	0.0599414	32.5931	111.435	EDEM2
	NADP metabolic process (GO:0006739)	0.0599414	32.5931	111.435	PGM2
	leukotriene metabolic process (GO:0006691)	0.0599414	32.5931	111.435	PRG3
	purine ribonucleoside bisphosphate metabolic process (GO:0034035)	0.0599414	32.5931	111.435	TPST1
	regulation of gluconeogenesis (GO:0006111)	0.0599414	32.5931	111.435	GCK
	glycosaminoglycan metabolic process (GO:0030203)	0.0234525	20.4479	107.922	SDC2;GPC3
	diterpenoid metabolic process (GO:0016101)	0.0237034	20.1061	105.481	SDC2;GPC3
	sulfur compound biosynthetic process (GO:0044272)	0.00733739	15.635	104.428	DSE;CHST5;CHST2
	regulation of glycogen biosynthetic process (GO:0005979)	0.0625131	30.8762	104.007	GCK
	glycerophospholipid metabolic process (GO:0006650)	0.0244584	19.4555	100.865	PIGN;PIGF
	O-glycan processing (GO:0016266)	0.0244584	19.1457	98.6816	GALNT11;POFUT1
	glycolipid metabolic process (GO:0006664)	0.0244584	19.1457	98.6816	HEXB;ST8SIA6
	hyaluronan metabolic process (GO:0030212)	0.0634504	29.3309	97.3958	HEXB
	cellular response to misfolded protein (GO:0071218)	0.0634504	29.3309	97.3958	POMT1
	energy reserve metabolic process (GO:0006112)	0.0634504	29.3309	97.3958	GFPT2
	protein O-linked glycosylation via threonine (GO:0018243)	0.0634504	29.3309	97.3958	GALNT11
	sphingolipid biosynthetic process (GO:0030148)	0.0247106	18.8456	96.5756	ST8SIA3;A4GALT
	protein O-linked glycosylation via serine (GO:0018242)	0.0658801	27.9328	91.4775	GALNT11
	regulation of Notch signaling pathway (GO:0008593)	0.027177	17.7335	88.8514	GALNT11;POFUT1
	protein N-linked glycosylation (GO:0006487)	0.0289313	16.9816	83.7046	GFPT2;PMM2
	glucose homeostasis (GO:0042593)	0.0291625	16.7449	82.0974	GCK;HK1
	protein alpha-1,2-demannosylation (GO:0036508)	0.0706088	25.5013	81.3388	EDEM2
	retinoid metabolic process (GO:0001523)	0.0293943	16.5147	80.5404	SDC2;GPC3
	3'-phosphoadenosine 5'-phosphosulfate metabolic process (GO:0050427)	0.0717797	24.4375	76.9688	TPST1
	misfolded or incompletely synthesized protein catabolic process (GO:0006515)	0.0717797	24.4375	76.9688	POMT1
	carboxylic acid catabolic process (GO:0046395)	0.0795729	21.719	66.0001	HEXB
	superoxide metabolic process (GO:0006801)	0.0804878	20.9422	62.9226	PRG3
	determination of bilateral symmetry (GO:0009855)	0.0804878	20.9422	62.9226	GALNT11
	carbohydrate derivative biosynthetic process (GO:1901137)	0.0804878	20.9422	62.9226	ST8SIA6
	chondroitin sulfate metabolic process (GO:0030204)	0.0819605	20.2191	60.0814	HEXB
	positive regulation of insulin secretion (GO:0032024)	0.0827814	19.5441	57.4514	GCK
	oxoacid metabolic process (GO:0043436)	0.08416	18.9127	55.0109	TPST1
	dendrite morphogenesis (GO:0048813)	0.08416	18.9127	55.0109	SDC2
	phosphatidylinositol biosynthetic process (GO:0006661)	0.0429612	12.5436	54.7383	PIGN;PIGF
	oligosaccharide biosynthetic process (GO:0009312)	0.0854954	18.3208	52.7408	GALNT11
	glycogen metabolic process (GO:0005977)	0.0854954	18.3208	52.7408	PGM2
	sulfur compound catabolic process (GO:0044273)	0.0898911	17.2413	48.648	HEXB
	regulation of cell morphogenesis involved in differentiation (GO:0010769)	0.0910475	16.7479	46.798	SDC2
	plasma membrane organization (GO:0007009)	0.0910475	16.7479	46.798	A4GALT
	organic cyclic compound biosynthetic process (GO:1901362)	0.0910475	16.2819	45.0634	PRG3
	regulation of dendrite development (GO:0050773)	0.0910475	16.2819	45.0634	SDC2
	regulation of carbohydrate catabolic process (GO:0043470)	0.0910475	16.2819	45.0634	GCK
	positive regulation of peptide hormone secretion (GO:0090277)	0.0945384	15.4234	41.9014	GCK
	regulation of coenzyme metabolic process (GO:0051196)	0.0945384	15.4234	41.9014	GCK
	positive regulation of cytokine biosynthetic process (GO:0042108)	0.0962435	15.0271	40.4572	PRG3
	determination of left/right symmetry (GO:0007368)	0.100226	14.2927	37.8065	GALNT11
	protein lipidation (GO:0006497)	0.0510657	9.61939	37.2715	PIGN;PIGF
	regulation of ATP metabolic process (GO:1903578)	0.101861	13.9517	36.588	GCK
	regulation of dendrite morphogenesis (GO:0048814)	0.102807	13.6265	35.4335	SDC2
	positive regulation of interleukin-8 production (GO:0032757)	0.102807	13.6265	35.4335	PRG3
	hexose metabolic process (GO:0019318)	0.104386	13.3162	34.3384	PMM2
	regulation of generation of precursor metabolites and energy (GO:0043467)	0.105274	13.0196	33.2984	GCK
	negative regulation of cellular biosynthetic process (GO:0031327)	0.106138	12.7359	32.3097	GCK
	response to glucose (GO:0009749)	0.106138	12.7359	32.3097	GCK
	endosome to lysosome transport (GO:0008333)	0.107636	12.4643	31.3687	M6PR
	cellular protein modification process (GO:0006464)	0.00819843	4.77138	30.9885	SDC2;POMT1;PMM2;ST8SIA3;GPC3;ST8SIA4;CHST5
	establishment of protein localization to mitochondrion (GO:0072655)	0.109113	12.204	30.4723	HK1
	peptidyl-tyrosine modification (GO:0018212)	0.112684	11.7147	28.8015	TPST1
	IRE1-mediated unfolded protein response (GO:0036498)	0.123799	10.4564	24.5975	EXTL2
	regulation of glycolytic process (GO:0006110)	0.123799	10.4564	24.5975	GCK
	cellular protein metabolic process (GO:0044267)	0.0371287	5.2379	24.2284	GALNT11;SDC2;GPC3;ST8SIA4
	ubiquitin-dependent ERAD pathway (GO:0030433)	0.125112	10.2724	23.9947	EDEM2
	membrane lipid biosynthetic process (GO:0046467)	0.12844	9.92323	22.8592	ST8SIA6
	establishment of protein localization to organelle (GO:0072594)	0.131715	9.59691	21.8089	HK1
	carbohydrate homeostasis (GO:0033500)	0.132941	9.44165	21.3129	GCK
	phosphate-containing compound metabolic process (GO:0006796)	0.0702785	6.62448	21.2133	GFPT2;GCK
	receptor-mediated endocytosis (GO:0006898)	0.0717797	6.44477	20.3242	M6PR;MASP1
	purine ribonucleotide metabolic process (GO:0009150)	0.13811	9.00452	19.9299	TPST1
	monocarboxylic acid biosynthetic process (GO:0072330)	0.141231	8.73486	19.0869	DSE
	response to insulin (GO:0032868)	0.146243	8.35924	17.9262	GCK
	lysosomal transport (GO:0007041)	0.147327	8.24109	17.5644	M6PR
	regulation of peptide hormone secretion (GO:0090276)	0.148396	8.12623	17.2143	GCK
	negative regulation of cellular amide metabolic process (GO:0034249)	0.151342	7.9058	16.5469	PRG3
	ERAD pathway (GO:0036503)	0.154242	7.69698	15.9201	POMT1
	cellular response to hormone stimulus (GO:0032870)	0.158065	7.40357	15.0488	GCK
	positive regulation of protein secretion (GO:0050714)	0.15996	7.22004	14.5095	GCK
	ephrin receptor signaling pathway (GO:0048013)	0.15996	7.22004	14.5095	SDC2
	regulation of signal transduction (GO:0009966)	0.0910475	5.17749	14.351	GALNT11;POFUT1
	protein modification process (GO:0036211)	0.16269	7.04536	14.0004	ST8SIA4
	negative regulation of translation (GO:0017148)	0.168874	6.72008	13.0638	PRG3
	peptidyl-threonine modification (GO:0018210)	0.168874	6.64338	12.8451	GALNT11
	negative regulation of cellular protein metabolic process (GO:0032269)	0.168874	6.64338	12.8451	PRG3
	endocytosis (GO:0006897)	0.105274	4.57541	11.7187	M6PR;MASP1
	neutrophil degranulation (GO:0043312)	0.0818375	3.83843	11.4403	HEXB;PGM2;PRG3
	protein targeting to ER (GO:0045047)	0.180879	6.08732	11.2865	PMM2
	cell morphogenesis involved in neuron differentiation (GO:0048667)	0.180879	6.08732	11.2865	SDC2
	neutrophil activation involved in immune response (GO:0002283)	0.0822883	3.80566	11.2653	HEXB;PGM2;PRG3
	regulation of insulin secretion (GO:0050796)	0.181621	6.02426	11.1128	GCK
	neutrophil mediated immunity (GO:0002446)	0.0827814	3.77344	11.0941	HEXB;PGM2;PRG3
	regulation of protein secretion (GO:0050708)	0.195786	5.51027	9.72157	GCK
	cellular response to peptide hormone stimulus (GO:0071375)	0.198674	5.3578	9.31772	GCK
	cellular response to insulin stimulus (GO:0032869)	0.198674	5.3578	9.31772	GCK
	sphingolipid metabolic process (GO:0006665)	0.207389	5.07673	8.58446	HEXB
	regulation of phosphorylation (GO:0042325)	0.211126	4.94691	8.25089	GCK
	protein targeting (GO:0006605)	0.232057	4.41912	6.93003	PMM2
	post-translational protein modification (GO:0043687)	0.156358	3.34784	6.86007	SDC2;GPC3
	positive regulation of macromolecule biosynthetic process (GO:0010557)	0.244674	4.13517	6.24454	GCK
	positive regulation of cellular biosynthetic process (GO:0031328)	0.268803	3.68708	5.20225	GCK
	neuron projection morphogenesis (GO:0048812)	0.273273	3.59532	4.99518	SDC2
	peptidyl-serine modification (GO:0018209)	0.281956	3.44518	4.66138	GALNT11
