# Supplementary material for: An integrative network analysis framework for identifying molecular functions in complex disorders examining major depressive disorder as a test case
Source: Sci Rep. 2021 May 6;11:9645. doi: 10.1038/s41598-021-89040-7 (PMC8102631; doi:10.1038/s41598-021-89040-7)
Supplement: Supplementary file 18 — Supplementary information 18. [file 41598_2021_89040_MOESM18_ESM.xlsx]

## Sheet: EnrichmentAnalysis-Drug_Blood
	Suppl.Table_16: Compiled list of the gene enrichment analysis and the GO-Biological process association output from the Enrichr tool for the genes from the blood samples of anti-depressant drug treated MDD patients. Output results from several databases were analyzed and only the most relevant ones are compiled in the table. Databases that do not capture any information for the input genes are ex…
	Upregulated
	Kegg Pathway - Filtered based on the combined score (≥4)
	Term	Adjusted P-value	Z-score	Combined Score	Genes
	Phagosome_Homo sapiens_hsa04145	2.08e-07	-1.71	33.8	HLA-DRB5;FCGR2A;CTSL;LAMP2;HLA-DRA;CTSS;FCAR;TLR2
	Rheumatoid arthritis_Homo sapiens_hsa05323	9.04e-05	-1.75	22.76	HLA-DRB5;CTSL;TNFSF13;HLA-DRA;TLR2
	Tuberculosis_Homo sapiens_hsa05152	0	-1.76	21.99	HLA-DRB5;FCGR2A;LAMP2;HLA-DRA;CTSS;TLR2
	Staphylococcus aureus infection_Homo sapiens_hsa05150	0	-1.71	19.85	HLA-DRB5;FCGR2A;HLA-DRA;FCAR
	Leishmaniasis_Homo sapiens_hsa05140	0	-1.74	18.42	HLA-DRB5;FCGR2A;HLA-DRA;TLR2
	Antigen processing and presentation_Homo sapiens_hsa04612	0	-1.63	16.87	HLA-DRB5;CTSL;HLA-DRA;CTSS
	Hematopoietic cell lineage_Homo sapiens_hsa04640	0	-1.61	15.84	HLA-DRB5;GP1BB;HLA-DRA;CD1E
	Apoptosis_Homo sapiens_hsa04210	0	-1.73	13.9	NTRK1;CTSL;CTSZ;CTSS
	Lysosome_Homo sapiens_hsa04142	0	-1.57	13.42	CTSL;LAMP2;CTSZ;CTSS
	Intestinal immune network for IgA production_Homo sapiens_hsa04672	0	-1.55	13.26	HLA-DRB5;TNFSF13;HLA-DRA
	Inflammatory bowel disease (IBD)_Homo sapiens_hsa05321	0	-1.59	12.12	HLA-DRB5;HLA-DRA;TLR2
	Herpes simplex infection_Homo sapiens_hsa05168	0.01	-1.52	10.58	HLA-DRB5;ALYREF;HLA-DRA;TLR2
	Toxoplasmosis_Homo sapiens_hsa05145	0.02	-1.57	9.29	HLA-DRB5;HLA-DRA;TLR2
	Systemic lupus erythematosus_Homo sapiens_hsa05322	0.02	-1.37	7.6	HLA-DRB5;FCGR2A;HLA-DRA
	Proteoglycans in cancer_Homo sapiens_hsa05205	0.04	-1.44	6.38	CTSL;PPP1R12C;TLR2
	Allograft rejection_Homo sapiens_hsa05330	0.02	-1.05	5.93	HLA-DRB5;HLA-DRA
	Malaria_Homo sapiens_hsa05144	0.03	-1.12	5.77	LRP1;TLR2
	Graft-versus-host disease_Homo sapiens_hsa05332	0.02	-0.99	5.45	HLA-DRB5;HLA-DRA
	Asthma_Homo sapiens_hsa05310	0.02	-0.9	5.43	HLA-DRB5;HLA-DRA
	Type I diabetes mellitus_Homo sapiens_hsa04940	0.02	-0.99	5.33	HLA-DRB5;HLA-DRA
	Legionellosis_Homo sapiens_hsa05134	0.03	-1.08	5.29	NLRC4;TLR2
	Endocytosis_Homo sapiens_hsa04144	0.08	-1.4	5.28	PSD;NTRK1;AGAP2
	Autoimmune thyroid disease_Homo sapiens_hsa05320	0.03	-1.05	5.25	HLA-DRB5;HLA-DRA
	Viral myocarditis_Homo sapiens_hsa05416	0.03	-1.07	5.08	HLA-DRB5;HLA-DRA
	Cytokine-cytokine receptor interaction_Homo sapiens_hsa04060	0.08	-1.3	4.83	CCR1;TNFRSF12A;TNFSF13
	Toll-like receptor signaling pathway_Homo sapiens_hsa04620	0.08	-1.22	4.47	TLR8;TLR2
	Platelet activation_Homo sapiens_hsa04611	0.1	-1.23	4.18	FCGR2A;GP1BB
	WikiPathway - Filtered based on the combined score (≥2)
	mRNA processing_Mus musculus_WP310	0.2	-2.14	9.11	HNRNPL;SNRNP40;CPEB3;ELAVL3
	Allograft Rejection_Homo sapiens_WP2328	0.2	-2	8.46	HLA-DRB5;HLA-DRA
	Toll-like Receptor Signaling Pathway_Homo sapiens_WP75	0.2	-2.07	7.7	TLR8;TLR2
	Spinal Cord Injury_Homo sapiens_WP2431	0.2	-1.88	6.46	FCGR2A;TNFSF13
	mRNA Processing_Homo sapiens_WP411	0.2	-1.83	6.1	HNRNPL;SNRNP40
	Regulation of toll-like receptor signaling pathway_Homo sapiens_WP1449	0.2	-1.89	5.93	TLR8;TLR2
	Myometrial Relaxation and Contraction Pathways_Mus musculus_WP385	0.2	-1.83	5.52	GNB2;ADM
	Myometrial Relaxation and Contraction Pathways_Homo sapiens_WP289	0.2	-1.83	5.41	GNB2;ADM
	Chemokine signaling pathway_Mus musculus_WP2292	0.2	-1.76	5.04	CCR1;GNB2
	ApoE and miR-146 in inflammation and atherosclerosis_Mus musculus_WP3592	0.2	-1.04	4.13	TLR2
	Statin Pathway_Mus musculus_WP1	0.2	-1.23	3.98	LRP1
	SRF and miRs in Smooth Muscle Differentiation and Proliferation_Homo sapiens_WP1991	0.2	-1.14	3.69	KLF4
	IL1 and megakaryotyces in obesity_Homo sapiens_WP2865	0.2	-1.24	3.61	TLR2
	Cytokines and Inflammatory Response (BioCarta)_Mus musculus_WP222	0.2	-1.23	3.51	HLA-DRB5
	Differentiation of white and brown adipocyte _Homo sapiens_WP2895	0.2	-1.22	3.5	ZNF423
	Cytokines and Inflammatory Response_Homo sapiens_WP530	0.2	-1.21	3.4	HLA-DRA
	Toll Like Receptor signaling_Mus musculus_WP88	0.22	-1.28	3.33	TLR2
	TWEAK Signaling Pathway_Homo sapiens_WP2036	0.25	-1.39	3.28	TNFRSF12A
	TGF Beta Signaling Pathway_Mus musculus_WP113	0.28	-1.43	3.09	ZNF423
	TGF-beta Receptor Signaling_Homo sapiens_WP560	0.28	-1.43	2.98	ZNF423
	NOD pathway_Homo sapiens_WP1433	0.25	-1.18	2.83	NLRC4
	Vitamin B12 Metabolism_Homo sapiens_WP1533	0.28	-1.26	2.7	SAA1
	Statin Pathway_Homo sapiens_WP430	0.22	-0.98	2.61	LRP1
	G1 to S cell cycle control_Mus musculus_WP413	0.28	-1.24	2.52	CDKN2D
	Preimplantation Embryo_Homo sapiens_WP3527	0.28	-1.22	2.5	KLF4
	G1 to S cell cycle control_Homo sapiens_WP45	0.28	-1.23	2.35	CDKN2D
	Peptide GPCRs_Mus musculus_WP234	0.28	-1.1	2.14	CCR1
	Alzheimers Disease_Mus musculus_WP2075	0.28	-1.14	2.1	LRP1
	Primary Focal Segmental Glomerulosclerosis FSGS_Homo sapiens_WP2572	0.28	-1.12	2.08	CTSL
	Folate Metabolism_Homo sapiens_WP176	0.28	-1.07	2.05	SAA1
	Reactome - Filtered based on the combined score (≥2)
	Toll-Like Receptors Cascades_Homo sapiens_R-HSA-168898	0	-2.15	23.39	CTSL;SAA1;TLR8;CTSS;TLR2
	Trafficking and processing of endosomal TLR_Homo sapiens_R-HSA-1679131	0	-1.86	23.36	CTSL;TLR8;CTSS
	Immune System_Homo sapiens_R-HSA-168256	0.01	-2.21	19.04	HLA-DRB5;FCGR2A;TNFRSF12A;CTSL;TNFSF13;SAA1;TLR8;HLA-DRA;NLRC4;CTSS;TLR2;LILRA5
	MHC class II antigen presentation_Homo sapiens_R-HSA-2132295	0.01	-1.93	17.74	HLA-DRB5;CTSL;HLA-DRA;CTSS
	Endosomal/Vacuolar pathway_Homo sapiens_R-HSA-1236977	0.02	-1.82	14.49	CTSL;CTSS
	Peptide hormone metabolism_Homo sapiens_R-HSA-2980736	0.03	-2.02	14.12	CTSZ;LHB;KLF4
	Innate Immune System_Homo sapiens_R-HSA-168249	0.05	-2.34	13.92	FCGR2A;CTSL;SAA1;TLR8;NLRC4;CTSS;TLR2
	G alpha (12/13) signalling events_Homo sapiens_R-HSA-416482	0.03	-1.83	13.19	PLEKHG5;GNB2;FGD2
	Translocation of ZAP-70 to Immunological synapse_Homo sapiens_R-HSA-202430	0.03	-1.89	12.88	HLA-DRB5;HLA-DRA
	Phosphorylation of CD3 and TCR zeta chains_Homo sapiens_R-HSA-202427	0.04	-1.93	12.59	HLA-DRB5;HLA-DRA
	PD-1 signaling_Homo sapiens_R-HSA-389948	0.04	-1.94	12.35	HLA-DRB5;HLA-DRA
	GPCR ligand binding_Homo sapiens_R-HSA-500792	0.06	-2.15	11.95	CCR1;GNB2;LHB;SAA1;ADM
	Generation of second messenger molecules_Homo sapiens_R-HSA-202433	0.06	-1.88	10.88	HLA-DRB5;HLA-DRA
	G alpha (s) signalling events_Homo sapiens_R-HSA-418555	0.07	-1.98	10.71	GNB2;LHB;ADM
	mRNA Splicing - Major Pathway_Homo sapiens_R-HSA-72163	0.06	-1.89	10.53	HNRNPL;SNRNP40;ALYREF
	mRNA Splicing_Homo sapiens_R-HSA-72172	0.07	-1.89	10.15	HNRNPL;SNRNP40;ALYREF
	GPCR downstream signaling_Homo sapiens_R-HSA-388396	0.09	-1.94	9.46	CCR1;GNB2;PLEKHG5;LHB;SAA1;ADM;FGD2
	Processing of Capped Intron-Containing Pre-mRNA_Homo sapiens_R-HSA-72203	0.1	-1.99	9.08	HNRNPL;SNRNP40;ALYREF
	Assembly of collagen fibrils and other multimeric structures_Homo sapiens_R-HSA-2022090	0.09	-1.84	9.08	CTSL;CTSS
	NRAGE signals death through JNK_Homo sapiens_R-HSA-193648	0.07	-1.7	9.01	PLEKHG5;FGD2
	Cell death signalling via NRAGE, NRIF and NADE_Homo sapiens_R-HSA-204998	0.1	-1.66	7.8	PLEKHG5;FGD2
	Class B/2 (Secretin family receptors)_Homo sapiens_R-HSA-373080	0.1	-1.89	7.76	GNB2;ADM
	Costimulation by the CD28 family_Homo sapiens_R-HSA-388841	0.1	-1.75	7.68	HLA-DRB5;HLA-DRA
	Antigen processing-Cross presentation_Homo sapiens_R-HSA-1236975	0.1	-1.84	7.6	CTSL;CTSS
	TRAF6 mediated induction of NFkB and MAP kinases upon TLR7/8 or 9 activation_Homo sapiens_R-HSA-975138	0.1	-1.78	7.33	SAA1;TLR8
	G alpha (i) signalling events_Homo sapiens_R-HSA-418594	0.1	-1.83	7.29	CCR1;GNB2;SAA1
	Binding and Uptake of Ligands by Scavenger Receptors_Homo sapiens_R-HSA-2173782	0.1	-1.66	7.2	LRP1;SAA1
	MyD88 dependent cascade initiated on endosome_Homo sapiens_R-HSA-975155	0.1	-1.77	7.2	SAA1;TLR8
	Toll Like Receptor 7/8 (TLR7/8) Cascade_Homo sapiens_R-HSA-168181	0.1	-1.76	7.17	SAA1;TLR8
	Toll Like Receptor 9 (TLR9) Cascade_Homo sapiens_R-HSA-168138	0.1	-1.79	7.17	SAA1;TLR8
	Collagen formation_Homo sapiens_R-HSA-1474290	0.1	-1.73	7.02	CTSL;CTSS
	TNFR2 non-canonical NF-kB pathway_Homo sapiens_R-HSA-5668541	0.1	-1.79	6.9	TNFRSF12A;TNFSF13
	Platelet activation, signaling and aggregation_Homo sapiens_R-HSA-76002	0.1	-1.77	6.81	GP1BB;GNB2;LAMP2
	p75 NTR receptor-mediated signalling_Homo sapiens_R-HSA-193704	0.1	-1.57	6.48	PLEKHG5;FGD2
	MyD88:Mal cascade initiated on plasma membrane_Homo sapiens_R-HSA-166058	0.1	-1.64	6.41	SAA1;TLR2
	Toll Like Receptor 2 (TLR2) Cascade_Homo sapiens_R-HSA-181438	0.1	-1.62	6.37	SAA1;TLR2
	Toll Like Receptor TLR1:TLR2 Cascade_Homo sapiens_R-HSA-168179	0.1	-1.62	6.34	SAA1;TLR2
	Toll Like Receptor TLR6:TLR2 Cascade_Homo sapiens_R-HSA-168188	0.1	-1.61	6.3	SAA1;TLR2
	Downstream TCR signaling_Homo sapiens_R-HSA-202424	0.1	-1.64	6.21	HLA-DRB5;HLA-DRA
	Signaling by GPCR_Homo sapiens_R-HSA-372790	0.1	-1.67	5.84	CCR1;GNB2;PLEKHG5;LHB;SAA1;ADM;FGD2
	Adaptive Immune System_Homo sapiens_R-HSA-1280218	0.1	-1.69	5.79	HLA-DRB5;CTSL;HLA-DRA;CTSS;LILRA5
	Integration of energy metabolism_Homo sapiens_R-HSA-163685	0.1	-1.56	5.6	MLXIPL;GNB2
	Interferon gamma signaling_Homo sapiens_R-HSA-877300	0.1	-1.4	5.46	HLA-DRB5;HLA-DRA
	Degradation of the extracellular matrix_Homo sapiens_R-HSA-1474228	0.1	-1.49	5.46	CTSL;CTSS
	Activated TLR4 signalling_Homo sapiens_R-HSA-166054	0.1	-1.53	5.46	SAA1;TLR2
	TCR signaling_Homo sapiens_R-HSA-202403	0.1	-1.5	5.2	HLA-DRB5;HLA-DRA
	Toll Like Receptor 4 (TLR4) Cascade_Homo sapiens_R-HSA-166016	0.1	-1.49	5.06	SAA1;TLR2
	Class A/1 (Rhodopsin-like receptors)_Homo sapiens_R-HSA-373076	0.12	-1.54	4.96	CCR1;LHB;SAA1
	Cytokine Signaling in Immune system_Homo sapiens_R-HSA-1280215	0.14	-1.56	4.46	HLA-DRB5;TNFRSF12A;TNFSF13;HLA-DRA
	Rho GTPase cycle_Homo sapiens_R-HSA-194840	0.1	-1.25	4.25	PLEKHG5;FGD2
	Transport to the Golgi and subsequent modification_Homo sapiens_R-HSA-948021	0.14	-1.32	3.81	LHB;CTSZ
	G alpha (q) signalling events_Homo sapiens_R-HSA-416476	0.15	-1.25	3.26	GNB2;SAA1
	Signalling by NGF_Homo sapiens_R-HSA-166520	0.16	-1.33	3.23	NTRK1;PLEKHG5;FGD2
	Interferon Signaling_Homo sapiens_R-HSA-913531	0.15	-1.15	2.94	HLA-DRB5;HLA-DRA
	Peptide ligand-binding receptors_Homo sapiens_R-HSA-375276	0.15	-1.12	2.89	CCR1;SAA1
	Metabolism of proteins_Homo sapiens_R-HSA-392499	0.17	-1.03	2.31	GNB2;CTSZ;LHB;SAA1;KLF4
	Vesicle-mediated transport_Homo sapiens_R-HSA-5653656	0.17	-1.03	2.28	LRP1;CTSZ;SAA1
	Signal Transduction_Homo sapiens_R-HSA-162582	0.18	-0.94	2.02	NTRK1;CCR1;LRP1;GNB2;PLEKHG5;LHB;SAA1;ADM;FGD2
	BioCarta
	Trka Receptor Signaling Pathway_Homo sapiens_h_trkaPathway	0.09	-1.29	4.52	NTRK1
	Antigen Processing and Presentation_Homo sapiens_h_mhcPathway	0.09	-1.23	4.42	HLA-DRA
	Lck and Fyn tyrosine kinases in initiation of TCR Activation_Homo sapiens_h_tcraPathway	0.09	-1.16	4.05	HLA-DRA
	Role of Erk5 in Neuronal Survival_Homo sapiens_h_erk5Pathway	0.09	-1.42	4.02	NTRK1
	IL 4 signaling pathway_Homo sapiens_h_il4Pathway	0.09	-1.06	3.55	HLA-DRA
	Cell Cycle: G2/M Checkpoint_Homo sapiens_h_g2Pathway	0.09	-1.1	3.3	CDKN2D
	The Co-Stimulatory Signal During T-cell Activation_Homo sapiens_h_ctla4Pathway	0.09	-0.95	2.93	HLA-DRA
	Role of MEF2D in T-cell Apoptosis_Homo sapiens_h_mef2dPathway	0.09	-1.04	2.79	HLA-DRA
	NFkB activation by Nontypeable Hemophilus influenzae_Homo sapiens_h_nthiPathway	0.09	-1	2.72	TLR2
	TACI and BCMA stimulation of B cell immune responses_Homo sapiens_h_tall1Pathway	0.09	-0.63	2.51	TNFSF13
	Cyclins and Cell Cycle Regulation_Homo sapiens_h_cellcyclePathway	0.09	-0.8	2.36	CDKN2D
	Toll-Like Receptor Pathway_Homo sapiens_h_tollPathway	0.1	-0.9	2.28	TLR2
	T Cell Receptor Signaling Pathway_Homo sapiens_h_tcrPathway	0.12	-1.02	2.15	HLA-DRA
	ChREBP regulation by carbohydrates and cAMP_Homo sapiens_h_chrebpPathway	0.1	-0.75	1.81	MLXIPL
	Activation of Csk by cAMP-dependent Protein Kinase Inhibits Signaling through the T Cell Receptor_Homo sapiens_h_CSKPathway	0.1	-0.75	1.76	HLA-DRA
	NCI-Nature
	Trk receptor signaling mediated by PI3K and PLC-gamma_Homo sapiens_4037def0-6196-11e5-8ac5-06603eb7f303	0.06	-1.79	10.24	NTRK1;AGAP2
	Signaling events mediated by PTP1B_Homo sapiens_be498a9b-6195-11e5-8ac5-06603eb7f303	0.07	-1.74	8.72	FCGR2A;TRPV6
	TCR signaling in naive CD4+ T cells_Homo sapiens_0c2862fa-6196-11e5-8ac5-06603eb7f303	0.07	-1.62	7.48	TRPV6;HLA-DRA
	Signaling mediated by p38-alpha and p38-beta_Homo sapiens_e9dd8c21-6195-11e5-8ac5-06603eb7f303	0.2	-1.32	3.25	USF1
	Beta2 integrin cell surface interactions_Homo sapiens_95b6b434-618d-11e5-8ac5-06603eb7f303	0.2	-1.14	3.09	FCGR2A
	IL12 signaling mediated by STAT4_Homo sapiens_72cf19b8-6193-11e5-8ac5-06603eb7f303	0.2	-1.14	2.99	HLA-DRA
	Urokinase-type plasminogen activator (uPA) and uPAR-mediated signaling_Homo sapiens_503076a2-6196-11e5-8ac5-06603eb7f303	0.2	-1.2	2.83	LRP1
	amb2 Integrin signaling_Homo sapiens_5d4f90b6-6188-11e5-8ac5-06603eb7f303	0.2	-1.16	2.79	LRP1
	Endogenous TLR signaling_Homo sapiens_d8777e16-6191-11e5-8ac5-06603eb7f303	0.2	-0.92	2.66	TLR2
	SHP2 signaling_Homo sapiens_85755aa4-6195-11e5-8ac5-06603eb7f303	0.2	-1.28	2.66	NTRK1
	TCR signaling in naive CD8+ T cells_Homo sapiens_15a017bb-6196-11e5-8ac5-06603eb7f303	0.2	-1.18	2.53	TRPV6
	Neurotrophic factor-mediated Trk receptor signaling_Homo sapiens_774988f5-6194-11e5-8ac5-06603eb7f303	0.2	-1.25	2.52	NTRK1
	p75(NTR)-mediated signaling_Homo sapiens_b492782f-6194-11e5-8ac5-06603eb7f303	0.2	-1.11	2.13	NTRK1
	IL12-mediated signaling events_Homo sapiens_7acdea19-6193-11e5-8ac5-06603eb7f303	0.2	-1.05	2.1	HLA-DRA
	HIF-1-alpha transcription factor network_Homo sapiens_20ef2b81-6193-11e5-8ac5-06603eb7f303	0.2	-0.89	1.72	ADM
	p73 transcription factor network_Homo sapiens_a88c505e-6194-11e5-8ac5-06603eb7f303	0.2	-0.97	1.72	NTRK1
	Regulation of nuclear beta catenin signaling and target gene transcription_Homo sapiens_1590a3b3-6195-11e5-8ac5-06603eb7f303	0.2	-0.96	1.7	KLF4
	PDGFR-beta signaling pathway_Homo sapiens_c901a3e4-6194-11e5-8ac5-06603eb7f303	0.27	-1.13	1.52	LRP1
	CXCR4-mediated signaling events_Homo sapiens_46a5529b-6191-11e5-8ac5-06603eb7f303	0.23	-0.97	1.51	HLA-DRA
	Direct p53 effectors_Homo sapiens_67c3b75d-6191-11e5-8ac5-06603eb7f303	0.27	-0.86	1.11	NLRC4
	Glycogenes
	Kegg Pathway
	Term	Adjusted P-value	Z-score	Combined Score	Genes
	Glycosphingolipid biosynthesis - lacto and neolacto series_Homo sapiens_hsa00601	9.72e-05	-1.59	16.94	FUT7;ST3GAL4
	Amino sugar and nucleotide sugar metabolism_Homo sapiens_hsa00520	0.02	-1.76	7.49	NPL
	Other types of O-glycan biosynthesis_Homo sapiens_hsa00514	0.02	-1.53	7.16	FUT7
	Metabolic pathways_Homo sapiens_hsa01100	0.05	-1.94	5.86	FUT7;ST3GAL4
	Reactome - Filtered based on the combined score (≥8)
	Term	Adjusted P-value	Z-score	Combined Score	Genes
	Sialic acid metabolism_Homo sapiens_R-HSA-4085001	0	-2.12	21.45	ST3GAL4;NPL
	O-linked glycosylation of mucins_Homo sapiens_R-HSA-913709	0	-2.06	18.05	B3GNT8;ST3GAL4
	Post-translational protein modification_Homo sapiens_R-HSA-597592	0	-2.16	17.31	B3GNT8;ST3GAL4;NPL
	Synthesis of substrates in N-glycan biosythesis_Homo sapiens_R-HSA-446219	0	-1.81	16	ST3GAL4;NPL
	O-linked glycosylation_Homo sapiens_R-HSA-5173105	0	-1.98	15.26	B3GNT8;ST3GAL4
	Biosynthesis of the N-glycan precursor (dolichol lipid-linked oligosaccharide, LLO) and transfer to a nascent protein_Homo sapiens_R-HSA-446193	0	-1.76	14.79	ST3GAL4;NPL
	Glycosaminoglycan metabolism_Homo sapiens_R-HSA-1630316	0	-1.9	14.3	ST3GAL4;GPC2
	Metabolism of carbohydrates_Homo sapiens_R-HSA-71387	0.01	-2.17	12.7	ST3GAL4;GPC2
	Asparagine N-linked glycosylation_Homo sapiens_R-HSA-446203	0.01	-2.07	12.45	ST3GAL4;NPL
	Metabolism of proteins_Homo sapiens_R-HSA-392499	0.01	-2.09	12.32	B3GNT8;ST3GAL4;NPL
	Pre-NOTCH Processing in Golgi_Homo sapiens_R-HSA-1912420	0.01	-1.76	9.19	ST3GAL4
	HS-GAG degradation_Homo sapiens_R-HSA-2024096	0.01	-1.72	8.74	GPC2
	Termination of O-glycan biosynthesis_Homo sapiens_R-HSA-977068	0.01	-1.79	8.68	ST3GAL4
	A tetrasaccharide linker sequence is required for GAG synthesis_Homo sapiens_R-HSA-1971475	0.01	-1.79	8.67	GPC2
	Defective B3GALT6 causes EDSP2 and SEMDJL1_Homo sapiens_R-HSA-4420332	0.01	-1.67	8.62	GPC2
	Defective B3GAT3 causes JDSSDHD_Homo sapiens_R-HSA-3560801	0.01	-1.65	8.51	GPC2
	N-glycan antennae elongation in the medial/trans-Golgi_Homo sapiens_R-HSA-975576	0.01	-1.74	8.44	ST3GAL4
	Defective B4GALT7 causes EDS, progeroid type_Homo sapiens_R-HSA-3560783	0.01	-1.62	8.36	GPC2
	Diseases associated with glycosaminoglycan metabolism_Homo sapiens_R-HSA-3560782	0.01	-1.71	8.3	GPC2
	Defective EXT1 causes exostoses 1, TRPS2 and CHDS_Homo sapiens_R-HSA-3656253	0.01	-1.47	8.29	GPC2
	Keratan sulfate/keratin metabolism_Homo sapiens_R-HSA-1638074	0.01	-1.78	8.27	ST3GAL4
	Defective EXT2 causes exostoses 2_Homo sapiens_R-HSA-3656237	0.01	-1.44	8.1	GPC2
	N-Glycan antennae elongation_Homo sapiens_R-HSA-975577	0.01	-1.5	8.09	ST3GAL4
	HS-GAG biosynthesis_Homo sapiens_R-HSA-2022928	0.01	-1.71	8.01	GPC2
	Keratan sulfate biosynthesis_Homo sapiens_R-HSA-2022854	0.01	-1.66	8	ST3GAL4
	HumanCyc
	Term	Adjusted P-value	Z-score	Combined Score	Genes
	mucin core 1 and core 2 O-glycosylation_Homo sapiens_PWY-7433	0.01	-1.66	7.96	ST3GAL4
	Downregulated
	Kegg
	Term	Adjusted P-value	Z-score	Combined Score	Genes
	Systemic lupus erythematosus_Homo sapiens_hsa05322	0.01	-1.75	11.95	HIST1H4B;HIST1H4E;HIST1H3D
	Alcoholism_Homo sapiens_hsa05034	0.01	-1.88	11.33	HIST1H4B;HIST1H4E;HIST1H3D
	Spliceosome_Homo sapiens_hsa03040	0.06	-1.75	7.1	RBMXL1;U2AF2
	Chemokine signaling pathway_Homo sapiens_hsa04062	0.07	-1.82	6.29	CCR7;CCR2
	Viral carcinogenesis_Homo sapiens_hsa05203	0.07	-1.86	6.08	HIST1H4B;HIST1H4E
	Transcriptional misregulation in cancer_Homo sapiens_hsa05202	0.07	-1.68	5.9	CCR7;HIST1H3D
	Cytokine-cytokine receptor interaction_Homo sapiens_hsa04060	0.09	-1.73	4.88	CCR7;CCR2
	Epithelial cell signaling in Helicobacter pylori infection_Homo sapiens_hsa05120	0.12	-1.7	3.96	ADAM10
	Thyroid hormone synthesis_Homo sapiens_hsa04918	0.12	-1.61	3.68	TTF2
	Alzheimer's disease_Homo sapiens_hsa05010	0.22	-1.62	2.42	ADAM10
	Protein processing in endoplasmic reticulum_Homo sapiens_hsa04141	0.22	-1.58	2.35	EDEM3
	WikiPathway
	Histone Modifications_Homo sapiens_WP2369	0.003	-2.02	18.1	HIST1H4B;HIST1H4E;HIST1H3D
	Peptide GPCRs_Mus musculus_WP234	0.044	-1.84	10	CCR7;CCR2
	Peptide GPCRs_Homo sapiens_WP24	0.044	-1.87	9.72	CCR7;CCR2
	mRNA Processing_Homo sapiens_WP411	0.093	-1.89	7.87	HNRNPH1;U2AF2
	Chemokine signaling pathway_Mus musculus_WP2292	0.101	-2.03	7.45	CCR7;CCR2
	Hypertrophy Model_Homo sapiens_WP516	0.101	-1.63	5.72	ADAM10
	Hypertrophy Model_Mus musculus_WP202	0.101	-1.6	5.62	ADAM10
	Non-odorant GPCRs_Mus musculus_WP1396	0.152	-1.86	5.37	CCR7;CCR2
	GPCRs, Class A Rhodopsin-like_Homo sapiens_WP455	0.152	-1.82	5.2	CCR7;CCR2
	Copper homeostasis_Homo sapiens_WP3286	0.156	-1.73	4.41	ADAM10
	Mecp2 and Associated Rett Syndrome_Homo sapiens_WP3584	0.152	-1.58	4.22	HNRNPH1
	Mecp2 and Associated Rett Syndrome_Mus musculus_WP2910	0.152	-1.52	4.11	HNRNPH1
	TSH signaling pathway_Homo sapiens_WP2032	0.169	-1.65	3.89	TTF2
	mRNA processing_Mus musculus_WP310	0.169	-1.73	3.67	U2AF2;HNRNPH1
	Alzheimers Disease_Mus musculus_WP2075	0.169	-1.61	3.64	ADAM10
	GPCRs, Other_Mus musculus_WP41	0.169	-1.55	3.46	CCR7
	Delta-Notch Signaling Pathway_Mus musculus_WP265	0.169	-1.56	3.39	ADAM10
	Spinal Cord Injury_Mus musculus_WP2432	0.179	-1.43	2.86	CCR2
	Spinal Cord Injury_Homo sapiens_WP2431	0.198	-1.51	2.73	CCR2
	Alzheimers Disease_Homo sapiens_WP2059	0.198	-1.49	2.68	ADAM10
	TNF-alpha NF-kB Signaling Pathway_Mus musculus_WP246	0.258	-1.71	2.47	TRAIP
	GPCRs, Class A Rhodopsin-like_Mus musculus_WP189	0.258	-1.55	2.3	CCR2
	XPodNet - protein-protein interactions in the podocyte expanded by STRING_Mus musculus_WP2309	0.358	-1.64	1.75	ADAM10;PKD1
	PodNet: protein-protein interactions in the podocyte_Mus musculus_WP2310	0.37	-1.56	1.55	ADAM10
	Reactome - Filtered based on the combined score (≥5)
	Activation of DNA fragmentation factor_Homo sapiens_R-HSA-211227	0.012	-2.05	17.78	HIST1H1D;HIST1H1E
	Apoptosis induced DNA fragmentation_Homo sapiens_R-HSA-140342	0.012	-2.01	17.48	HIST1H1D;HIST1H1E
	Formation of Senescence-Associated Heterochromatin Foci (SAHF)_Homo sapiens_R-HSA-2559584	0.013	-2.13	17.33	HIST1H1D;HIST1H1E
	Apoptotic execution phase_Homo sapiens_R-HSA-75153	0.081	-1.95	11.55	HIST1H1D;HIST1H1E
	DNA Damage/Telomere Stress Induced Senescence_Homo sapiens_R-HSA-2559586	0.081	-1.97	11.14	HIST1H1D;HIST1H1E
	Chemokine receptors bind chemokines_Homo sapiens_R-HSA-380108	0.081	-1.92	11.05	CCR7;CCR2
	Cellular Senescence_Homo sapiens_R-HSA-2559583	0.159	-2.1	7.82	HIST1H1D;HIST1H1E
	mRNA Splicing - Major Pathway_Homo sapiens_R-HSA-72163	0.159	-1.89	7.7	HNRNPH1;U2AF2
	mRNA Splicing_Homo sapiens_R-HSA-72172	0.159	-1.91	7.5	HNRNPH1;U2AF2
	ER Quality Control Compartment (ERQC)_Homo sapiens_R-HSA-901032	0.159	-1.78	7.47	EDEM3
	Apoptosis_Homo sapiens_R-HSA-109581	0.159	-2	7.39	HIST1H1D;HIST1H1E
	Programmed Cell Death_Homo sapiens_R-HSA-5357801	0.159	-2	7.34	HIST1H1D;HIST1H1E
	Calnexin/calreticulin cycle_Homo sapiens_R-HSA-901042	0.159	-1.87	7.12	EDEM3
	Transport of nucleotide sugars_Homo sapiens_R-HSA-727802	0.159	-1.62	6.97	SLC35D1
	N-glycan trimming in the ER and Calnexin/Calreticulin cycle_Homo sapiens_R-HSA-532668	0.159	-1.82	6.71	EDEM3
	Processing of Capped Intron-Containing Pre-mRNA_Homo sapiens_R-HSA-72203	0.171	-1.94	6.59	HNRNPH1;U2AF2
	Signaling by NOTCH3_Homo sapiens_R-HSA-1980148	0.159	-1.55	6.38	ADAM10
	Signaling by NOTCH4_Homo sapiens_R-HSA-1980150	0.159	-1.54	6.33	ADAM10
	Receptor-ligand binding initiates the second proteolytic cleavage of Notch receptor_Homo sapiens_R-HSA-156988	0.159	-1.61	6.24	ADAM10
	Constitutive Signaling by NOTCH1 HD Domain Mutants_Homo sapiens_R-HSA-2691232	0.159	-1.61	6.11	ADAM10
	Peptide ligand-binding receptors_Homo sapiens_R-HSA-375276	0.171	-1.78	6.03	CCR7;CCR2
	Signaling by NOTCH1 HD Domain Mutants in Cancer_Homo sapiens_R-HSA-2691230	0.159	-1.57	5.98	ADAM10
	Glucuronidation_Homo sapiens_R-HSA-156588	0.17	-1.64	5.76	SLC35D1
	G alpha (i) signalling events_Homo sapiens_R-HSA-418594	0.221	-1.92	5.76	CCR7;CCR2
	Constitutive Signaling by NOTCH1 t(7;9)(NOTCH1:M1580_K2555) Translocation Mutant_Homo sapiens_R-HSA-2660826	0.159	-1.22	5.58	ADAM10
	Signaling by NOTCH1 t(7;9)(NOTCH1:M1580_K2555) Translocation Mutant_Homo sapiens_R-HSA-2660825	0.159	-1.17	5.33	ADAM10
	NOTCH2 Activation and Transmission of Signal to the Nucleus_Homo sapiens_R-HSA-2979096	0.17	-1.53	5.32	ADAM10
	Signaling by NOTCH2_Homo sapiens_R-HSA-1980145	0.214	-1.68	5.15	ADAM10
	Activated NOTCH1 Transmits Signal to the Nucleus_Homo sapiens_R-HSA-2122948	0.208	-1.65	5.15	ADAM10
	VxPx cargo-targeting to cilium_Homo sapiens_R-HSA-5620916	0.17	-1.46	5.08	PKD1
	Beta defensins_Homo sapiens_R-HSA-1461957	0.229	-1.74	5.02	CCR2
	NCI-Nature
	Posttranslational regulation of adherens junction stability and dissassembly_Homo sapiens_ebb21a59-6194-11e5-8ac5-06603eb7f303	0.08	-1.73	4.6	ADAM10
	Signaling events mediated by HDAC Class III_Homo sapiens_a7191c08-6195-11e5-8ac5-06603eb7f303	0.08	-1.36	4.43	HIST1H1E
	Presenilin action in Notch and Wnt signaling_Homo sapiens_f51de83a-6194-11e5-8ac5-06603eb7f303	0.08	-1.54	4.17	ADAM10
	Notch signaling pathway_Homo sapiens_88f83518-6194-11e5-8ac5-06603eb7f303	0.08	-1.46	3.6	ADAM10
	GO Biological Process: DEGs other than the glycogenes - Filtered based on the combined score (≥5)
	Term	Adjusted P-value	Odds Ratio	Combined Score	Genes
	ketone biosynthetic process (GO:0042181)	0.0341366	92.2222	728.061	LHB;ADM
	dendritic cell chemotaxis (GO:0002407)	0.0116268	64.7226	682.557	CCR1;CCR7;CCR2
	regulation of interleukin-1 secretion (GO:0050704)	0.0341366	79.0437	604.346	SAA1;CCR7
	positive regulation of T cell chemotaxis (GO:0010820)	0.0341366	79.0437	604.346	ADAM10;CCR2
	cellular response to thyroid hormone stimulus (GO:0097067)	0.0359082	69.1597	513.509	CTSL;CTSS
	regulation of T cell chemotaxis (GO:0010819)	0.0359082	69.1597	513.509	ADAM10;CCR2
	response to thyroid hormone (GO:0097066)	0.0379451	61.4722	444.241	CTSL;CTSS
	progesterone metabolic process (GO:0042448)	0.0379451	61.4722	444.241	LHB;ADM
	regulation of interleukin-8 biosynthetic process (GO:0045414)	0.042586	55.3222	389.843	TLR8;KLF4
	regulation of peptide secretion (GO:0002791)	0.0541572	42.5491	280.384	SAA1;LLGL1
	pattern recognition receptor signaling pathway (GO:0002221)	0.0116268	25.8208	269.167	CTSL;TLR8;CTSS;TLR2
	C21-steroid hormone biosynthetic process (GO:0006700)	0.0541572	39.5079	255.163	LHB;ADM
	regulation of intrinsic apoptotic signaling pathway in response to DNA damage (GO:1902229)	0.0541572	39.5079	255.163	CDKN2D;NACC2
	positive regulation of monocyte chemotaxis (GO:0090026)	0.0541572	36.8722	233.613	CCR1;CCR2
	cellular response to lipoteichoic acid (GO:0071223)	0.138347	54.5781	208.313	TLR2
	regulation of response to wounding (GO:1903034)	0.138347	54.5781	208.313	TNFRSF12A
	positive regulation of cellular extravasation (GO:0002693)	0.138347	54.5781	208.313	CCR2
	immunological synapse formation (GO:0001771)	0.138347	54.5781	208.313	CCR7
	mesodermal cell fate commitment (GO:0001710)	0.138347	54.5781	208.313	KLF4
	amylin receptor signaling pathway (GO:0097647)	0.138347	54.5781	208.313	ADM
	negative regulation of cytoplasmic translation (GO:2000766)	0.138347	54.5781	208.313	CPEB3
	positive regulation of amyloid-beta clearance (GO:1900223)	0.138347	54.5781	208.313	LRP1
	response to lipoteichoic acid (GO:0070391)	0.138347	54.5781	208.313	TLR2
	positive regulation of humoral immune response (GO:0002922)	0.138347	54.5781	208.313	CCR7
	cellular response to bacterial lipopeptide (GO:0071221)	0.138347	54.5781	208.313	TLR2
	positive regulation of antigen processing and presentation (GO:0002579)	0.138347	54.5781	208.313	CCR7
	regulation of dendritic cell chemotaxis (GO:2000508)	0.138347	54.5781	208.313	CCR7
	regulation of lysosomal protein catabolic process (GO:1905165)	0.138347	54.5781	208.313	LRP1
	positive regulation of dendritic cell antigen processing and presentation (GO:0002606)	0.138347	54.5781	208.313	CCR7
	astrocyte activation (GO:0048143)	0.138347	54.5781	208.313	LRP1
	negative regulation of leukocyte degranulation (GO:0043301)	0.138347	54.5781	208.313	CCR2
	regulation of interleukin-12 secretion (GO:2001182)	0.138347	54.5781	208.313	TLR8
	positive regulation of mononuclear cell migration (GO:0071677)	0.0542515	32.531	198.814	CCR1;CCR2
	positive regulation of leukocyte chemotaxis (GO:0002690)	0.0200471	19.9188	188.714	CCR1;ADAM10;CCR7;CCR2
	positive regulation of T cell migration (GO:2000406)	0.0578406	30.7222	184.596	ADAM10;CCR2
	positive regulation of lipid transport (GO:0032370)	0.138347	45.4795	166.658	LRP1
	regulation of alpha-beta T cell differentiation (GO:0046637)	0.138347	45.4795	166.658	ZNF683
	positive regulation of dendritic cell chemotaxis (GO:2000510)	0.138347	45.4795	166.658	CCR7
	regulation of extracellular matrix organization (GO:1903053)	0.138347	45.4795	166.658	LRP1
	cellular response to laminar fluid shear stress (GO:0071499)	0.138347	45.4795	166.658	KLF4
	pri-miRNA transcription from RNA polymerase II promoter (GO:0061614)	0.138347	45.4795	166.658	KLF4
	negative regulation of type 2 immune response (GO:0002829)	0.138347	45.4795	166.658	CCR2
	negative regulation of dendritic cell apoptotic process (GO:2000669)	0.138347	45.4795	166.658	CCR7
	negative regulation of synapse organization (GO:1905809)	0.138347	45.4795	166.658	TLR2
	regulation of sterol transport (GO:0032371)	0.138347	45.4795	166.658	LRP1
	negative regulation of platelet-derived growth factor receptor-beta signaling pathway (GO:2000587)	0.138347	45.4795	166.658	LRP1
	regulation of interleukin-18 production (GO:0032661)	0.138347	45.4795	166.658	TLR2
	calcitonin family receptor signaling pathway (GO:0097646)	0.138347	45.4795	166.658	ADM
	negative regulation of cyclin-dependent protein serine/threonine kinase activity involved in G1/S transition of mitotic cell cycle (GO:0031658)	0.138347	45.4795	166.658	CDKN2D
	regulation of monocyte chemotaxis (GO:0090025)	0.0608699	27.6472	160.85	CCR1;CCR2
	negative regulation of G1/S transition of mitotic cell cycle (GO:2000134)	0.0675304	25.1313	141.86	NACC2;KLF4
	positive regulation of mRNA 3'-end processing (GO:0031442)	0.138347	38.9804	137.708	CPEB3
	regulation of nitrogen compound metabolic process (GO:0051171)	0.138347	38.9804	137.708	LRP1
	lipoprotein transport (GO:0042953)	0.138347	38.9804	137.708	LRP1
	positive regulation of isotype switching (GO:0045830)	0.138347	38.9804	137.708	TNFSF13
	regulation of lipid transport (GO:0032368)	0.138347	38.9804	137.708	LRP1
	aorta development (GO:0035904)	0.138347	38.9804	137.708	LRP1
	basement membrane organization (GO:0071711)	0.138347	38.9804	137.708	CTSS
	positive regulation of interleukin-8 biosynthetic process (GO:0045416)	0.138347	38.9804	137.708	TLR8
	translocation of molecules into host (GO:0044417)	0.138347	38.9804	137.708	ALYREF
	monocyte activation (GO:0042117)	0.138347	38.9804	137.708	ADAM10
	calcium ion import into cytosol (GO:1902656)	0.138347	38.9804	137.708	TRPV6
	regulation of dendritic cell antigen processing and presentation (GO:0002604)	0.138347	38.9804	137.708	CCR7
	desensitization of G-protein coupled receptor protein signaling pathway (GO:0002029)	0.138347	38.9804	137.708	ADM
	calcium ion import across plasma membrane (GO:0098703)	0.138347	38.9804	137.708	TRPV6
	immunoglobulin mediated immune response (GO:0016064)	0.138347	38.9804	137.708	TLR8
	viral mRNA export from host cell nucleus (GO:0046784)	0.138347	38.9804	137.708	ALYREF
	dimeric G-protein coupled receptor signaling pathway (GO:0038042)	0.138347	38.9804	137.708	ADM
	lipoprotein localization (GO:0044872)	0.138347	38.9804	137.708	LRP1
	interleukin-1 beta secretion (GO:0050702)	0.138347	38.9804	137.708	NLRC4
	positive regulation of tumor necrosis factor biosynthetic process (GO:0042535)	0.138347	38.9804	137.708	CCR2
	response to vitamin D (GO:0033280)	0.138347	38.9804	137.708	CDKN2D
	B cell mediated immunity (GO:0019724)	0.138347	38.9804	137.708	TLR8
	positive regulation of interleukin-12 production (GO:0032735)	0.071484	24.0374	133.738	CCR7;TLR2
	positive regulation of interferon-beta production (GO:0032728)	0.0721059	23.0347	126.371	TLR8;TLR2
	regulation of protein transport (GO:0051223)	0.0739959	22.1122	119.661	SAA1;LLGL1
	cellular response to glucose stimulus (GO:0071333)	0.0739959	22.1122	119.661	MLXIPL;ZNF236
	negative regulation of phagocytosis (GO:0050765)	0.138347	34.1062	116.534	TLR2
	regulation of natural killer cell activation (GO:0032814)	0.138347	34.1062	116.534	ZNF683
	negative regulation of heterotypic cell-cell adhesion (GO:0034115)	0.138347	34.1062	116.534	KLF4
	regulation of cell-cell adhesion involved in gastrulation (GO:0070587)	0.138347	34.1062	116.534	KLF4
	regulation of T-helper 1 type immune response (GO:0002825)	0.138347	34.1062	116.534	CCR2
	endothelial cell chemotaxis (GO:0035767)	0.138347	34.1062	116.534	PLEKHG5
	positive regulation of nitric-oxide synthase biosynthetic process (GO:0051770)	0.138347	34.1062	116.534	TLR2
	neurotrophin TRK receptor signaling pathway (GO:0048011)	0.138347	34.1062	116.534	NTRK1
	interleukin-1 beta production (GO:0032611)	0.138347	34.1062	116.534	NLRC4
	regulation of platelet-derived growth factor receptor-beta signaling pathway (GO:2000586)	0.138347	34.1062	116.534	LRP1
	regulation of oxidative phosphorylation (GO:0002082)	0.138347	34.1062	116.534	MLXIPL
	negative regulation of fibrinolysis (GO:0051918)	0.138347	34.1062	116.534	USF1
	fatty acid homeostasis (GO:0055089)	0.138347	34.1062	116.534	MLXIPL
	interleukin-1 secretion (GO:0050701)	0.138347	34.1062	116.534	NLRC4
	response to vitamin (GO:0033273)	0.138347	34.1062	116.534	CDKN2D
	toll-like receptor signaling pathway (GO:0002224)	0.0341366	13.8286	112.571	CTSL;TLR8;CTSS;TLR2
	positive regulation of interleukin-1 secretion (GO:0050716)	0.0804908	20.4722	107.903	SAA1;TLR8
	positive regulation of reactive oxygen species biosynthetic process (GO:1903428)	0.0843477	19.7401	102.73	ZNF205;KLF4
	negative regulation of response to cytokine stimulus (GO:0060761)	0.138347	30.3151	100.441	KLF4
	detection of bacterium (GO:0016045)	0.138347	30.3151	100.441	NLRC4
	3'-UTR-mediated mRNA destabilization (GO:0061158)	0.138347	30.3151	100.441	CPEB3
	macrophage chemotaxis (GO:0048246)	0.138347	30.3151	100.441	SAA1
	regulation of cytoplasmic translational elongation (GO:1900247)	0.138347	30.3151	100.441	CPEB3
	telomere maintenance via recombination (GO:0000722)	0.138347	30.3151	100.441	SNRNP40
	establishment of spindle localization (GO:0051293)	0.138347	30.3151	100.441	LLGL1
	response to acidic pH (GO:0010447)	0.138347	30.3151	100.441	CTSS
	pyroptosis (GO:0070269)	0.138347	30.3151	100.441	NLRC4
	regulation of phospholipase activity (GO:0010517)	0.138347	30.3151	100.441	LRP1
	response to laminar fluid shear stress (GO:0034616)	0.138347	30.3151	100.441	KLF4
	nerve growth factor signaling pathway (GO:0038180)	0.138347	30.3151	100.441	NTRK1
	I-kappaB phosphorylation (GO:0007252)	0.138347	30.3151	100.441	TLR2
	regulation of amyloid-beta clearance (GO:1900221)	0.138347	30.3151	100.441	LRP1
	positive regulation of lipid localization (GO:1905954)	0.138347	30.3151	100.441	LRP1
	regulation of urine volume (GO:0035809)	0.138347	30.3151	100.441	ADM
	positive regulation of adaptive immune response based on somatic recombination of immune receptors built from immunoglobulin superfamily domains (GO:0002824)	0.138347	30.3151	100.441	CCR2
	macrophage migration (GO:1905517)	0.138347	30.3151	100.441	SAA1
	regulation of dendritic cell apoptotic process (GO:2000668)	0.138347	30.3151	100.441	CCR7
	regulation of plasminogen activation (GO:0010755)	0.138347	30.3151	100.441	CTSZ
	regulation of cytoplasmic translation (GO:2000765)	0.138347	30.3151	100.441	CPEB3
	antigen processing and presentation of exogenous peptide antigen via MHC class II (GO:0019886)	0.0341366	12.1862	93.6082	HLA-DRB5;CTSL;HLA-DRA;CTSS
	antigen processing and presentation of exogenous peptide antigen (GO:0002478)	0.0341366	12.1862	93.6082	HLA-DRB5;CTSL;HLA-DRA;CTSS
	antigen processing and presentation of peptide antigen via MHC class II (GO:0002495)	0.0341366	12.0559	92.1389	HLA-DRB5;CTSL;HLA-DRA;CTSS
	cellular protein catabolic process (GO:0044257)	0.0541572	14.228	91.8448	CTSL;CTSZ;CTSS
	regulation of interleukin-12 production (GO:0032655)	0.0960037	17.8271	89.4476	CCR7;TLR2
	positive regulation of fatty acid biosynthetic process (GO:0045723)	0.142239	27.2822	87.8419	MLXIPL
	regulation of tumor necrosis factor biosynthetic process (GO:0042534)	0.142239	27.2822	87.8419	CCR2
	negative regulation of bone mineralization (GO:0030502)	0.142239	27.2822	87.8419	CCR1
	response to nitric oxide (GO:0071731)	0.142239	27.2822	87.8419	CCR7
	positive regulation of nuclear-transcribed mRNA poly(A) tail shortening (GO:0060213)	0.142239	27.2822	87.8419	CPEB3
	angiotensin maturation (GO:0002003)	0.142239	27.2822	87.8419	CTSZ
	inhibition of cysteine-type endopeptidase activity involved in apoptotic process (GO:1990001)	0.142239	27.2822	87.8419	NLRC4
	positive regulation of glycoprotein biosynthetic process (GO:0010560)	0.142239	27.2822	87.8419	CCR7
	transcytosis (GO:0045056)	0.142239	27.2822	87.8419	LRP1
	regulation of nuclear-transcribed mRNA poly(A) tail shortening (GO:0060211)	0.142239	27.2822	87.8419	CPEB3
	regulation of mRNA polyadenylation (GO:1900363)	0.142239	27.2822	87.8419	CPEB3
	positive regulation of interferon-gamma biosynthetic process (GO:0045078)	0.142239	27.2822	87.8419	TLR8
	regulation of interleukin-1 beta secretion (GO:0050706)	0.0998619	17.2691	85.6422	TLR8;CCR7
	negative regulation of cysteine-type endopeptidase activity involved in apoptotic process (GO:0043154)	0.0541572	12.9107	79.912	CDKN2D;NLRC4;KLF4
	termination of RNA polymerase II transcription (GO:0006369)	0.0541572	12.9107	79.912	U2AF2;ALYREF;TTF2
	calcium ion transmembrane import into cytosol (GO:0097553)	0.107748	16.2516	78.7886	TRPV6;CCR7
	positive regulation of pseudopodium assembly (GO:0031274)	0.144387	24.8007	77.7394	CCR7
	regulation of systemic arterial blood pressure (GO:0003073)	0.144387	24.8007	77.7394	ADM
	cellular response to fluid shear stress (GO:0071498)	0.144387	24.8007	77.7394	KLF4
	regulation of nitric-oxide synthase biosynthetic process (GO:0051769)	0.144387	24.8007	77.7394	TLR2
	regulation of pseudopodium assembly (GO:0031272)	0.144387	24.8007	77.7394	CCR7
	positive regulation of interleukin-1 production (GO:0032732)	0.144387	24.8007	77.7394	SAA1
	negative regulation of ATP metabolic process (GO:1903579)	0.144387	24.8007	77.7394	MLXIPL
	positive regulation of T-helper 1 type immune response (GO:0002827)	0.144387	24.8007	77.7394	CCR2
	regulation of angiotensin levels in blood (GO:0002002)	0.144387	24.8007	77.7394	CTSZ
	negative regulation of interleukin-12 production (GO:0032695)	0.144387	24.8007	77.7394	TLR8
	response to prostaglandin E (GO:0034695)	0.144387	24.8007	77.7394	CCR7
	negative regulation of leukocyte apoptotic process (GO:2000107)	0.144387	24.8007	77.7394	CCR7
	positive regulation of innate immune response (GO:0045089)	0.117375	15.3472	72.7944	TLR8;TLR2
	positive regulation of cytokine secretion (GO:0050715)	0.0578406	11.9855	71.7553	SAA1;TLR8;TLR2
	positive regulation of defense response (GO:0031349)	0.0584078	11.8161	70.2833	TLR8;CCR2;TLR2
	regulation of interleukin-1 beta production (GO:0032651)	0.145627	22.7329	69.4792	CCR7
	Notch receptor processing, ligand-dependent (GO:0035333)	0.145627	22.7329	69.4792	ADAM10
	negative regulation of mRNA splicing, via spliceosome (GO:0048025)	0.145627	22.7329	69.4792	U2AF2
	regulation of fibrinolysis (GO:0051917)	0.145627	22.7329	69.4792	USF1
	positive regulation of alpha-beta T cell proliferation (GO:0046641)	0.145627	22.7329	69.4792	CCR2
	positive regulation of cholesterol efflux (GO:0010875)	0.145627	22.7329	69.4792	LRP1
	regulation of cAMP metabolic process (GO:0030814)	0.145627	22.7329	69.4792	ADM
	negative regulation of chemokine production (GO:0032682)	0.145627	22.7329	69.4792	KLF4
	toll-like receptor 9 signaling pathway (GO:0034162)	0.145627	22.7329	69.4792	TLR8
	positive regulation of cytokine biosynthetic process (GO:0042108)	0.123474	14.538	67.5143	TLR8;CCR2
	extracellular matrix disassembly (GO:0022617)	0.0608699	11.1837	64.8494	CTSL;ADAM10;CTSS
	cAMP biosynthetic process (GO:0006171)	0.145627	20.9831	62.6144	ADM
	regulation of nuclear-transcribed mRNA catabolic process, deadenylation-dependent decay (GO:1900151)	0.145627	20.9831	62.6144	CPEB3
	negative regulation of cell migration involved in sprouting angiogenesis (GO:0090051)	0.145627	20.9831	62.6144	KLF4
	positive regulation of osteoclast differentiation (GO:0045672)	0.145627	20.9831	62.6144	CCR1
	regulation of extracellular matrix disassembly (GO:0010715)	0.145627	20.9831	62.6144	LRP1
	negative regulation of smooth muscle cell migration (GO:0014912)	0.145627	20.9831	62.6144	LRP1
	positive regulation of purine nucleotide metabolic process (GO:1900544)	0.145627	20.9831	62.6144	ADM
	positive regulation of heart rate (GO:0010460)	0.145627	20.9831	62.6144	ADM
	regulation of interferon-gamma biosynthetic process (GO:0045072)	0.145627	20.9831	62.6144	TLR8
	regulation of lymphocyte differentiation (GO:0045619)	0.145627	20.9831	62.6144	ZNF683
	negative regulation of biomineral tissue development (GO:0070168)	0.145627	20.9831	62.6144	CCR1
	positive regulation of interleukin-8 secretion (GO:2000484)	0.145627	20.9831	62.6144	TLR2
	regulation of cyclin-dependent protein serine/threonine kinase activity involved in G1/S transition of mitotic cell cycle (GO:0031657)	0.145627	20.9831	62.6144	CDKN2D
	positive regulation of blood vessel diameter (GO:0097755)	0.145627	20.9831	62.6144	ADM
	positive regulation of interferon-gamma production (GO:0032729)	0.131259	13.4722	60.6882	TLR8;CCR2
	positive regulation of interleukin-6 production (GO:0032755)	0.131259	13.4722	60.6882	TLR8;TLR2
	regulation of interferon-gamma production (GO:0032649)	0.131259	13.4722	60.6882	CCR7;CCR2
	positive regulation of interleukin-8 production (GO:0032757)	0.13505	13.1508	58.6598	TLR8;TLR2
	positive regulation of cytosolic calcium ion concentration (GO:0007204)	0.0541572	8.76944	57.0181	CCR1;SAA1;CCR7;CCR2
	myeloid cell development (GO:0061515)	0.147094	19.4834	56.8302	TLR2
	positive regulation of alpha-beta T cell activation (GO:0046635)	0.147094	19.4834	56.8302	CCR2
	autonomic nervous system development (GO:0048483)	0.147094	19.4834	56.8302	NTRK1
	positive regulation of glycolytic process (GO:0045821)	0.147094	19.4834	56.8302	MLXIPL
	negative regulation of platelet-derived growth factor receptor signaling pathway (GO:0010642)	0.147094	19.4834	56.8302	LRP1
	positive regulation of small GTPase mediated signal transduction (GO:0051057)	0.147094	19.4834	56.8302	NTRK1
	positive regulation of NF-kappaB import into nucleus (GO:0042346)	0.147094	19.4834	56.8302	TLR2
	filopodium assembly (GO:0046847)	0.147094	19.4834	56.8302	FGD2
	positive regulation of coenzyme metabolic process (GO:0051197)	0.147094	19.4834	56.8302	MLXIPL
	negative regulation of mRNA processing (GO:0050686)	0.147094	19.4834	56.8302	U2AF2
	negative regulation of protein processing (GO:0010955)	0.147094	19.4834	56.8302	CTSZ
	inhibition of cysteine-type endopeptidase activity (GO:0097340)	0.147094	19.4834	56.8302	NLRC4
	calcium ion homeostasis (GO:0055074)	0.0721059	9.98089	54.8016	CCR1;TRPV6;CCR2
	positive regulation of programmed cell death (GO:0043068)	0.0341366	6.91645	54.489	NTRK1;TNFRSF12A;PLEKHG5;ARHGEF19;NLRC4;FGD2
	regulation of cytosolic calcium ion concentration (GO:0051480)	0.0541572	8.50397	54.3671	CCR1;SAA1;CCR7;CCR2
	positive regulation of tumor necrosis factor production (GO:0032760)	0.138347	12.2722	53.1912	CCR2;TLR2
	positive regulation of response to external stimulus (GO:0032103)	0.0739959	9.63526	51.9888	USF1;CCR2;TLR2
	positive regulation of nuclear-transcribed mRNA catabolic process, deadenylation-dependent decay (GO:1900153)	0.15128	18.1836	51.8982	CPEB3
	Notch receptor processing (GO:0007220)	0.15128	18.1836	51.8982	ADAM10
	positive regulation of cyclic nucleotide metabolic process (GO:0030801)	0.15128	18.1836	51.8982	ADM
	sympathetic nervous system development (GO:0048485)	0.15128	18.1836	51.8982	NTRK1
	aorta morphogenesis (GO:0035909)	0.15128	18.1836	51.8982	LRP1
	regulation of energy homeostasis (GO:2000505)	0.15128	18.1836	51.8982	MLXIPL
	ruffle organization (GO:0031529)	0.15128	18.1836	51.8982	CCR7
	lipid homeostasis (GO:0055088)	0.138347	11.7488	49.9888	MLXIPL;USF1
	proteolysis involved in cellular protein catabolic process (GO:0051603)	0.0794365	9.31268	49.3955	CTSL;CTSZ;CTSS
	receptor internalization (GO:0031623)	0.138347	11.5035	48.5026	LRP1;ADM
	positive regulation of cholesterol transport (GO:0032376)	0.15235	17.0462	47.6496	LRP1
	positive regulation of nitrogen compound metabolic process (GO:0051173)	0.15235	17.0462	47.6496	KLF4
	positive regulation of interleukin-6 secretion (GO:2000778)	0.15235	17.0462	47.6496	TLR8
	positive regulation of fatty acid metabolic process (GO:0045923)	0.15235	17.0462	47.6496	MLXIPL
	long-term memory (GO:0007616)	0.15235	17.0462	47.6496	CPEB3
	regulation of mitochondrial outer membrane permeabilization involved in apoptotic signaling pathway (GO:1901028)	0.15235	17.0462	47.6496	ZNF205
	neurotrophin signaling pathway (GO:0038179)	0.15235	17.0462	47.6496	NTRK1
	negative regulation of interleukin-8 production (GO:0032717)	0.15235	17.0462	47.6496	KLF4
	regulation of establishment or maintenance of cell polarity (GO:0032878)	0.15235	17.0462	47.6496	LLGL1
	positive regulation of cation transmembrane transport (GO:1904064)	0.15235	17.0462	47.6496	CTSS
	negative regulation of tumor necrosis factor-mediated signaling pathway (GO:0010804)	0.15235	17.0462	47.6496	TRAIP
	chemokine-mediated signaling pathway (GO:0070098)	0.138347	11.0422	45.7353	CCR1;CCR2
	regulation of cholesterol efflux (GO:0010874)	0.153679	16.0427	43.9565	LRP1
	membrane protein ectodomain proteolysis (GO:0006509)	0.153679	16.0427	43.9565	ADAM10
	mitotic recombination (GO:0006312)	0.153679	16.0427	43.9565	SNRNP40
	negative regulation of peptidyl-serine phosphorylation (GO:0033137)	0.153679	16.0427	43.9565	MLXIPL
	acute-phase response (GO:0006953)	0.153679	16.0427	43.9565	SAA1
	positive regulation of carbohydrate metabolic process (GO:0045913)	0.153679	16.0427	43.9565	MLXIPL
	regulation of chemokine production (GO:0032642)	0.153679	16.0427	43.9565	TLR2
	negative regulation of RNA splicing (GO:0033119)	0.153679	16.0427	43.9565	U2AF2
	regulation of smooth muscle cell migration (GO:0014910)	0.153679	16.0427	43.9565	LRP1
	anion homeostasis (GO:0055081)	0.153679	16.0427	43.9565	MLXIPL
	mRNA destabilization (GO:0061157)	0.153679	16.0427	43.9565	CPEB3
	positive regulation of immune response (GO:0050778)	0.138347	10.6165	43.2131	TLR8;CCR7
	positive regulation of cellular biosynthetic process (GO:0031328)	0.0608073	7.28885	42.6562	MLXIPL;ZNF205;KLF4;CPEB3
	regulation of RNA splicing (GO:0043484)	0.138347	10.4156	42.0345	HNRNPH1;U2AF2
	Notch signaling pathway (GO:0007219)	0.138347	10.4156	42.0345	ADAM10;ZNF423
	regulation of secretion by cell (GO:1903530)	0.138347	10.2222	40.9065	SAA1;LLGL1
	regulation of sprouting angiogenesis (GO:1903670)	0.156685	15.1507	40.7206	KLF4
	negative regulation of phosphate metabolic process (GO:0045936)	0.156685	15.1507	40.7206	CDKN2D
	positive regulation of blood coagulation (GO:0030194)	0.156685	15.1507	40.7206	USF1
	positive regulation of heart contraction (GO:0045823)	0.156685	15.1507	40.7206	ADM
	protein targeting to lysosome (GO:0006622)	0.156685	15.1507	40.7206	LAMP2
	regulation of heterotypic cell-cell adhesion (GO:0034114)	0.156685	15.1507	40.7206	KLF4
	positive regulation of toll-like receptor signaling pathway (GO:0034123)	0.156685	15.1507	40.7206	TLR2
	positive regulation of interferon-alpha production (GO:0032727)	0.156685	15.1507	40.7206	TLR8
	DNA-templated transcription, termination (GO:0006353)	0.0998619	8.13196	40.1861	U2AF2;ALYREF;TTF2
	I-kappaB kinase/NF-kappaB signaling (GO:0007249)	0.138347	10.0359	39.826	TLR8;TLR2
	positive regulation of cell death (GO:0010942)	0.138347	10.0359	39.826	NTRK1;LRP1
	regulation of inflammatory response (GO:0050727)	0.0656491	6.97143	39.721	SAA1;KLF4;CCR2;TLR2
	RNA splicing, via transesterification reactions with bulged adenosine as nucleophile (GO:0000377)	0.0541572	6.17824	38.9687	HNRNPL;SNRNP40;HNRNPH1;U2AF2;ALYREF
	receptor metabolic process (GO:0043112)	0.138347	9.85615	38.7903	LRP1;ADM
	response to light stimulus (GO:0009416)	0.138347	9.85615	38.7903	CDKN2D;USF1
	positive regulation of interleukin-2 production (GO:0032743)	0.158562	14.3526	37.8652	CCR2
	regulation of epidermal cell differentiation (GO:0045604)	0.158562	14.3526	37.8652	CTSL
	regulation of toll-like receptor signaling pathway (GO:0034121)	0.158562	14.3526	37.8652	TLR2
	positive regulation of dendritic spine development (GO:0060999)	0.158562	14.3526	37.8652	CPEB3
	negative regulation of cyclase activity (GO:0031280)	0.158562	14.3526	37.8652	CCR2
	regulation of cholesterol transport (GO:0032374)	0.158562	14.3526	37.8652	LRP1
	regulation of DNA-templated transcription, elongation (GO:0032784)	0.158562	14.3526	37.8652	ALYREF
	negative regulation of adenylate cyclase activity (GO:0007194)	0.158562	14.3526	37.8652	CCR2
	glial cell development (GO:0021782)	0.158562	14.3526	37.8652	TLR2
	regulation of response to cytokine stimulus (GO:0060759)	0.158562	14.3526	37.8652	KLF4
	regulation of protein metabolic process (GO:0051246)	0.138347	9.68275	37.7969	LRP1;KLF4
	regulation of mRNA splicing, via spliceosome (GO:0048024)	0.138347	9.51533	36.8433	HNRNPL;U2AF2
	cell chemotaxis (GO:0060326)	0.138347	9.51533	36.8433	PLEKHG5;SAA1
	RNA 3'-end processing (GO:0031123)	0.138347	9.35358	35.9273	U2AF2;ALYREF
	positive regulation of cellular component movement (GO:0051272)	0.158562	13.6342	35.3296	CCR7
	positive regulation of BMP signaling pathway (GO:0030513)	0.158562	13.6342	35.3296	ZNF423
	dendritic cell differentiation (GO:0097028)	0.158562	13.6342	35.3296	CCR7
	regulation of interleukin-2 production (GO:0032663)	0.158562	13.6342	35.3296	CCR2
	positive regulation of leukocyte cell-cell adhesion (GO:1903039)	0.158562	13.6342	35.3296	CCR2
	cortical actin cytoskeleton organization (GO:0030866)	0.158562	13.6342	35.3296	LLGL1
	cellular response to hexose stimulus (GO:0071331)	0.158562	13.6342	35.3296	ZNF236
	mesoderm development (GO:0007498)	0.158562	13.6342	35.3296	TCF15
	cellular protein complex localization (GO:0034629)	0.158562	13.6342	35.3296	NACC2
	establishment of spindle orientation (GO:0051294)	0.158562	13.6342	35.3296	LLGL1
	negative regulation of cAMP biosynthetic process (GO:0030818)	0.158562	13.6342	35.3296	CCR2
	positive regulation of lipid metabolic process (GO:0045834)	0.158562	13.6342	35.3296	MLXIPL
	negative regulation of cytokine biosynthetic process (GO:0042036)	0.158562	13.6342	35.3296	KLF4
	negative regulation of cell cycle arrest (GO:0071157)	0.158562	13.6342	35.3296	MLXIPL
	regulation of actin filament-based process (GO:0032970)	0.138347	9.19722	35.0469	LRP1;ARHGEF19
	carbohydrate homeostasis (GO:0033500)	0.138347	9.04599	34.2002	MLXIPL;USF1
	negative regulation of neuron apoptotic process (GO:0043524)	0.138347	9.04599	34.2002	NTRK1;AGAP2
	positive regulation of cell adhesion (GO:0045785)	0.138347	8.89964	33.3854	SAA1;CCR7
	STAT cascade (GO:0097696)	0.159353	12.9843	33.0649	CCR2
	acylglycerol homeostasis (GO:0055090)	0.159353	12.9843	33.0649	MLXIPL
	positive regulation of biosynthetic process (GO:0009891)	0.159353	12.9843	33.0649	MLXIPL
	cellular response to nerve growth factor stimulus (GO:1990090)	0.159353	12.9843	33.0649	NTRK1
	peptidyl-S-diacylglycerol-L-cysteine biosynthetic process from peptidyl-cysteine (GO:0018231)	0.159353	12.9843	33.0649	ZDHHC11
	peptidyl-L-cysteine S-palmitoylation (GO:0018230)	0.159353	12.9843	33.0649	ZDHHC11
	protein complex localization (GO:0031503)	0.159353	12.9843	33.0649	NACC2
	negative regulation of nervous system development (GO:0051961)	0.159353	12.9843	33.0649	TLR2
	negative regulation of cell cycle G1/S phase transition (GO:1902807)	0.159353	12.9843	33.0649	KLF4
	positive regulation of RNA splicing (GO:0033120)	0.159353	12.9843	33.0649	U2AF2
	negative regulation of lyase activity (GO:0051350)	0.159353	12.9843	33.0649	CCR2
	negative regulation of sprouting angiogenesis (GO:1903671)	0.159353	12.9843	33.0649	KLF4
	mRNA splicing, via spliceosome (GO:0000398)	0.0608073	5.56782	32.6888	HNRNPL;SNRNP40;HNRNPH1;U2AF2;ALYREF
	negative regulation of blood vessel morphogenesis (GO:2000181)	0.138347	8.75794	32.6008	KLF4;CCR2
	positive regulation of ATP metabolic process (GO:1903580)	0.162086	12.3935	31.0319	MLXIPL
	regulation of interleukin-8 secretion (GO:2000482)	0.162086	12.3935	31.0319	TLR2
	positive regulation of mRNA catabolic process (GO:0061014)	0.162086	12.3935	31.0319	CPEB3
	autophagosome maturation (GO:0097352)	0.162086	12.3935	31.0319	LAMP2
	divalent inorganic cation homeostasis (GO:0072507)	0.162086	12.3935	31.0319	TRPV6
	positive regulation of ion transmembrane transporter activity (GO:0032414)	0.162086	12.3935	31.0319	CTSS
	cellular response to amyloid-beta (GO:1904646)	0.162086	12.3935	31.0319	LRP1
	RNA processing (GO:0006396)	0.0844565	5.96735	30.8175	HNRNPL;SNRNP40;HNRNPH1;U2AF2
	positive regulation of T cell activation (GO:0050870)	0.138347	8.35859	30.4134	CCR7;CCR2
	negative regulation of angiogenesis (GO:0016525)	0.138347	8.23342	29.7352	KLF4;CCR2
	positive regulation of NF-kappaB transcription factor activity (GO:0051092)	0.137367	6.6933	29.6428	NTRK1;NLRC4;TLR2
	positive regulation of neutrophil chemotaxis (GO:0090023)	0.164254	11.8541	29.198	CCR7
	membrane protein intracellular domain proteolysis (GO:0031293)	0.164254	11.8541	29.198	ADAM10
	positive regulation of immune effector process (GO:0002699)	0.164254	11.8541	29.198	CCR2
	negative regulation of sequestering of calcium ion (GO:0051283)	0.164254	11.8541	29.198	CCR7
	positive regulation of DNA-templated transcription, elongation (GO:0032786)	0.164254	11.8541	29.198	ALYREF
	negative regulation of cyclin-dependent protein serine/threonine kinase activity (GO:0045736)	0.164254	11.8541	29.198	CDKN2D
	negative regulation of intrinsic apoptotic signaling pathway in response to DNA damage (GO:1902230)	0.164254	11.8541	29.198	CDKN2D
	cAMP metabolic process (GO:0046058)	0.164254	11.8541	29.198	ADM
	interferon-gamma-mediated signaling pathway (GO:0060333)	0.138347	8.11193	29.0804	HLA-DRB5;HLA-DRA
	mRNA processing (GO:0006397)	0.0721059	5.12147	28.3008	HNRNPL;SNRNP40;HNRNPH1;U2AF2;ALYREF
	negative regulation of cysteine-type endopeptidase activity (GO:2000117)	0.138347	7.87937	27.8368	CDKN2D;KLF4
	cellular response to organic substance (GO:0071310)	0.138347	6.43424	27.8342	MLXIPL;CCR7;KLF4
	positive regulation of phosphatidylinositol 3-kinase activity (GO:0043552)	0.165688	11.3596	27.5368	CCR7
	positive regulation of neutrophil migration (GO:1902624)	0.165688	11.3596	27.5368	CCR7
	inorganic cation import across plasma membrane (GO:0098659)	0.165688	11.3596	27.5368	TRPV6
	in utero embryonic development (GO:0001701)	0.165688	11.3596	27.5368	ADAM10
	response to amyloid-beta (GO:1904645)	0.165688	11.3596	27.5368	LRP1
	positive regulation of filopodium assembly (GO:0051491)	0.165688	11.3596	27.5368	CCR7
	RNA splicing, via transesterification reactions (GO:0000375)	0.165688	11.3596	27.5368	SNRNP40
	response to alcohol (GO:0097305)	0.165688	11.3596	27.5368	CCR7
	positive regulation of nitric oxide biosynthetic process (GO:0045429)	0.165688	11.3596	27.5368	KLF4
	positive regulation of interleukin-1 beta secretion (GO:0050718)	0.165688	11.3596	27.5368	TLR8
	positive regulation of nitric oxide metabolic process (GO:1904407)	0.165688	11.3596	27.5368	KLF4
	positive regulation of inflammatory response (GO:0050729)	0.138347	7.768	27.2459	CCR2;TLR2
	neutrophil degranulation (GO:0043312)	0.0541572	4.30616	26.8631	FCGR2A;CTSZ;LAMP2;ADAM10;CTSS;FCAR;TLR2
	glucose homeostasis (GO:0042593)	0.138347	7.65972	26.6743	MLXIPL;USF1
	mRNA 3'-end processing (GO:0031124)	0.138347	7.65972	26.6743	U2AF2;ALYREF
	neutrophil activation involved in immune response (GO:0002283)	0.0541572	4.2691	26.4317	FCGR2A;CTSZ;LAMP2;ADAM10;CTSS;FCAR;TLR2
	transcription from RNA polymerase II promoter (GO:0006366)	0.0541572	4.2508	26.2196	U2AF2;ALYREF;TTF2;KLF4;ZNF136;BACH2;USF1
	negative regulation of phosphorylation (GO:0042326)	0.138347	7.55441	26.1212	CDKN2D;MLXIPL
	regulation of actin cytoskeleton organization (GO:0032956)	0.138347	7.55441	26.1212	LRP1;ARHGEF19
	apoptotic cell clearance (GO:0043277)	0.168188	10.9047	26.0259	LRP1
	response to growth factor (GO:0070848)	0.168188	10.9047	26.0259	KLF4
	regulation of NF-kappaB import into nucleus (GO:0042345)	0.168188	10.9047	26.0259	TLR2
	positive regulation of granulocyte chemotaxis (GO:0071624)	0.168188	10.9047	26.0259	CCR7
	response to ketone (GO:1901654)	0.168188	10.9047	26.0259	CCR7
	RNA biosynthetic process (GO:0032774)	0.168188	10.9047	26.0259	TTF2
	positive regulation of cAMP metabolic process (GO:0030816)	0.168188	10.9047	26.0259	ADM
	neutrophil mediated immunity (GO:0002446)	0.0541572	4.23265	26.0097	FCGR2A;CTSZ;LAMP2;ADAM10;CTSS;FCAR;TLR2
	positive regulation of apoptotic signaling pathway (GO:2001235)	0.138347	7.45195	25.5857	TNFRSF12A;ZNF205
	regulation of small GTPase mediated signal transduction (GO:0051056)	0.138347	6.10332	25.5683	PLEKHG5;ARHGEF19;FGD2
	positive regulation of macromolecule biosynthetic process (GO:0010557)	0.138347	6.0149	24.9714	KLF4;CPEB3;TLR2
	positive regulation of lipid kinase activity (GO:0090218)	0.171932	10.4847	24.6469	CCR7
	regulation of vascular endothelial growth factor production (GO:0010574)	0.171932	10.4847	24.6469	CCR2
	release of sequestered calcium ion into cytosol (GO:0051209)	0.171932	10.4847	24.6469	CCR7
	positive regulation of cytokine production (GO:0001819)	0.117375	5.21429	24.5654	SAA1;CCR7;CCR2;TLR2
	negative regulation of inflammatory response (GO:0050728)	0.138347	7.25512	24.5647	SAA1;KLF4
	positive regulation of apoptotic process (GO:0043065)	0.0843857	4.70871	24.4111	TNFRSF12A;PLEKHG5;ARHGEF19;NLRC4;FGD2
	RNA transport (GO:0050658)	0.138347	7.06838	23.6054	U2AF2;ALYREF
	cellular response to hormone stimulus (GO:0032870)	0.138347	7.06838	23.6054	CTSL;CTSS
	nucleic acid metabolic process (GO:0090304)	0.138347	7.06838	23.6054	HNRNPL;HNRNPH1
	negative regulation of defense response (GO:0031348)	0.138347	7.06838	23.6054	SAA1;KLF4
	negative regulation of endocytosis (GO:0045806)	0.17358	10.0959	23.3838	TLR2
	positive regulation of phospholipid metabolic process (GO:1903727)	0.17358	10.0959	23.3838	CCR7
	acute inflammatory response (GO:0002526)	0.17358	10.0959	23.3838	SAA1
	regulation of lipid biosynthetic process (GO:0046890)	0.17358	10.0959	23.3838	MLXIPL
	triglyceride homeostasis (GO:0070328)	0.17358	10.0959	23.3838	MLXIPL
	negative regulation of response to DNA damage stimulus (GO:2001021)	0.17358	10.0959	23.3838	CDKN2D
	positive regulation of sprouting angiogenesis (GO:1903672)	0.17358	10.0959	23.3838	KLF4
	regulation of fatty acid biosynthetic process (GO:0042304)	0.17358	10.0959	23.3838	MLXIPL
	positive regulation of lipid biosynthetic process (GO:0046889)	0.17358	10.0959	23.3838	MLXIPL
	regulation of adenylate cyclase activity (GO:0045761)	0.17358	10.0959	23.3838	CCR2
	positive regulation of extrinsic apoptotic signaling pathway (GO:2001238)	0.17358	10.0959	23.3838	TNFRSF12A
	negative regulation of neuron death (GO:1901215)	0.142239	6.80556	22.2716	NTRK1;AGAP2
	regulation of keratinocyte differentiation (GO:0045616)	0.177463	9.73483	22.2235	CTSL
	regulation of vasoconstriction (GO:0019229)	0.177463	9.73483	22.2235	ADM
	cortical cytoskeleton organization (GO:0030865)	0.177463	9.73483	22.2235	LLGL1
	MyD88-dependent toll-like receptor signaling pathway (GO:0002755)	0.177463	9.73483	22.2235	TLR2
	regulation of neutrophil chemotaxis (GO:0090022)	0.177463	9.73483	22.2235	CCR7
	positive regulation of cation channel activity (GO:2001259)	0.180051	9.39868	21.1543	CTSS
	regulation of cell migration involved in sprouting angiogenesis (GO:0090049)	0.180051	9.39868	21.1543	KLF4
	replication fork processing (GO:0031297)	0.180051	9.39868	21.1543	ALYREF
	artery morphogenesis (GO:0048844)	0.180051	9.39868	21.1543	LRP1
	cyclic purine nucleotide metabolic process (GO:0052652)	0.180051	9.39868	21.1543	ADM
	protein palmitoylation (GO:0018345)	0.180051	9.39868	21.1543	ZDHHC11
	regulation of ARF protein signal transduction (GO:0032012)	0.180051	9.39868	21.1543	AGAP2
	regulation of gene expression (GO:0010468)	0.0541572	3.21637	21.0508	ZNF683;CCR1;ZNF264;MLXIPL;HNRNPH1;NACC2;ZNF205;KLF4;ZNF136;BACH2;TLR2
	divalent metal ion transport (GO:0070838)	0.144387	6.40827	20.2925	CCR1;TRPV6
	positive regulation of interleukin-1 beta production (GO:0032731)	0.183318	9.08493	20.1666	TLR8
	regulation of dendritic spine development (GO:0060998)	0.183318	9.08493	20.1666	CPEB3
	negative regulation of cell-cell adhesion (GO:0022408)	0.183318	9.08493	20.1666	KLF4
	negative regulation of blood vessel endothelial cell migration (GO:0043537)	0.183318	9.08493	20.1666	KLF4
	regulation of cytokine secretion (GO:0050707)	0.183318	9.08493	20.1666	SAA1
	vesicle-mediated transport to the plasma membrane (GO:0098876)	0.183318	9.08493	20.1666	LLGL1
	regulation of neuron apoptotic process (GO:0043523)	0.144387	6.33429	19.9292	NTRK1;AGAP2
	positive regulation of I-kappaB kinase/NF-kappaB signaling (GO:0043123)	0.138347	5.21989	19.7825	PLEKHG5;CCR7;TLR2
	regulation of Ras protein signal transduction (GO:0046578)	0.144998	6.26199	19.5757	NTRK1;AGAP2
	cellular response to amino acid stimulus (GO:0071230)	0.18569	8.79143	19.2517	CPEB3
	cellular response to glucagon stimulus (GO:0071377)	0.18569	8.79143	19.2517	GNB2
	positive regulation of dendrite development (GO:1900006)	0.18569	8.79143	19.2517	CPEB3
	positive regulation of transcription factor import into nucleus (GO:0042993)	0.18569	8.79143	19.2517	TLR2
	regulation of nitric oxide biosynthetic process (GO:0045428)	0.18569	8.79143	19.2517	KLF4
	positive regulation of myeloid leukocyte differentiation (GO:0002763)	0.18569	8.79143	19.2517	CCR1
	positive regulation of tumor necrosis factor superfamily cytokine production (GO:1903557)	0.18569	8.79143	19.2517	TLR2
	vasculogenesis (GO:0001570)	0.18569	8.79143	19.2517	ADM
	positive regulation of cellular protein metabolic process (GO:0032270)	0.145627	6.19132	19.2317	KLF4;CPEB3
	regulation of protein catabolic process (GO:0042176)	0.145627	6.19132	19.2317	LRP1;AGAP2
	nuclear export (GO:0051168)	0.145627	6.12222	18.8968	U2AF2;ALYREF
	regulation of cysteine-type endopeptidase activity involved in apoptotic process (GO:0043281)	0.145627	6.05464	18.5708	CDKN2D;KLF4
	transcription, DNA-templated (GO:0006351)	0.129757	4.04125	18.5012	TTF2;KLF4;ZNF136;BACH2;USF1
	regulation of DNA recombination (GO:0000018)	0.187573	8.51627	18.4024	ALYREF
	activation of MAPKK activity (GO:0000186)	0.187573	8.51627	18.4024	NTRK1
	regulation of phosphatidylinositol 3-kinase activity (GO:0043551)	0.187573	8.51627	18.4024	CCR7
	regulation of T cell differentiation (GO:0045580)	0.187573	8.51627	18.4024	ZNF683
	positive regulation of calcium ion transport (GO:0051928)	0.187573	8.51627	18.4024	CCR1
	positive regulation of cell-matrix adhesion (GO:0001954)	0.187573	8.51627	18.4024	CCR7
	positive regulation of locomotion (GO:0040017)	0.187573	8.51627	18.4024	CCR7
	cellular glucose homeostasis (GO:0001678)	0.187573	8.51627	18.4024	ZNF236
	positive regulation of intrinsic apoptotic signaling pathway (GO:2001244)	0.187573	8.51627	18.4024	NACC2
	regulation of cytoskeleton organization (GO:0051493)	0.145627	5.92384	17.9439	LRP1;ARHGEF19
	regulation of cell death (GO:0010941)	0.145627	5.86052	17.6425	LRP1;CTSZ
	positive regulation of protein metabolic process (GO:0051247)	0.145627	5.86052	17.6425	LRP1;KLF4
	cellular metal ion homeostasis (GO:0006875)	0.145627	5.86052	17.6425	CCR1;CCR2
	regulation of interleukin-8 production (GO:0032677)	0.190534	8.25778	17.6121	TLR2
	response to amino acid (GO:0043200)	0.190534	8.25778	17.6121	CPEB3
	positive regulation of chemokine production (GO:0032722)	0.190534	8.25778	17.6121	TLR2
	regulation of wound healing (GO:0061041)	0.190534	8.25778	17.6121	TNFRSF12A
	response to glucagon (GO:0033762)	0.190534	8.25778	17.6121	GNB2
	regulation of interferon-beta production (GO:0032648)	0.190534	8.25778	17.6121	TLR2
	response to UV (GO:0009411)	0.146613	5.73785	17.0622	CDKN2D;USF1
	positive regulation of RNA metabolic process (GO:0051254)	0.193013	8.0145	16.8753	U2AF2
	regulation of cyclin-dependent protein kinase activity (GO:1904029)	0.193013	8.0145	16.8753	CDKN2D
	regulation of synapse assembly (GO:0051963)	0.193013	8.0145	16.8753	TLR2
	endothelial cell migration (GO:0043542)	0.193013	8.0145	16.8753	PLEKHG5
	membrane protein proteolysis (GO:0033619)	0.193013	8.0145	16.8753	ADAM10
	positive regulation of telomerase activity (GO:0051973)	0.193013	8.0145	16.8753	KLF4
	DNA-dependent DNA replication maintenance of fidelity (GO:0045005)	0.193013	8.0145	16.8753	ALYREF
	positive regulation of cell motility (GO:2000147)	0.138347	4.74152	16.827	CCR1;ADAM10;CCR7
	mRNA-containing ribonucleoprotein complex export from nucleus (GO:0071427)	0.147094	5.62018	16.5103	U2AF2;ALYREF
	cellular divalent inorganic cation homeostasis (GO:0072503)	0.147094	5.56313	16.2445	CCR1;CCR2
	regulation of filopodium assembly (GO:0051489)	0.197373	7.78513	16.187	CCR7
	regulation of osteoclast differentiation (GO:0045670)	0.200873	7.56849	15.5427	CCR1
	regulation of regulated secretory pathway (GO:1903305)	0.200873	7.56849	15.5427	TRPV6
	positive regulation of mitochondrial outer membrane permeabilization involved in apoptotic signaling pathway (GO:1901030)	0.200873	7.56849	15.5427	ZNF205
	regulation of dendrite development (GO:0050773)	0.200873	7.56849	15.5427	CPEB3
	positive regulation of lymphocyte activation (GO:0051251)	0.15128	5.39869	15.4846	CCR7;CCR2
	mRNA transport (GO:0051028)	0.15128	5.39869	15.4846	U2AF2;ALYREF
	protein ubiquitination (GO:0016567)	0.131259	3.42812	15.4404	RNF11;SHPRH;FBXL19;NLRC4;KBTBD7;BACH2
	receptor-mediated endocytosis (GO:0006898)	0.138347	4.50879	15.4391	LRP1;SAA1;ADM
	mRNA export from nucleus (GO:0006406)	0.15128	5.34601	15.2431	U2AF2;ALYREF
	cytokine-mediated signaling pathway (GO:0019221)	0.117375	3.22111	15.221	CCR1;HLA-DRB5;TNFRSF12A;TNFSF13;SAA1;HLA-DRA;CCR2
	RNA metabolic process (GO:0016070)	0.138347	4.43617	15.0131	HNRNPL;SNRNP40;HNRNPH1
	chemical homeostasis (GO:0048878)	0.205523	7.36357	14.9387	USF1
	protein modification by small protein conjugation (GO:0032446)	0.138347	3.60162	14.8966	RNF11;SHPRH;NLRC4;KBTBD7;BACH2
	negative regulation of response to external stimulus (GO:0032102)	0.15235	5.24365	14.777	SAA1;KLF4
	regulation of protein secretion (GO:0050708)	0.15235	5.24365	14.777	SAA1;LLGL1
	regulation of cytokine production (GO:0001817)	0.15235	5.19392	14.5519	CCR7;CCR2
	negative regulation of protein catabolic process (GO:0042177)	0.207653	7.16943	14.3714	AGAP2
	regulation of alternative mRNA splicing, via spliceosome (GO:0000381)	0.207653	7.16943	14.3714	HNRNPL
	inositol lipid-mediated signaling (GO:0048017)	0.207653	7.16943	14.3714	NTRK1
	regulation of plasma membrane bounded cell projection assembly (GO:0120032)	0.207653	7.16943	14.3714	CCR7
	regulation of RNA metabolic process (GO:0051252)	0.207653	7.16943	14.3714	HNRNPH1
	Golgi to plasma membrane transport (GO:0006893)	0.207653	7.16943	14.3714	LLGL1
	DNA biosynthetic process (GO:0071897)	0.207653	7.16943	14.3714	CDKN2D
	regulation of Wnt signaling pathway (GO:0030111)	0.153361	5.14512	14.3319	LRP1;TLR2
	cellular response to peptide hormone stimulus (GO:0071375)	0.153679	5.09722	14.1168	GNB2;USF1
	gene expression (GO:0010467)	0.138347	3.48397	13.975	HNRNPL;SNRNP40;HNRNPH1;U2AF2;ALYREF
	regulation of protein binding (GO:0043393)	0.153679	5.0502	13.9065	LRP1;CTSZ
	negative regulation of catabolic process (GO:0009895)	0.210116	6.98525	13.8378	AGAP2
	negative regulation of cytokine-mediated signaling pathway (GO:0001960)	0.210116	6.98525	13.8378	TRAIP
	cognition (GO:0050890)	0.210116	6.98525	13.8378	HLA-DRA
	positive regulation of Ras protein signal transduction (GO:0046579)	0.210116	6.98525	13.8378	NTRK1
	JAK-STAT cascade (GO:0007259)	0.210116	6.98525	13.8378	CCR2
	negative regulation of cytokine secretion (GO:0050710)	0.210116	6.98525	13.8378	TLR8
	positive regulation of ERK1 and ERK2 cascade (GO:0070374)	0.142239	4.20999	13.7088	NTRK1;CCR1;CCR7
	positive regulation of kinase activity (GO:0033674)	0.15545	4.95871	13.4998	NTRK1;CCR7
	regulation of phagocytosis (GO:0050764)	0.213324	6.81027	13.3352	TLR2
	cellular response to peptide (GO:1901653)	0.213324	6.81027	13.3352	LRP1
	cellular response to interferon-gamma (GO:0071346)	0.157939	4.82749	12.9222	HLA-DRB5;HLA-DRA
	regulation of interleukin-6 production (GO:0032675)	0.217299	6.64384	12.8611	TLR2
	regulation of telomerase activity (GO:0051972)	0.217299	6.64384	12.8611	KLF4
	calcium ion transport (GO:0006816)	0.158562	4.74377	12.5573	CCR1;TRPV6
	positive regulation of protein localization to plasma membrane (GO:1903078)	0.219961	6.48532	12.4132	LRP1
	male gonad development (GO:0008584)	0.219961	6.48532	12.4132	LHB
	negative regulation of protein metabolic process (GO:0051248)	0.219961	6.48532	12.4132	AGAP2
	development of primary male sexual characteristics (GO:0046546)	0.219961	6.48532	12.4132	LHB
	RNA export from nucleus (GO:0006405)	0.158562	4.70299	12.3806	U2AF2;ALYREF
	positive regulation of sequence-specific DNA binding transcription factor activity (GO:0051091)	0.145627	3.92918	12.139	NTRK1;NLRC4;TLR2
	positive regulation of transport (GO:0051050)	0.222137	6.33418	11.9895	LRP1
	lymphocyte chemotaxis (GO:0048247)	0.222137	6.33418	11.9895	SAA1
	posttranscriptional regulation of gene expression (GO:0010608)	0.222137	6.33418	11.9895	NACC2
	negative regulation of immune response (GO:0050777)	0.222137	6.33418	11.9895	CCR2
	regulation of T cell activation (GO:0050863)	0.222137	6.33418	11.9895	CCR2
	positive regulation of intracellular transport (GO:0032388)	0.222137	6.33418	11.9895	ZNF205
	cellular calcium ion homeostasis (GO:0006874)	0.159353	4.5466	11.7093	CCR1;CCR2
	tumor necrosis factor-mediated signaling pathway (GO:0033209)	0.159353	4.5466	11.7093	TNFRSF12A;TNFSF13
	metal ion homeostasis (GO:0055065)	0.225085	6.18991	11.5884	TRPV6
	peptidyl-tyrosine autophosphorylation (GO:0038083)	0.225085	6.18991	11.5884	NTRK1
	negative regulation of ossification (GO:0030279)	0.225085	6.18991	11.5884	CCR1
	negative regulation of macromolecule metabolic process (GO:0010605)	0.159353	4.50911	11.5499	CCR1;KLF4
	positive regulation of cell migration (GO:0030335)	0.145627	3.81987	11.5435	CCR1;ADAM10;CCR2
	protein complex disassembly (GO:0043241)	0.225878	6.05205	11.2081	LAMP2
	nucleocytoplasmic transport (GO:0006913)	0.225878	6.05205	11.2081	BACH2
	regulation of G1/S transition of mitotic cell cycle (GO:2000045)	0.225878	6.05205	11.2081	KLF4
	mitotic spindle assembly (GO:0090307)	0.225878	6.05205	11.2081	NLRC4
	positive regulation of protein localization to cell periphery (GO:1904377)	0.225878	6.05205	11.2081	LRP1
	negative regulation of protein modification by small protein conjugation or removal (GO:1903321)	0.225878	6.05205	11.2081	U2AF2
	regulation of DNA metabolic process (GO:0051052)	0.225878	6.05205	11.2081	ALYREF
	positive regulation of ion transport (GO:0043270)	0.225878	6.05205	11.2081	CCR1
	negative regulation of response to stimulus (GO:0048585)	0.162086	4.40022	11.0904	NTRK1;KLF4
	response to glucose (GO:0009749)	0.229535	5.92019	10.8471	ZNF236
	extracellular matrix organization (GO:0030198)	0.147094	3.68316	10.8116	CTSL;ADAM10;CTSS
	regulation of macromolecule metabolic process (GO:0060255)	0.162921	4.33049	10.7989	ZNF683;LRP1
	regulation of cell proliferation (GO:0042127)	0.138347	2.73566	10.774	NTRK1;CDKN2D;MLXIPL;NACC2;TNFSF13;ADAM10;KLF4
	regulation of cell cycle arrest (GO:0071156)	0.2323	5.79394	10.5041	MLXIPL
	positive regulation of chemotaxis (GO:0050921)	0.2323	5.79394	10.5041	CCR2
	cellular response to mechanical stimulus (GO:0071260)	0.2323	5.79394	10.5041	TLR8
	regulation of signal transduction (GO:0009966)	0.150045	3.61837	10.4698	NTRK1;NLRC4;LLGL1
	protein targeting (GO:0006605)	0.165688	4.19741	10.2486	LAMP2;ZDHHC11
	protein autoubiquitination (GO:0051865)	0.235434	5.67295	10.1778	RNF11
	positive regulation of response to DNA damage stimulus (GO:2001022)	0.235434	5.67295	10.1778	NACC2
	gonad development (GO:0008406)	0.235434	5.67295	10.1778	LHB
	negative regulation of gene expression (GO:0010629)	0.138347	2.7846	10.081	CCR1;MLXIPL;NACC2;ZNF423;KLF4;CPEB3
	regulation of bone mineralization (GO:0030500)	0.237664	5.55689	9.86721	CCR1
	regulation of cellular protein metabolic process (GO:0032268)	0.237664	5.55689	9.86721	KLF4
	myeloid leukocyte differentiation (GO:0002573)	0.237664	5.55689	9.86721	CCR7
	blood circulation (GO:0008015)	0.237664	5.55689	9.86721	ADM
	negative regulation of protein ubiquitination (GO:0031397)	0.237664	5.55689	9.86721	U2AF2
	positive regulation of transferase activity (GO:0051347)	0.168188	4.07222	9.73841	NTRK1;KLF4
	negative regulation of cell proliferation (GO:0008285)	0.145627	3.11452	9.61748	NTRK1;CDKN2D;NACC2;KLF4
	response to cytokine (GO:0034097)	0.169067	4.04208	9.61665	ADAM10;CCR7
	peptidyl-tyrosine modification (GO:0018212)	0.239838	5.44548	9.57121	NTRK1
	telomere maintenance (GO:0000723)	0.239838	5.44548	9.57121	SNRNP40
	regulation of exocytosis (GO:0017157)	0.239838	5.44548	9.57121	LLGL1
	positive regulation of actin filament polymerization (GO:0030838)	0.239838	5.44548	9.57121	CCR7
	cellular response to growth factor stimulus (GO:0071363)	0.170344	4.01237	9.49711	NTRK1;KLF4
	regulation of ERK1 and ERK2 cascade (GO:0070372)	0.153679	3.40834	9.38554	NTRK1;CCR1;CCR7
	positive regulation of cell-substrate adhesion (GO:0010811)	0.242385	5.33844	9.28888	CCR7
	regulation of calcium ion transport (GO:0051924)	0.242385	5.33844	9.28888	CCR1
	regulation of cell-matrix adhesion (GO:0001952)	0.242385	5.33844	9.28888	CCR7
	inflammatory response (GO:0006954)	0.156685	3.33905	9.036	TLR8;CCR7;NLRC4
	neutrophil chemotaxis (GO:0030593)	0.245742	5.23551	9.01934	SAA1
	regulation of calcium ion-dependent exocytosis (GO:0017158)	0.245742	5.23551	9.01934	TRPV6
	negative regulation of cellular macromolecule biosynthetic process (GO:2000113)	0.144387	2.77549	8.85729	MLXIPL;NACC2;ZNF423;KLF4;CPEB3
	cellular response to nutrient levels (GO:0031669)	0.248625	5.13647	8.76181	LAMP2
	negative regulation of transcription, DNA-templated (GO:0045892)	0.138347	2.47843	8.64677	MLXIPL;NACC2;ZNF205;ZNF423;KLF4;CPEB3;ZNF136
	positive regulation of cellular process (GO:0048522)	0.144387	2.73671	8.60053	MLXIPL;LRP1;NACC2;TNFSF13;ADAM10
	fat cell differentiation (GO:0045444)	0.2519	5.0411	8.51555	KLF4
	positive regulation of DNA biosynthetic process (GO:2000573)	0.2519	5.0411	8.51555	KLF4
	protein import (GO:0017038)	0.253378	4.94919	8.27988	LAMP2
	regulation of tumor necrosis factor-mediated signaling pathway (GO:0010803)	0.253378	4.94919	8.27988	TRAIP
	granulocyte chemotaxis (GO:0071621)	0.253378	4.94919	8.27988	SAA1
	chordate embryonic development (GO:0043009)	0.253378	4.94919	8.27988	ADAM10
	phosphatidylinositol-mediated signaling (GO:0048015)	0.253378	4.94919	8.27988	NTRK1
	regulation of BMP signaling pathway (GO:0030510)	0.253378	4.94919	8.27988	ZNF423
	negative regulation of cellular process (GO:0048523)	0.145627	2.65705	8.08155	NTRK1;CDKN2D;NACC2;ADAM10;KLF4
	regulation of glycolytic process (GO:0006110)	0.256562	4.86057	8.05418	MLXIPL
	response to retinoic acid (GO:0032526)	0.256562	4.86057	8.05418	CDKN2D
	neutrophil migration (GO:1990266)	0.258824	4.77505	7.83788	SAA1
	post-Golgi vesicle-mediated transport (GO:0006892)	0.258824	4.77505	7.83788	LLGL1
	integrin-mediated signaling pathway (GO:0007229)	0.258824	4.77505	7.83788	ADAM10
	cellular response to oxygen-containing compound (GO:1901701)	0.162086	3.06455	7.69319	MLXIPL;CPEB3;TLR2
	regulation of extrinsic apoptotic signaling pathway (GO:2001236)	0.262374	4.69249	7.63043	TNFRSF12A
	response to reactive oxygen species (GO:0000302)	0.265446	4.61272	7.43134	CCR7
	positive regulation of protein binding (GO:0032092)	0.265446	4.61272	7.43134	LRP1
	positive regulation of T cell proliferation (GO:0042102)	0.267577	4.53562	7.24014	CCR2
	regulation of tumor necrosis factor production (GO:0032680)	0.267577	4.53562	7.24014	TLR2
	protein targeting to membrane (GO:0006612)	0.267577	4.53562	7.24014	ZDHHC11
	positive regulation of cellular amide metabolic process (GO:0034250)	0.267577	4.53562	7.24014	CPEB3
	T cell receptor signaling pathway (GO:0050852)	0.193194	3.41011	7.17022	HLA-DRB5;HLA-DRA
	negative regulation of transcription from RNA polymerase II promoter (GO:0000122)	0.151763	2.50595	7.12889	NACC2;ZNF205;KLF4;CPEB3;ZNF136
	positive regulation of type I interferon production (GO:0032481)	0.269214	4.46104	7.05642	TLR2
	positive regulation of catabolic process (GO:0009896)	0.269214	4.46104	7.05642	LRP1
	diterpenoid metabolic process (GO:0016101)	0.269214	4.46104	7.05642	LRP1
	negative regulation of intrinsic apoptotic signaling pathway (GO:2001243)	0.269214	4.46104	7.05642	CDKN2D
	positive regulation of cell proliferation (GO:0008284)	0.158562	2.65388	6.97704	MLXIPL;NACC2;TNFSF13;ADAM10
	positive regulation of MAPK cascade (GO:0043410)	0.168188	2.90161	6.92949	NTRK1;CCR1;CCR7
	vesicle coating (GO:0006901)	0.27081	4.38886	6.87977	CTSZ
	COPII vesicle coating (GO:0048208)	0.27081	4.38886	6.87977	CTSZ
	vesicle targeting, rough ER to cis-Golgi (GO:0048207)	0.27081	4.38886	6.87977	CTSZ
	negative regulation of dephosphorylation (GO:0035305)	0.27081	4.38886	6.87977	PPP1R12C
	positive regulation of cell projection organization (GO:0031346)	0.27081	4.38886	6.87977	NTRK1
	proteolysis (GO:0006508)	0.169799	2.88116	6.83552	CTSL;CTSZ;CTSS
	positive regulation of protein polymerization (GO:0032273)	0.273265	4.31898	6.70982	CCR7
	positive regulation of endocytosis (GO:0045807)	0.273265	4.31898	6.70982	LRP1
	DNA synthesis involved in DNA repair (GO:0000731)	0.27523	4.25128	6.54621	CDKN2D
	defense response to Gram-positive bacterium (GO:0050830)	0.27523	4.25128	6.54621	TLR2
	negative regulation of cell adhesion (GO:0007162)	0.27523	4.25128	6.54621	ADAM10
	negative regulation of nucleic acid-templated transcription (GO:1903507)	0.16267	2.53065	6.32093	MLXIPL;NACC2;ZNF423;KLF4
	regulation of cyclin-dependent protein serine/threonine kinase activity (GO:0000079)	0.280861	4.12204	6.23678	CDKN2D
	negative regulation of protein binding (GO:0032091)	0.280861	4.12204	6.23678	CTSZ
	regulation of protein localization to plasma membrane (GO:1903076)	0.280861	4.12204	6.23678	LRP1
	positive regulation of MAP kinase activity (GO:0043406)	0.211741	3.13508	6.17428	NTRK1;SAA1
	regulation of angiogenesis (GO:0045765)	0.211741	3.13508	6.17428	KLF4;CCR2
	negative regulation of phosphatase activity (GO:0010923)	0.283169	4.06031	6.09037	PPP1R12C
	COPII-coated vesicle budding (GO:0090114)	0.283169	4.06031	6.09037	CTSZ
	regulation of actin filament polymerization (GO:0030833)	0.283169	4.06031	6.09037	CCR7
	regulation of nucleic acid-templated transcription (GO:1903506)	0.158562	2.32606	6.05185	ZNF264;MLXIPL;ZNF205;ZNF136;BACH2
	positive regulation of gene expression (GO:0010628)	0.15545	2.21003	6.02038	MLXIPL;U2AF2;ZNF423;KLF4;CPEB3;TLR2
	cellular response to cytokine stimulus (GO:0071345)	0.165688	2.46195	5.96508	CCR1;SAA1;CCR7;CCR2
	response to organic cyclic compound (GO:0014070)	0.284524	4.0004	5.94912	CDKN2D
	regulation of endocytosis (GO:0030100)	0.284524	4.0004	5.94912	LRP1
	regulation of innate immune response (GO:0045088)	0.284524	4.0004	5.94912	TLR8
	positive regulation of plasma membrane bounded cell projection assembly (GO:0120034)	0.284524	4.0004	5.94912	CCR7
	regulation of Notch signaling pathway (GO:0008593)	0.287679	3.94223	5.8128	LLGL1
	regulation of cation channel activity (GO:2001257)	0.288958	3.88571	5.68117	CTSS
	regulation of cell communication (GO:0010646)	0.288958	3.88571	5.68117	NLRC4
	positive regulation of growth (GO:0045927)	0.288958	3.88571	5.68117	ADAM10
	response to insulin (GO:0032868)	0.288958	3.88571	5.68117	USF1
	nuclear import (GO:0051170)	0.288958	3.88571	5.68117	BACH2
	response to metal ion (GO:0010038)	0.290663	3.83079	5.55401	TRPV6
	regulation of phosphatase activity (GO:0010921)	0.290663	3.83079	5.55401	PPP1R12C
	regulation of neuron death (GO:1901214)	0.290663	3.83079	5.55401	CTSZ
	regulation of cellular macromolecule biosynthetic process (GO:2000112)	0.164254	2.23411	5.52662	ZNF264;MLXIPL;ZNF205;ZNF136;BACH2
	regulation of GTPase activity (GO:0043087)	0.225085	2.94803	5.52343	NTRK1;FGD2
	protein homooligomerization (GO:0051260)	0.225878	2.91637	5.41551	NACC2;NLRC4
	mitotic spindle organization (GO:0007052)	0.296754	3.72546	5.31227	NLRC4
	mitotic nuclear division (GO:0140014)	0.296754	3.72546	5.31227	NLRC4
	positive regulation of GTPase activity (GO:0043547)	0.228061	2.88538	5.3105	NTRK1;CCR7
	regulation of apoptotic process (GO:0042981)	0.162086	2.08504	5.24318	NTRK1;TNFRSF12A;PLEKHG5;ARHGEF19;NLRC4;FGD2
	cellular response to tumor necrosis factor (GO:0071356)	0.230946	2.85503	5.20831	TNFRSF12A;TNFSF13
	negative regulation of apoptotic process (GO:0043066)	0.180051	2.31007	5.20478	NTRK1;CDKN2D;AGAP2;KLF4
	retinoid metabolic process (GO:0001523)	0.298356	3.67494	5.19732	LRP1
	purine ribonucleotide biosynthetic process (GO:0009152)	0.298356	3.67494	5.19732	ADM
	negative regulation of cellular amide metabolic process (GO:0034249)	0.298356	3.67494	5.19732	CPEB3
	cAMP-mediated signaling (GO:0019933)	0.298356	3.67494	5.19732	ADM
	positive regulation of JNK cascade (GO:0046330)	0.30099	3.62575	5.08608	CCR7
	positive regulation of cytoskeleton organization (GO:0051495)	0.303815	3.57787	4.97839	CCR7
	adenylate cyclase-activating G-protein coupled receptor signaling pathway (GO:0007189)	0.305318	3.53122	4.87409	ADM
	fibroblast growth factor receptor signaling pathway (GO:0008543)	0.305318	3.53122	4.87409	HNRNPH1
	positive regulation of translation (GO:0045727)	0.305318	3.53122	4.87409	CPEB3
	negative regulation of cell communication (GO:0010648)	0.305318	3.53122	4.87409	NTRK1
	regulation of cell growth (GO:0001558)	0.238808	2.75363	4.87139	CDKN2D;ADAM10
	regulation of transcription, DNA-templated (GO:0006355)	0.158522	1.80435	4.81795	ZNF264;MLXIPL;TCF15;NACC2;ZNF205;ZNF423;KLF4;ZNF136;BACH2;USF1
	negative regulation of mitotic cell cycle phase transition (GO:1901991)	0.305848	3.48577	4.77304	KLF4
	response to calcium ion (GO:0051592)	0.305848	3.48577	4.77304	TRPV6
	peptidyl-tyrosine phosphorylation (GO:0018108)	0.305848	3.48577	4.77304	NTRK1
	activation of cysteine-type endopeptidase activity involved in apoptotic process (GO:0006919)	0.305848	3.48577	4.77304	NLRC4
	regulation of I-kappaB kinase/NF-kappaB signaling (GO:0043122)	0.242174	2.71232	4.7362	PLEKHG5;CCR7
	positive regulation of stress-activated MAPK cascade (GO:0032874)	0.307292	3.44148	4.67509	CCR7
	regulation of hydrolase activity (GO:0051336)	0.307292	3.44148	4.67509	FGD2
	regulation of protein serine/threonine kinase activity (GO:0071900)	0.307292	3.44148	4.67509	CDKN2D
	spindle assembly (GO:0051225)	0.307292	3.44148	4.67509	NLRC4
	positive regulation of binding (GO:0051099)	0.308694	3.39829	4.58013	LRP1
	protein catabolic process (GO:0030163)	0.308694	3.39829	4.58013	LAMP2
	positive regulation of protein catabolic process (GO:0045732)	0.308694	3.39829	4.58013	LRP1
	negative regulation of cell cycle process (GO:0010948)	0.308694	3.39829	4.58013	MLXIPL
	positive regulation of phosphorylation (GO:0042327)	0.246458	2.65912	4.56386	NTRK1;MLXIPL
	post-translational protein modification (GO:0043687)	0.2194	2.33612	4.49526	FBXL19;ADAM10;KBTBD7
	positive regulation of protein secretion (GO:0050714)	0.308694	3.35616	4.48802	SAA1
	negative regulation of NF-kappaB transcription factor activity (GO:0032088)	0.308694	3.35616	4.48802	KLF4
	positive regulation of transmembrane receptor protein serine/threonine kinase signaling pathway (GO:0090100)	0.308694	3.35616	4.48802	ZNF423
	positive regulation of cell cycle (GO:0045787)	0.308694	3.35616	4.48802	MLXIPL
	negative regulation of binding (GO:0051100)	0.308694	3.35616	4.48802	CTSZ
	GO Biological Process: Glycogenes - Filtered based on the combined score (≥5)
	Term	Adjusted P-value	Odds Ratio	Combined Score	Genes
	glycoprotein biosynthetic process (GO:0009101)	0.000384764	144.362	1805.58	B3GNT8;FUT7;ST3GAL4
	protein glycosylation (GO:0006486)	0.00113905	78.2047	839.043	B3GNT8;FUT7;ST3GAL4
	aminoglycan biosynthetic process (GO:0006023)	0.00522274	129.526	1113.72	B3GNT8;GPC2
	glycoprotein metabolic process (GO:0009100)	0.00522274	123.882	1054.59	EDEM3;ST3GAL4
	O-glycan processing (GO:0016266)	0.00767398	90.3764	714.414	B3GNT8;ST3GAL4
	glycosaminoglycan biosynthetic process (GO:0006024)	0.0147966	58.5979	414.052	ST3GAL4;GPC2
	protein O-linked glycosylation (GO:0006493)	0.0170739	50.2604	340.197	B3GNT8;ST3GAL4
	collecting duct development (GO:0072044)	0.0245869	499.65	2955.69	PKD1
	amino sugar catabolic process (GO:0046348)	0.0245869	499.65	2955.69	NPL
	N-acetylneuraminate catabolic process (GO:0019262)	0.0245869	499.65	2955.69	NPL
	positive regulation of cyclin-dependent protein serine/threonine kinase activity involved in G1/S transition of mitotic cell cycle (GO:0031659)	0.0245869	416.354	2398.85	PKD1
	metanephric nephron tubule development (GO:0072234)	0.0245869	416.354	2398.85	PKD1
	lung epithelium development (GO:0060428)	0.0245869	356.857	2008.48	PKD1
	L-fucose catabolic process (GO:0042355)	0.0245869	312.234	1720.62	FUT7
	poly-N-acetyllactosamine biosynthetic process (GO:0030311)	0.0245869	312.234	1720.62	B3GNT8
	fucose catabolic process (GO:0019317)	0.0245869	312.234	1720.62	FUT7
	L-fucose metabolic process (GO:0042354)	0.0245869	312.234	1720.62	FUT7
	N-acetylneuraminate metabolic process (GO:0006054)	0.0245869	277.528	1500.17	NPL
	poly-N-acetyllactosamine metabolic process (GO:0030309)	0.0245869	277.528	1500.17	B3GNT8
	spinal cord development (GO:0021510)	0.0256882	249.762	1326.33	PKD1
	regulation of cyclin-dependent protein serine/threonine kinase activity involved in G1/S transition of mitotic cell cycle (GO:0031657)	0.0273465	192.096	973.893	PKD1
	cytoplasmic sequestering of protein (GO:0051220)	0.0273465	178.366	892.013	PKD1
	cytoplasmic sequestering of transcription factor (GO:0042994)	0.0273465	166.467	821.794	PKD1
	genitalia development (GO:0048806)	0.0273465	166.467	821.794	PKD1
	neural tube development (GO:0021915)	0.0273465	166.467	821.794	PKD1
	sialylation (GO:0097503)	0.0273465	166.467	821.794	ST3GAL4
	N-glycan processing (GO:0006491)	0.0273465	156.055	760.963	EDEM3
	detection of mechanical stimulus (GO:0050982)	0.0273465	156.055	760.963	PKD1
	mesonephric tubule development (GO:0072164)	0.0273465	156.055	760.963	PKD1
	cellular protein modification process (GO:0006464)	0.0276874	9.51553	45.5188	B3GNT8;FUT7;ST3GAL4
	cellular polysaccharide biosynthetic process (GO:0033692)	0.0276874	138.701	660.972	B3GNT8
	nucleotide-sugar biosynthetic process (GO:0009226)	0.0276874	138.701	660.972	SLC35D1
	STAT cascade (GO:0097696)	0.0286676	118.869	549.107	PKD1
	digestive system development (GO:0055123)	0.0286676	118.869	549.107	PKD1
	negative regulation of transcription factor import into nucleus (GO:0042992)	0.0286676	113.46	519.101	PKD1
	metanephros development (GO:0001656)	0.0286676	113.46	519.101	PKD1
	regulation of proteolysis involved in cellular protein catabolic process (GO:1903050)	0.0286676	113.46	519.101	PKD1
	macromolecule modification (GO:0043412)	0.0286676	108.522	491.909	ST3GAL4
	protein alpha-1,2-demannosylation (GO:0036508)	0.0286676	108.522	491.909	EDEM3
	in utero embryonic development (GO:0001701)	0.0290806	103.995	467.165	PKD1
	carboxylic acid catabolic process (GO:0046395)	0.0290806	92.4259	404.776	NPL
	protein export from nucleus (GO:0006611)	0.0290806	92.4259	404.776	PKD1
	carbohydrate derivative biosynthetic process (GO:1901137)	0.0290806	89.1205	387.191	ST3GAL4
	lung development (GO:0030324)	0.0290806	89.1205	387.191	PKD1
	keratan sulfate biosynthetic process (GO:0018146)	0.0290806	89.1205	387.191	ST3GAL4
	aminoglycan metabolic process (GO:0006022)	0.0290806	86.0431	370.921	GPC2
	positive regulation of cyclin-dependent protein serine/threonine kinase activity (GO:0045737)	0.0290806	86.0431	370.921	PKD1
	connective tissue development (GO:0061448)	0.0290806	86.0431	370.921	PKD1
	aminoglycan catabolic process (GO:0006026)	0.0303742	80.4839	341.794	GPC2
	oligosaccharide biosynthetic process (GO:0009312)	0.0303985	77.9648	328.712	ST3GAL4
	epithelial tube morphogenesis (GO:0060562)	0.0303985	75.5985	316.494	PKD1
	keratan sulfate metabolic process (GO:0042339)	0.0303985	75.5985	316.494	ST3GAL4
	carbohydrate biosynthetic process (GO:0016051)	0.0315668	71.2714	294.333	ST3GAL4
	regulation of proteasomal protein catabolic process (GO:0061136)	0.0329284	65.6349	265.841	PKD1
	JAK-STAT cascade (GO:0007259)	0.0329284	63.9487	257.406	PKD1
	cognition (GO:0050890)	0.0329284	63.9487	257.406	ST3GAL4
	ceramide metabolic process (GO:0006672)	0.0329284	60.8232	241.881	FUT7
	glycolipid biosynthetic process (GO:0009247)	0.0329284	60.8232	241.881	ST3GAL4
	branching morphogenesis of an epithelial tube (GO:0048754)	0.0329284	59.372	234.725	PKD1
	digestive tract development (GO:0048565)	0.0329284	59.372	234.725	PKD1
	protein N-linked glycosylation via asparagine (GO:0018279)	0.0329284	57.9884	227.934	ST3GAL4
	carboxylic acid biosynthetic process (GO:0046394)	0.0329284	57.9884	227.934	SLC35D1
	peptidyl-asparagine modification (GO:0018196)	0.0331356	56.6676	221.48	ST3GAL4
	cartilage development (GO:0051216)	0.033336	55.4056	215.341	PKD1
	chordate embryonic development (GO:0043009)	0.0392747	45.3091	167.277	PKD1
	glycosaminoglycan catabolic process (GO:0006027)	0.0392747	45.3091	167.277	GPC2
	renal system development (GO:0072001)	0.0393524	42.9591	156.385	PKD1
	positive regulation of protein binding (GO:0032092)	0.0393524	42.2288	153.025	PKD1
	membrane lipid biosynthetic process (GO:0046467)	0.0393524	42.2288	153.025	ST3GAL4
	glycosaminoglycan metabolic process (GO:0030203)	0.0393524	41.5229	149.789	GPC2
	diterpenoid metabolic process (GO:0016101)	0.0393524	40.8402	146.67	GPC2
	cellular amide metabolic process (GO:0043603)	0.0393524	40.8402	146.67	FUT7
	kidney development (GO:0001822)	0.0393524	40.1794	143.663	PKD1
	oligosaccharide metabolic process (GO:0009311)	0.0393524	40.1794	143.663	ST3GAL4
	homophilic cell adhesion via plasma membrane adhesion molecules (GO:0007156)	0.0394362	39.5397	140.76	PKD1
	glycolipid metabolic process (GO:0006664)	0.0395175	38.9199	137.958	ST3GAL4
	protein N-linked glycosylation (GO:0006487)	0.0437349	34.5816	118.622	ST3GAL4
	retinoid metabolic process (GO:0001523)	0.0443393	33.6436	114.508	GPC2
	positive regulation of binding (GO:0051099)	0.0472238	31.1109	103.531	PKD1
	calcium ion transmembrane transport (GO:0070588)	0.0494627	29.2735	95.6922	PKD1
	cell-matrix adhesion (GO:0007160)	0.0510835	27.9522	90.1246	PKD1
	nuclear export (GO:0051168)	0.0515613	27.3352	87.5451	PKD1
	skin development (GO:0043588)	0.0520268	26.7446	85.0893	PKD1
	circulatory system development (GO:0072359)	0.0594327	23.0127	69.8778	PKD1
	regulation of protein binding (GO:0043393)	0.0597874	22.592	68.1986	PKD1
	epithelium development (GO:0060429)	0.0609834	21.795	65.0382	PKD1
	sphingolipid metabolic process (GO:0006665)	0.0609834	21.6043	64.2867	FUT7
	calcium ion transport (GO:0006816)	0.0613054	21.2329	62.8269	PKD1
	sulfur compound biosynthetic process (GO:0044272)	0.0626215	20.5269	60.0698	ST3GAL4
	inorganic cation transmembrane transport (GO:0098662)	0.070808	17.8525	49.8507	PKD1
	cell-cell adhesion via plasma-membrane adhesion molecules (GO:0098742)	0.0710021	17.5975	48.8961	PKD1
	peptidyl-serine phosphorylation (GO:0018105)	0.0713753	17.2283	47.5203	PKD1
	skeletal system development (GO:0001501)	0.0713753	17.1086	47.076	PKD1
	heart development (GO:0007507)	0.072024	16.7593	45.7839	PKD1
	peptidyl-serine modification (GO:0018209)	0.0809711	14.6612	38.1805	PKD1
	organonitrogen compound biosynthetic process (GO:1901566)	0.0851259	13.7576	34.9948	ST3GAL4
	central nervous system development (GO:0007417)	0.100285	11.4439	27.1153	PKD1
	intracellular protein transport (GO:0006886)	0.154692	7.09718	13.6673	PKD1
	cellular macromolecule biosynthetic process (GO:0034645)	0.161317	6.70253	12.5582	ST3GAL4
	nervous system development (GO:0007399)	0.194592	5.37913	9.01581	PKD1
	protein phosphorylation (GO:0006468)	0.19843	5.20309	8.56735	PKD1
